# Supplementary material for: Enhanced peer-group strategies to support the prevention of mother-to-child HIV transmission leads to increased retention in care in Uganda: A randomized controlled trial
Source: PLoS One. 2024 Apr 19;19(4):e0297652. doi: 10.1371/journal.pone.0297652 (PMC11029615; doi:10.1371/journal.pone.0297652)
Supplement: S1 Dataset — (XLSX) [file pone.0297652.s002.xlsx]

## Sheet: Sheet1
site	hc	ptid	vdate	vtype	interview	follow_msch	miss_when_v3	miss_when	miss_zero	miss_one	miss_two	miss_three	miss_four	miss_five	drug_name1	dose_daily1	dose_3days1	drug_name2	dose_daily2	dose_3days2	vis_score	vis_score_spec	vis_score_t	vis_score_spec_t	miss_rmbr	m_nomeds	m_goodh	m_afraid	m_notice	m_advised	m_likelihood	m_mpills	m_fear_se	m_unwell	m_devp_se	m_forgot	m_other	m_otherspec	se_none	se_vomit	se_dizzy	se_dreams	se_rash	se_nausea	se_other	se_otherspec	comments	enteredby	entereddate
mulago hospital		001S-KA	2016-05-16	s&e	yes	all of the time	never missed medication	.c	.b	.b	.b	.b	.b	.b	tdf/3tc/efv	1	0	.n	.n	.n	1	.s	.a		no	.n	.n	.n	.n	.n	.n	.n	.n	.n	.n	.n	.n		no	no	no	no	no	yes	no		none	YH	2016-06-10
mulago hospital		001S-KA	2016-05-25	anc 2wks	yes	all of the time	never missed medication	.c	.b	.b	.b	.b	.b	.b	tdf/3tc/efv	1	0	.n	.n	.n	1	.s	.a		no	.n	.n	.n	.n	.n	.n	.n	.n	.n	.n	.n	.n		yes	no	no	no	no	no	no		none	YH	2016-07-04
mulago hospital		001S-KA	2016-06-29	anc_mon1 visit	yes	all of the time	never missed medication	.c	.b	.b	.b	.b	.b	.b	tdf/3tc/efv	1	0	.n	.n	.n	1	.s	.a		no	.n	.n	.n	.n	.n	.n	.n	.n	.n	.n	.n	.n		yes	no	no	no	no	no	no		none	YH	2016-07-04
mulago hospital		001S-KA	2016-07-20	anc_mon2 visit	yes	all of the time	never missed medication	.c	.b	.b	.b	.b	.b	.b	tdf/3tc/efv	1	1	.n	.n	.n	1	.s	.a		no	.n	.n	.n	.n	.n	.n	.n	.n	.n	.n	.n	.n		yes	no	no	no	no	no	no		none	YH	2016-07-22
mulago hospital		001S-KA	2016-08-08	unscheduled	yes	all of the time	never missed medication	.c	.b	.b	.b	.b	.b	.b	tdf/3tc/efv	1	0	.n	.n	.n	1	.s	.a		no	.n	.n	.n	.n	.n	.n	.n	.n	.n	.n	.n	.n		yes	no	no	no	no	no	no		none	YH	2016-08-17
mulago hospital		001S-KA	2016-09-07	pp_6wks	yes	all of the time	never missed medication	.c	.b	.b	.b	.b	.b	.b	tdf/3tc/efv	1	0	.n	.n	.n	1	.s	.a		no	.n	.n	.n	.n	.n	.n	.n	.n	.n	.n	.n	.n		yes	no	no	no	no	no	no		none	YH	2016-09-08
mulago hospital		001S-KA	2017-01-10	pp_6mon	yes	all of the time	.b	never missed medication	.b	.b	.b	.b	.b	.b	tdf/3tc/efv	1	0	.n	.n	.n	1	.s	.a		no	.s	.s	.s	.s	.s	.s	.s	.s	.s	.s	.s	.s		yes	no	no	no	no	no	no		none	YH	2017-01-11
mulago hospital		001S-KA	2017-04-05	pp_9mon	yes	all of the time	.b	never missed medication	.b	.b	.b	.b	.b	.b	tdf/3tc/efv	1	0	.n	.n	.n	1	.s	.a		no	.s	.s	.s	.s	.s	.s	.s	.s	.s	.s	.s	.s		yes	no	no	no	no	no	no		none	YH	2017-04-18
mulago hospital		001S-KA	2017-08-01	pp_12mon	yes	all of the time	.b	never missed medication	.b	.b	.b	.b	.b	.b	tdf/3tc/efv	1	0	.n	.n	.n	1	.s	.a		no	.s	.s	.s	.s	.s	.s	.s	.s	.s	.s	.s	.s		yes	no	no	no	no	no	no		none	YH	2017-08-09
mulago hospital		001S-KA	2017-11-07	pp_15mon	yes	all of the time	.b	never missed medication	.b	.b	.b	.b	.b	.b	tdf/3tc/efv	1	0	.n	.n	.n	1	.s	.a		no	.s	.s	.s	.s	.s	.s	.s	.s	.s	.s	.s	.s		yes	no	no	no	no	no	no		none	YH	2018-01-11
mulago hospital		001S-KA	2018-01-11	pp_18mon	yes	all of the time	.b	never missed medication	.b	.b	.b	.b	.b	.b	tdf/3tc/efv	1	0	.n	.n	.n	1	.s	.a		no	.s	.s	.s	.s	.s	.s	.s	.s	.s	.s	.s	.s		yes	no	no	no	no	no	no		none	YH	2018-01-12
mulago hospital		001S-KA	2018-06-28	pp_24mon	yes	all of the time	.b	never missed medication	.b	.b	.b	.b	.b	.b	tdf/3tc/efv	1	0	.n	.n	.n	1	.s	.a		no	.s	.s	.s	.s	.s	.s	.s	.s	.s	.s	.s	.s		yes	no	no	no	no	no	no		none	YH	2018-06-29
mulago hospital		002S-KA	2016-05-19	s&e	yes	all of the time	never missed medication	.c	.b	.b	.b	.b	.b	.b	tdf/3tc/efv	1	0	.n	.n	.n	1	.s	.a		no	.n	.n	.n	.n	.n	.n	.n	.n	.n	.n	.n	.n		no	no	yes	no	no	no	no		none	YH	2016-06-14
mulago hospital		002S-KA	2016-05-31	anc 2wks	yes	all of the time	never missed medication	.c	.b	.b	.b	.b	.b	.b	tdf/3tc/efv	1	0	.n	.n	.n	1	.s	.a		no	.n	.n	.n	.n	.n	.n	.n	.n	.n	.n	.n	.n		no	no	yes	no	no	no	no		none	YH	2016-06-15
mulago hospital		002S-KA	2016-06-28	anc_mon1 visit	yes	most of the time	more than 2 months ago	.c	.b	.b	.b	.b	.b	.b	tdf/3tc/efv	1	1	.n	.n	.n	0.9	.s	.a		yes	no	no	no	no	no	no	no	no	no	no	no	yes	clock alarm was off to remind her	no	no	yes	no	no	no	no		none	YH	2016-07-04
mulago hospital		002S-KA	2016-07-26	anc_mon2 visit	yes	all of the time	never missed medication	.c	.b	.b	.b	.b	.b	.b	tdf/3tc/efv	1	0	.n	.n	.n	1	.s	.a		no	.n	.n	.n	.n	.n	.n	.n	.n	.n	.n	.n	.n		yes	no	no	no	no	no	no		none	YH	2016-07-29
mulago hospital		002S-KA	2016-08-23	anc_mon3 visit	yes	all of the time	never missed medication	.c	.b	.b	.b	.b	.b	.b	tdf/3tc/efv	1	0	.n	.n	.n	1	.s	.a		no	.n	.n	.n	.n	.n	.n	.n	.n	.n	.n	.n	.n		yes	no	no	no	no	no	no		none	YH	2016-08-30
mulago hospital		002S-KA	2016-09-01	delivery visit	yes	all of the time	never missed medication	.c	.b	.b	.b	.b	.b	.b	tdf/3tc/efv	1	0	.n	.n	.n	1	.s	.a		no	.n	.n	.n	.n	.n	.n	.n	.n	.n	.n	.n	.n		yes	no	no	no	no	no	no		none	YH	2016-09-08
mulago hospital		002S-KA	2016-10-12	pp_6wks	yes	all of the time	never missed medication	.c	.b	.b	.b	.b	.b	.b	tdf/3tc/efv	1	0	.n	.n	.n	1	.s	.a		no	.n	.n	.n	.n	.n	.n	.n	.n	.n	.n	.n	.n		yes	no	no	no	no	no	no		none	YH	2016-10-18
mulago hospital		002S-KA	2016-12-14	pp_14wks	yes	all of the time	.b	never missed medication	.b	.b	.b	.b	.b	.b	tdf/3tc/efv	1	0	.n	.n	.n	1	.s	.a		no	.s	.s	.s	.s	.s	.s	.s	.s	.s	.s	.s	.s		yes	no	no	no	no	no	no		none	YH	2016-12-15
mulago hospital		002S-KA	2017-02-20	pp_6mon	yes	all of the time	.b	never missed medication	.b	.b	.b	.b	.b	.b	tdf/3tc/efv	1	0	.n	.n	.n	1	.s	.a		no	.s	.s	.s	.s	.s	.s	.s	.s	.s	.s	.s	.s		yes	no	no	no	no	no	no		none	YH	2017-02-21
mulago hospital		003F-KA	2016-05-20	s&e	yes	all of the time	never missed medication	.c	.b	.b	.b	.b	.b	.b	tdf/3tc/efv	1	0	.n	.n	.n	1	.s	.a		no	.n	.n	.n	.n	.n	.n	.n	.n	.n	.n	.n	.n		no	no	yes	no	no	no	no		none	YH	2016-06-14
mulago hospital		003F-KA	2016-05-31	anc 2wks	yes	all of the time	never missed medication	.c	.b	.b	.b	.b	.b	.b	tdf/3tc/efv	1	0	.n	.n	.n	1	.s	.a		no	.n	.n	.n	.n	.n	.n	.n	.n	.n	.n	.n	.n		no	no	yes	no	no	no	no		none	YH	2016-06-14
mulago hospital		003F-KA	2016-06-28	anc_mon1 visit	yes	all of the time	never missed medication	.c	.b	.b	.b	.b	.b	.b	tdf/3tc/efv	1	1	.n	.n	.n	1	.s	.a		no	.n	.n	.n	.n	.n	.n	.n	.n	.n	.n	.n	.n		no	yes	no	no	no	no	no		none	YH	2016-06-30
mulago hospital		003F-KA	2016-07-26	anc_mon2 visit	yes	all of the time	never missed medication	.c	.b	.b	.b	.b	.b	.b	tdf/3tc/efv	1	0	.n	.n	.n	1	.s	.a		no	.n	.n	.n	.n	.n	.n	.n	.n	.n	.n	.n	.n		yes	no	no	no	no	no	no		none	YH	2016-07-29
mulago hospital		003F-KA	2016-08-23	anc_mon3 visit	yes	all of the time	never missed medication	.c	.b	.b	.b	.b	.b	.b	tdf/3tc/efv	1	0	.n	.n	.n	1	.s	.a		no	.n	.n	.n	.n	.n	.n	.n	.n	.n	.n	.n	.n		yes	no	no	no	no	no	no		none	YH	2016-08-30
mulago hospital		003F-KA	2016-08-26	delivery visit	yes	all of the time	never missed medication	.c	.b	.b	.b	.b	.b	.b	tdf/3tc/efv	1	0	.n	.n	.n	1	.s	.a		no	.n	.n	.n	.n	.n	.n	.n	.n	.n	.n	.n	.n		yes	no	no	no	no	no	no		none	YH	2016-10-11
mulago hospital		003F-KA	2016-10-07	pp_6wks	yes	all of the time	never missed medication	.c	.b	.b	.b	.b	.b	.b	tdf/3tc/efv	1	0	.n	.n	.n	1	.s	.a		no	.n	.n	.n	.n	.n	.n	.n	.n	.n	.n	.n	.n		yes	no	no	no	no	no	no		none	YH	2016-10-11
mulago hospital		003F-KA	2016-11-11	pp_14wks	yes	all of the time	.b	never missed medication	.b	.b	.b	.b	.b	.b	tdf/3tc/efv	1	0	.n	.n	.n	1	.s	.a		no	.s	.s	.s	.s	.s	.s	.s	.s	.s	.s	.s	.s		yes	no	no	no	no	no	no		none	YH	2016-11-17
mulago hospital		003F-KA	2017-02-27	pp_6mon	yes	about half of the time	.b	more than 2 months ago	.b	.b	.b	.b	.b	.b	tdf/3tc/efv	1	2	.n	.n	.n	0.8	.s	.a		yes	no	no	no	no	no	no	no	no	no	no	yes	no		yes	no	no	no	no	no	no		none	YH	2017-03-06
mulago hospital		003F-KA	2017-05-08	pp_9mon	yes	all of the time	.b	never missed medication	.b	.b	.b	.b	.b	.b	tdf/3tc/efv	1	0	.n	.n	.n	1	.s	.a		no	.s	.s	.s	.s	.s	.s	.s	.s	.s	.s	.s	.s		yes	no	no	no	no	no	no		none	YH	2017-05-10
mulago hospital		003F-KA	2017-11-17	pp_15mon	yes	all of the time	.b	never missed medication	.b	.b	.b	.b	.b	.b	tdf/3tc/efv	1	0	.n	.n	.n	1	.s	.a		no	.s	.s	.s	.s	.s	.s	.s	.s	.s	.s	.s	.s		yes	no	no	no	no	no	no		none	YH	2017-11-21
mulago hospital		004S-KA	2016-05-26	s&e	yes	all of the time	never missed medication	.c	.b	.b	.b	.b	.b	.b	tdf/3tc/efv	1	0	.n	.n	.n	1	.s	.a		no	.n	.n	.n	.n	.n	.n	.n	.n	.n	.n	.n	.n		no	no	yes	no	no	yes	no		none	YH	2016-06-14
mulago hospital		004S-KA	2016-06-10	anc 2wks	yes	all of the time	never missed medication	.c	.b	.b	.b	.b	.b	.b	tdf/3tc/efv	1	0	.n	.n	.n	1	.s	.a		no	.n	.n	.n	.n	.n	.n	.n	.n	.n	.n	.n	.n		no	yes	yes	no	no	no	no		none	YH	2016-06-14
mulago hospital		004S-KA	2016-06-28	anc_mon1 visit	yes	most of the time	more than 2 months ago	.c	.b	.b	.b	.b	.b	.b	tdf/3tc/efv	1	1	.n	.n	.n	0.9	.s	.a		yes	no	no	no	no	no	no	no	no	no	no	yes	no		no	yes	no	no	no	no	no		none	YH	2016-06-30
mulago hospital		004S-KA	2016-07-27	delivery visit	yes	most of the time	more than 2 months ago	.c	.b	.b	.b	.b	.b	.b	tdf/3tc/efv	1	2	.n	.n	.n	0.8	.s	.a		yes	no	no	no	no	no	no	no	no	no	no	no	yes	spent two days in hospital for delivery and forgot to pack her arv drug	no	yes	yes	no	no	no	no		none	YH	2016-08-01
mulago hospital		004S-KA	2016-09-05	pp_6wks	yes	all of the time	never missed medication	.c	.b	.b	.b	.b	.b	.b	tdf/3tc/efv	1	0	.n	.n	.n	1	.s	.a		no	.n	.n	.n	.n	.n	.n	.n	.n	.n	.n	.n	.n		yes	no	no	no	no	no	no		none	YH	2016-10-21
mulago hospital		004S-KA	2016-11-17	pp_14wks	yes	all of the time	.b	never missed medication	.b	.b	.b	.b	.b	.b	tdf/3tc/efv	1	0	.n	.n	.n	1	.s	.a		no	.s	.s	.s	.s	.s	.s	.s	.s	.s	.s	.s	.s		yes	no	no	no	no	no	no		none	YH	2016-11-18
mulago hospital		004S-KA	2017-01-09	pp_6mon	yes	all of the time	.b	never missed medication	.b	.b	.b	.b	.b	.b	tdf/3tc/efv	1	0	.n	.n	.n	1	.s	.a		no	.s	.s	.s	.s	.s	.s	.s	.s	.s	.s	.s	.s		yes	no	no	no	no	no	no		none	YH	2017-01-10
mulago hospital		004S-KA	2017-07-17	pp_12mon	yes	never	.b	within the past 7 days	.b	.b	.b	.b	.b	.b	tdf/3tc/efv	1	3	.n	.n	.n	0	.s	.a		yes	yes	no	no	no	no	no	no	no	no	no	no	no		yes	no	no	no	no	no	no		none	YH	2017-07-21
mulago hospital		004S-KA	2017-10-16	pp_15mon	yes	all of the time	.b	never missed medication	.b	.b	.b	.b	.b	.b	tdf/3tc/efv	1	0	.n	.n	.n	1	.s	.a		no	.s	.s	.s	.s	.s	.s	.s	.s	.s	.s	.s	.s		no	no	no	no	no	yes	no		none	YH	2017-10-17
mulago hospital		004S-KA	2018-01-15	pp_18mon	yes	all of the time	.b	never missed medication	.b	.b	.b	.b	.b	.b	tdf/3tc/efv	1	0	.n	.n	.n	1	.s	.a		no	.s	.s	.s	.s	.s	.s	.s	.s	.s	.s	.s	.s		yes	no	no	no	no	no	no		none	YH	2018-01-16
mulago hospital		004S-KA	2018-04-16	pp_21mon	yes	all of the time	.b	never missed medication	.b	.b	.b	.b	.b	.b	tdf/3tc/efv	1	0	.n	.n	.n	1	.s	.a		no	.s	.s	.s	.s	.s	.s	.s	.s	.s	.s	.s	.s		yes	no	no	no	no	no	no		none	YH	2018-04-18
mulago hospital		004S-KA	2018-07-16	pp_24mon	yes	all of the time	.b	never missed medication	.b	.b	.b	.b	.b	.b	tdf/3tc/efv	1	0	.n	.n	.n	1	.s	.a		no	.s	.s	.s	.s	.s	.s	.s	.s	.s	.s	.s	.s		yes	no	no	no	no	no	no		none	YH	2018-07-18
mulago hospital		005F-KA	2016-05-27	s&e	yes	all of the time	never missed medication	.c	.b	.b	.b	.b	.b	.b	tdf/3tc/efv	1	0	.n	.n	.n	1	.s	.a		no	.n	.n	.n	.n	.n	.n	.n	.n	.n	.n	.n	.n		yes	no	no	no	no	no	no		none	YH	2016-06-14
mulago hospital		005F-KA	2016-06-08	anc 2wks	yes	most of the time	more than 2 months ago	.c	.b	.b	.b	.b	.b	.b	tdf/3tc/efv	1	1	.n	.n	.n	0.9	.s	.a		yes	no	no	yes	no	no	no	no	no	no	no	no	no		no	no	yes	no	no	no	no		mother reports since she started arv drugs she is feeling more warmth/body heat	YH	2018-06-08
mulago hospital		005F-KA	2016-06-22	anc_mon1 visit	yes	all of the time	never missed medication	.c	.b	.b	.b	.b	.b	.b	tdf/3tc/efv	1	0	.n	.n	.n	1	.s	.a		no	.n	.n	.n	.n	.n	.n	.n	.n	.n	.n	.n	.n		yes	no	no	no	no	no	no		none	YH	2016-07-18
mulago hospital		005F-KA	2016-07-08	delivery visit	yes	all of the time	never missed medication	.c	.b	.b	.b	.b	.b	.b	tdf/3tc/efv	1	0	.n	.n	.n	1	.s	.a		no	.n	.n	.n	.n	.n	.n	.n	.n	.n	.n	.n	.n		yes	no	no	no	no	no	no		none	YH	2016-07-25
mulago hospital		005F-KA	2016-08-18	pp_6wks	yes	all of the time	never missed medication	.c	.b	.b	.b	.b	.b	.b	tdf/3tc/efv	1	0	.n	.n	.n	1	.s	.a		no	.n	.n	.n	.n	.n	.n	.n	.n	.n	.n	.n	.n		yes	no	no	no	no	no	no		none	YH	2016-08-24
mulago hospital		005F-KA	2016-10-13	pp_14wks	yes	all of the time	never missed medication	.c	.b	.b	.b	.b	.b	.b	tdf/3tc/efv	1	0	.n	.n	.n	1	.s	.a		no	.n	.n	.n	.n	.n	.n	.n	.n	.n	.n	.n	.n		yes	no	no	no	no	no	no		none	YH	2016-10-13
mulago hospital		005F-KA	2016-12-06	pp_6mon	yes	about half of the time	.b	more than 2 months ago	.b	.b	.b	.b	.b	.b	tdf/3tc/efv	1	1	.n	.n	.n	0.9	.s	.a		yes	no	no	no	no	no	no	no	no	no	no	yes	yes	the participant reported that she had gone to the village and forgot carrying pills	no	no	no	no	no	yes	no		none	YH	2016-12-13
mulago hospital		005F-KA	2017-03-16	pp_9mon	yes	all of the time	.b	never missed medication	.b	.b	.b	.b	.b	.b	tdf/3tc/efv	1	0	.n	.n	.n	1	.s	.a		no	.s	.s	.s	.s	.s	.s	.s	.s	.s	.s	.s	.s		yes	no	no	no	no	no	no		none	YH	2017-03-20
mulago hospital		005F-KA	2017-06-16	pp_12mon	yes	all of the time	.b	never missed medication	.b	.b	.b	.b	.b	.b	tdf/3tc/efv	1	0	.n	.n	.n	1	.s	.a		no	.s	.s	.s	.s	.s	.s	.s	.s	.s	.s	.s	.s		yes	no	no	no	no	no	no		none	YH	2017-06-19
mulago hospital		005F-KA	2017-10-02	pp_15mon	yes	all of the time	.b	never missed medication	.b	.b	.b	.b	.b	.b	tdf/3tc/efv	1	0	.n	.n	.n	1	.s	.a		no	.s	.s	.s	.s	.s	.s	.s	.s	.s	.s	.s	.s		yes	no	no	no	no	no	no		none	YH	2017-10-05
mulago hospital		005F-KA	2017-12-13	pp_18mon	yes	most of the time	.b	more than 2 months ago	.b	.b	.b	.b	.b	.b	tdf/3tc/efv	1	0	.n	.n	.n	0.9	.s	.a		yes	no	no	no	yes	no	no	no	no	no	no	no	no		yes	no	no	no	no	no	no		none	YH	2017-12-14
mulago hospital		005F-KA	2018-03-29	pp_21mon	yes	all of the time	.b	never missed medication	.b	.b	.b	.b	.b	.b	tdf/3tc/efv	1	0	.n	.n	.n	1	.s	.a		no	.s	.s	.s	.s	.s	.s	.s	.s	.s	.s	.s	.s		yes	no	no	no	no	no	no		none	YH	2018-04-03
mulago hospital		005F-KA	2018-06-27	pp_24mon	yes	all of the time	.b	never missed medication	.b	.b	.b	.b	.b	.b	tdf/3tc/efv	1	0	.n	.n	.n	1	.s	.a		no	.s	.s	.s	.s	.s	.s	.s	.s	.s	.s	.s	.s		yes	no	no	no	no	no	no		none	YH	2018-07-04
mulago hospital		006F-KA	2016-05-27	s&e	yes	most of the time	1-2 months ago	.c	.b	.b	.b	.b	.b	.b	tdf/3tc/efv	1	1	.n	.n	.n	0.9	.s	.a		yes	no	no	no	no	no	no	no	no	no	no	no	yes	she was still in the state of confusion.	yes	no	no	no	no	no	no		none	YH	2016-06-15
mulago hospital		006F-KA	2016-06-10	anc 2wks	yes	all of the time	never missed medication	.c	.b	.b	.b	.b	.b	.b	tdf/3tc/efv	1	0	.n	.n	.n	1	.s	.a		no	.n	.n	.n	.n	.n	.n	.n	.n	.n	.n	.n	.n		yes	no	no	no	no	no	no		none	YH	2016-06-15
mulago hospital		006F-KA	2016-06-24	anc_mon1 visit	yes	all of the time	never missed medication	.c	.b	.b	.b	.b	.b	.b	tdf/3tc/efv	1	0	.n	.n	.n	1	.s	.a		no	.n	.n	.n	.n	.n	.n	.n	.n	.n	.n	.n	.n		no	yes	yes	no	no	yes	no		none	YH	2016-06-30
mulago hospital		006F-KA	2016-07-21	anc_mon2 visit	yes	all of the time	never missed medication	.c	.b	.b	.b	.b	.b	.b	tdf/3tc/efv	1	0	.n	.n	.n	1	.s	.a		no	.n	.n	.n	.n	.n	.n	.n	.n	.n	.n	.n	.n		no	yes	no	no	no	no	no		none	YH	2016-07-29
mulago hospital		006F-KA	2016-08-17	anc_mon3 visit	yes	all of the time	never missed medication	.c	.b	.b	.b	.b	.b	.b	tdf/3tc/efv	1	0	.n	.n	.n	1	.s	.a		no	.n	.n	.n	.n	.n	.n	.n	.n	.n	.n	.n	.n		yes	no	no	no	no	no	no		none	YH	2016-08-18
mulago hospital		006F-KA	2016-09-14	anc_mon4 visit	yes	all of the time	never missed medication	.c	.b	.b	.b	.b	.b	.b	tdf/3tc/efv	1	0	.n	.n	.n	1	.s	.a		no	.n	.n	.n	.n	.n	.n	.n	.n	.n	.n	.n	.n		yes	no	no	no	no	no	no		none	YH	2016-09-16
mulago hospital		006F-KA	2016-12-01	pp_6wks	yes	all of the time	.b	never missed medication	.b	.b	.b	.b	.b	.b	tdf/3tc/efv	1	0	.n	.n	.n	1	.s	.a		no	.s	.s	.s	.s	.s	.s	.s	.s	.s	.s	.s	.s		yes	no	no	no	no	no	no		none	YH	2016-12-07
mulago hospital		006F-KA	2017-03-02	end of study	yes	all of the time	.b	never missed medication	.b	.b	.b	.b	.b	.b	tdf/3tc/efv	1	0	.n	.n	.n	1	.s	.a		no	.s	.s	.s	.s	.s	.s	.s	.s	.s	.s	.s	.s		yes	no	no	no	no	no	no		none	YH	2017-03-10
mulago hospital		007F-KA	2016-05-27	s&e	yes	about half of the time	never missed medication	.c	.b	.b	.b	.b	.b	.b	tdf/3tc/efv	1	0	.n	.n	.n	1	.s	.a		no	.n	.n	.n	.n	.n	.n	.n	.n	.n	.n	.n	.n		no	no	no	no	no	yes	no		the arv tab is big and combining it with septrin looks as a pill burden per now	YH	2016-06-14
mulago hospital		007F-KA	2016-06-08	anc 2wks	yes	about half of the time	never missed medication	.c	.b	.b	.b	.b	.b	.b	tdf/3tc/efv	1	0	.n	.n	.n	1	.s	.a		no	.n	.n	.n	.n	.n	.n	.n	.n	.n	.n	.n	.n		no	yes	no	no	no	no	no		none	YH	2016-06-14
mulago hospital		007F-KA	2016-06-29	anc_mon1 visit	yes	all of the time	never missed medication	.c	.b	.b	.b	.b	.b	.b	tdf/3tc/efv	1	0	.n	.n	.n	1	.s	.a		no	.n	.n	.n	.n	.n	.n	.n	.n	.n	.n	.n	.n		no	yes	no	no	no	no	no		the participant reports that she gets abdominal discomfort three hours later after taking arv drugs	YH	2016-06-30
mulago hospital		007F-KA	2016-07-27	anc_mon2 visit	yes	all of the time	never missed medication	.c	.b	.b	.b	.b	.b	.b	tdf/3tc/efv	1	0	.n	.n	.n	1	.s	.a		no	.n	.n	.n	.n	.n	.n	.n	.n	.n	.n	.n	.n		no	no	yes	no	no	no	no		none	YH	2016-08-05
mulago hospital		007F-KA	2016-08-17	anc_mon3 visit	yes	all of the time	never missed medication	.c	.b	.b	.b	.b	.b	.b	tdf/3tc/efv	1	0	.n	.n	.n	1	.s	.a		no	.n	.n	.n	.n	.n	.n	.n	.n	.n	.n	.n	.n		yes	no	no	no	no	no	no		none	YH	2016-08-18
mulago hospital		007F-KA	2016-09-08	delivery visit	yes	about half of the time	more than 2 months ago	.c	.b	.b	.b	.b	.b	.b	tdf/3tc/efv	1	1	.n	.n	.n	0.9	.s	.a		yes	no	no	no	no	no	no	no	no	no	no	yes	no		yes	no	no	no	no	no	no		none	YH	2016-09-13
mulago hospital		007F-KA	2016-11-23	pp_14wks	yes	all of the time	.b	never missed medication	.b	.b	.b	.b	.b	.b	tdf/3tc/efv	1	0	.n	.n	.n	1	.s	.a		no	.s	.s	.s	.s	.s	.s	.s	.s	.s	.s	.s	.s		yes	no	no	no	no	no	no		none	YH	2016-12-01
mulago hospital		007F-KA	2017-02-23	pp_6mon	yes	all of the time	.b	never missed medication	.b	.b	.b	.b	.b	.b	tdf/3tc/efv	1	0	.n	.n	.n	1	.s	.a		no	.s	.s	.s	.s	.s	.s	.s	.s	.s	.s	.s	.s		yes	no	no	no	no	no	no		none	YH	2017-02-24
mulago hospital		007F-KA	2017-05-23	pp_9mon	yes	all of the time	.b	never missed medication	.b	.b	.b	.b	.b	.b	tdf/3tc/efv	1	0	.n	.n	.n	1	.s	.a		no	.s	.s	.s	.s	.s	.s	.s	.s	.s	.s	.s	.s		yes	no	no	no	no	no	no		none	YH	2017-06-05
mulago hospital		007F-KA	2017-09-11	pp_12mon	yes	all of the time	.b	never missed medication	.b	.b	.b	.b	.b	.b	tdf/3tc/efv	1	0	.n	.n	.n	1	.s	.a		no	.s	.s	.s	.s	.s	.s	.s	.s	.s	.s	.s	.s		yes	no	no	no	no	no	no		none	YH	2017-09-13
mulago hospital		007F-KA	2017-12-15	pp_15mon	yes	most of the time	.b	8-14 days ago	.b	.b	.b	.b	.b	.b	tdf/3tc/efv	1	0	.n	.n	.n	0.8	.s	.a		yes	yes	no	no	no	no	no	no	no	no	no	no	no		yes	no	no	no	no	no	no		none	YH	2017-12-19
mulago hospital		007F-KA	2018-03-02	pp_18mon	yes	all of the time	.b	15-30 days ago	.b	.b	.b	.b	.b	.b	tdf/3tc/efv	1	0	.n	.n	.n	0.8	.s	.a		yes	no	no	no	no	no	no	no	no	no	no	no	yes	did not have what to eat	yes	no	no	no	no	no	no		none	YH	2018-03-06
mulago hospital		007F-KA	2018-05-18	pp_21mon	yes	all of the time	.b	never missed medication	.b	.b	.b	.b	.b	.b	tdf/3tc/efv	1	0	.n	.n	.n	1	.s	.a		no	.s	.s	.s	.s	.s	.s	.s	.s	.s	.s	.s	.s		yes	no	no	no	no	no	no		none	YH	2018-05-22
mulago hospital		007F-KA	2018-08-29	pp_24mon	yes	all of the time	.b	never missed medication	.b	.b	.b	.b	.b	.b	tdf/3tc/efv	1	0	.n	.n	.n	1	.s	.a		no	.s	.s	.s	.s	.s	.s	.s	.s	.s	.s	.s	.s		yes	no	no	no	no	no	no		none	YH	2018-08-31
mulago hospital		008S-KA	2016-05-30	s&e	yes	all of the time	never missed medication	.c	.b	.b	.b	.b	.b	.b	tdf/3tc/efv	1	0	.n	.n	.n	1	.s	.a		no	.n	.n	.n	.n	.n	.n	.n	.n	.n	.n	.n	.n		no	yes	yes	no	no	no	no		she first feared the drugs but after taking the first dose she is getting used.	YH	2016-06-15
mulago hospital		008S-KA	2016-06-08	anc 2wks	yes	all of the time	never missed medication	.c	.b	.b	.b	.b	.b	.b	tdf/3tc/efv	1	0	.n	.n	.n	1	.s	.a		no	.n	.n	.n	.n	.n	.n	.n	.n	.n	.n	.n	.n		yes	no	no	no	no	no	no		currently has no problem	YH	2016-06-15
mulago hospital		008S-KA	2016-06-22	anc_mon1 visit	yes	all of the time	never missed medication	.c	.b	.b	.b	.b	.b	.b	tdf/3tc/efv	1	0	.n	.n	.n	1	.s	.a		no	.n	.n	.n	.n	.n	.n	.n	.n	.n	.n	.n	.n		yes	no	no	no	no	no	no		none	YH	2016-06-30
mulago hospital		008S-KA	2016-07-20	anc_mon2 visit	yes	all of the time	never missed medication	.c	.b	.b	.b	.b	.b	.b	tdf/3tc/efv	1	0	.n	.n	.n	1	.s	.a		no	.n	.n	.n	.n	.n	.n	.n	.n	.n	.n	.n	.n		no	yes	yes	no	no	no	no		none	YH	2016-07-22
.		008S-KA	2016-07-24	delivery visit	.	.	.	.	.	.	.	.	.	.	.			.			.		.		.	.	.	.	.	.	.	.	.	.	.	.	.		.	.	.	.	.	.	.				.
mulago hospital		008S-KA	2016-08-08	unscheduled	yes	all of the time	never missed medication	.c	.b	.b	.b	.b	.b	.b	tdf/3tc/efv	1	0	.n	.n	.n	1	.s	.a		no	.n	.n	.n	.n	.n	.n	.n	.n	.n	.n	.n	.n		yes	no	no	no	no	no	no		none	YH	2016-08-16
mulago hospital		008S-KA	2016-09-09	pp_6wks	yes	all of the time	never missed medication	.c	.b	.b	.b	.b	.b	.b	tdf/3tc/efv	1	0	.n	.n	.n	1	.s	.a		no	.n	.n	.n	.n	.n	.n	.n	.n	.n	.n	.n	.n		yes	no	no	no	no	no	no		none	YH	2016-09-15
mulago hospital		008S-KA	2016-11-03	pp_14wks	yes	all of the time	.b	never missed medication	.b	.b	.b	.b	.b	.b	tdf/3tc/efv	1	0	.n	.n	.n	1	.s	.a		no	.s	.s	.s	.s	.s	.s	.s	.s	.s	.s	.s	.s		yes	no	no	no	no	no	no		none	YH	2016-11-09
mulago hospital		008S-KA	2017-01-12	pp_6mon	yes	all of the time	.b	never missed medication	.b	.b	.b	.b	.b	.b	tdf/3tc/efv	1	0	.n	.n	.n	1	.s	.a		no	.s	.s	.s	.s	.s	.s	.s	.s	.s	.s	.s	.s		yes	no	no	no	no	no	no		none	YH	2017-01-12
mulago hospital		008S-KA	2017-04-04	pp_9mon	yes	all of the time	.b	never missed medication	.b	.b	.b	.b	.b	.b	tdf/3tc/efv	1	0	.n	.n	.n	1	.s	.a		no	.s	.s	.s	.s	.s	.s	.s	.s	.s	.s	.s	.s		yes	no	no	no	no	no	no		none	YH	2017-04-24
mulago hospital		008S-KA	2017-07-19	pp_12mon	yes	all of the time	.b	never missed medication	.b	.b	.b	.b	.b	.b	tdf/3tc/efv	1	0	.n	.n	.n	1	.s	.a		no	.s	.s	.s	.s	.s	.s	.s	.s	.s	.s	.s	.s		yes	no	no	no	no	no	no		none	YH	2017-07-20
mulago hospital		008S-KA	2017-10-18	pp_15mon	yes	all of the time	.b	never missed medication	.b	.b	.b	.b	.b	.b	tdf/3tc/efv	1	0	.n	.n	.n	1	.s	.a		no	.s	.s	.s	.s	.s	.s	.s	.s	.s	.s	.s	.s		yes	no	no	no	no	no	no		none	YH	2017-10-24
mulago hospital		008S-KA	2018-01-15	pp_18mon	yes	all of the time	.b	never missed medication	.b	.b	.b	.b	.b	.b	tdf/3tc/efv	1	0	.n	.n	.n	1	.s	.a		no	.s	.s	.s	.s	.s	.s	.s	.s	.s	.s	.s	.s		yes	no	no	no	no	no	no		none	YH	2018-01-16
mulago hospital		009F-KA	2016-05-31	s&e	yes	all of the time	never missed medication	.c	.b	.b	.b	.b	.b	.b	tdf/3tc/efv	1	0	.n	.n	.n	1	.s	.a		no	.n	.n	.n	.n	.n	.n	.n	.n	.n	.n	.n	.n		yes	no	no	no	no	no	no		none	YH	2016-06-13
mulago hospital		009F-KA	2016-06-16	anc 2wks	yes	all of the time	never missed medication	.c	.b	.b	.b	.b	.b	.b	tdf/3tc/efv	1	0	.n	.n	.n	1	.s	.a		no	.n	.n	.n	.n	.n	.n	.n	.n	.n	.n	.n	.n		yes	no	no	no	no	no	no		none	YH	2016-06-30
mulago hospital		009F-KA	2016-06-21	delivery visit	yes	all of the time	never missed medication	.c	.b	.b	.b	.b	.b	.b	tdf/3tc/efv	1	0	.n	.n	.n	1	.s	.a		no	.n	.n	.n	.n	.n	.n	.n	.n	.n	.n	.n	.n		yes	no	no	no	no	no	no		none	YH	2016-06-30
mulago hospital		009F-KA	2016-07-28	pp_6wks	yes	all of the time	never missed medication	.c	.b	.b	.b	.b	.b	.b	tdf/3tc/efv	1	0	.n	.n	.n	1	.s	.a		no	.n	.n	.n	.n	.n	.n	.n	.n	.n	.n	.n	.n		yes	no	no	no	no	no	no		none	YH	2016-07-29
mulago hospital		009F-KA	2016-09-30	pp_14wks	yes	all of the time	never missed medication	.c	.b	.b	.b	.b	.b	.b	tdf/3tc/efv	1	0	.n	.n	.n	1	.s	.a		no	.n	.n	.n	.n	.n	.n	.n	.n	.n	.n	.n	.n		yes	no	no	no	no	no	no		none	YH	2016-10-04
mulago hospital		009F-KA	2016-12-06	pp_6mon	yes	all of the time	.b	never missed medication	.b	.b	.b	.b	.b	.b	tdf/3tc/efv	1	0	.n	.n	.n	1	.s	.a		no	.s	.s	.s	.s	.s	.s	.s	.s	.s	.s	.s	.s		yes	no	no	no	no	no	no		none	YH	2016-12-12
mulago hospital		009F-KA	2017-04-05	pp_9mon	yes	all of the time	.b	never missed medication	.b	.b	.b	.b	.b	.b	tdf/3tc/efv	1	0	.n	.n	.n	1	.s	.a		no	.s	.s	.s	.s	.s	.s	.s	.s	.s	.s	.s	.s		yes	no	no	no	no	no	no		none	YH	2017-04-06
mulago hospital		009F-KA	2018-02-20	pp_21mon	yes	all of the time	.b	never missed medication	.b	.b	.b	.b	.b	.b	tdf/3tc/efv	1	0	.n	.n	.n	1	.s	.a		no	.s	.s	.s	.s	.s	.s	.s	.s	.s	.s	.s	.s		yes	no	no	no	no	no	no		none	YH	2018-02-21
mulago hospital		009F-KA	2018-06-08	pp_24mon	yes	all of the time	.b	never missed medication	.b	.b	.b	.b	.b	.b	tdf/3tc/efv	1	0	.n	.n	.n	1	.s	.a		no	.s	.s	.s	.s	.s	.s	.s	.s	.s	.s	.s	.s		yes	no	no	no	no	no	no		none	YH	2018-06-12
mulago hospital		010S-KA	2016-06-10	s&e	yes	all of the time	never missed medication	.c	.b	.b	.b	.b	.b	.b	tdf/3tc/efv	1	0	.n	.n	.n	1	.s	.a		no	.n	.n	.n	.n	.n	.n	.n	.n	.n	.n	.n	.n		yes	no	no	no	no	no	no		none	YH	2016-06-20
mulago hospital		010S-KA	2016-06-21	anc 2wks	yes	all of the time	never missed medication	.c	.b	.b	.b	.b	.b	.b	tdf/3tc/efv	1	0	.n	.n	.n	1	.s	.a		no	.n	.n	.n	.n	.n	.n	.n	.n	.n	.n	.n	.n		no	no	yes	no	no	no	no		none	YH	2016-06-30
mulago hospital		010S-KA	2016-07-19	anc_mon1 visit	yes	all of the time	never missed medication	.c	.b	.b	.b	.b	.b	.b	tdf/3tc/efv	1	0	.n	.n	.n	1	.s	.a		no	.n	.n	.n	.n	.n	.n	.n	.n	.n	.n	.n	.n		yes	no	no	no	no	no	no		none	YH	2016-08-05
mulago hospital		010S-KA	2016-08-16	anc_mon2 visit	yes	all of the time	never missed medication	.c	.b	.b	.b	.b	.b	.b	tdf/3tc/efv	1	0	.n	.n	.n	1	.s	.a		no	.n	.n	.n	.n	.n	.n	.n	.n	.n	.n	.n	.n		no	yes	yes	no	no	no	no		none	YH	2016-08-23
mulago hospital		010S-KA	2016-09-13	anc_mon3 visit	yes	all of the time	never missed medication	.c	.b	.b	.b	.b	.b	.b	tdf/3tc/efv	1	0	.n	.n	.n	1	.s	.a		no	.n	.n	.n	.n	.n	.n	.n	.n	.n	.n	.n	.n		yes	no	no	no	no	no	no		none	YH	2016-09-14
mulago hospital		010S-KA	2016-10-04	delivery visit	yes	most of the time	more than 2 months ago	.c	.b	.b	.b	.b	.b	.b	tdf/3tc/efv	1	1	.n	.n	.n	0.9	.s	.a		yes	no	no	no	no	no	no	no	no	no	no	yes	yes	she had not yet disclosed to the attendants yet she was from theatre.	yes	no	no	no	no	no	no		none	YH	2016-10-11
mulago hospital		010S-KA	2016-11-16	pp_6wks	yes	all of the time	.b	never missed medication	.b	.b	.b	.b	.b	.b	tdf/3tc/efv	1	0	.n	.n	.n	1	.s	.a		no	.s	.s	.s	.s	.s	.s	.s	.s	.s	.s	.s	.s		yes	no	no	no	no	no	no		none	YH	2016-11-17
mulago hospital		010S-KA	2016-12-14	pp_14wks	yes	most of the time	.b	1-2 months ago	.b	.b	.b	.b	.b	.b	tdf/3tc/efv	1	2	.n	.n	.n	0.8	.s	.a		yes	no	no	no	no	no	no	no	no	no	no	yes	no		yes	no	no	no	no	no	no		none	YH	2016-12-15
mulago hospital		010S-KA	2017-04-05	pp_6mon	yes	all of the time	.b	1-2 months ago	.b	.b	.b	.b	.b	.b	tdf/3tc/efv	1	0	.n	.n	.n	0.9	.s	.a		yes	no	no	no	no	no	no	no	no	no	no	yes	no		yes	no	no	no	no	no	no		none	YH	2017-04-06
mulago hospital		010S-KA	2017-06-28	pp_9mon	yes	all of the time	.b	never missed medication	.b	.b	.b	.b	.b	.b	tdf/3tc/efv	1	0	.n	.n	.n	1	.s	.a		no	.s	.s	.s	.s	.s	.s	.s	.s	.s	.s	.s	.s		yes	no	no	no	no	no	no		none	YH	2017-06-29
mulago hospital		010S-KA	2017-09-20	pp_12mon	yes	all of the time	.b	never missed medication	.b	.b	.b	.b	.b	.b	tdf/3tc/efv	1	0	.n	.n	.n	1	.s	.a		no	.s	.s	.s	.s	.s	.s	.s	.s	.s	.s	.s	.s		yes	no	no	no	no	no	no		none	YH	2017-09-21
mulago hospital		010S-KA	2017-12-14	pp_15mon	yes	all of the time	.b	never missed medication	.b	.b	.b	.b	.b	.b	tdf/3tc/efv	1	0	.n	.n	.n	1	.s	.a		no	.s	.s	.s	.s	.s	.s	.s	.s	.s	.s	.s	.s		no	no	yes	no	no	no	no		none	YH	2017-12-18
mulago hospital		010S-KA	2018-09-24	pp_24mon	yes	all of the time	.b	never missed medication	.b	.b	.b	.b	.b	.b	tdf/3tc/efv	1	0	.n	.n	.n	1	.s	.a		no	.s	.s	.s	.s	.s	.s	.s	.s	.s	.s	.s	.s		yes	no	no	no	no	no	no		none	YH	2018-09-25
mulago hospital		011F-KA	2016-06-10	s&e	yes	all of the time	never missed medication	.c	.b	.b	.b	.b	.b	.b	tdf/3tc/efv	1	0	.n	.n	.n	1	.s	.a		no	.n	.n	.n	.n	.n	.n	.n	.n	.n	.n	.n	.n		no	yes	yes	no	no	no	no		none	YH	2016-06-17
mulago hospital		011F-KA	2016-06-22	anc 2wks	yes	all of the time	never missed medication	.c	.b	.b	.b	.b	.b	.b	tdf/3tc/efv	1	0	.n	.n	.n	1	.s	.a		no	.n	.n	.n	.n	.n	.n	.n	.n	.n	.n	.n	.n		no	yes	yes	no	no	no	no		none	YH	2016-06-23
mulago hospital		011F-KA	2016-07-20	anc_mon1 visit	yes	about half of the time	more than 2 months ago	.c	.b	.b	.b	.b	.b	.b	tdf/3tc/efv	1	0	.n	.n	.n	0.9	.s	.a		yes	no	no	no	no	no	no	no	no	no	no	no	yes	her child was admitted for 2 days	no	yes	no	no	no	no	no		none	YH	2016-07-25
mulago hospital		011F-KA	2016-08-05	anc_mon2 visit	yes	most of the time	2-4 weeks ago	.c	.b	.b	.b	.b	.b	.b	tdf/3tc/efv	1	0	.n	.n	.n	0.9	.s	.a		no	.n	.n	.n	.n	.n	.n	.n	.n	.n	.n	.n	.n		yes	no	no	no	no	no	no		none	YH	2016-08-10
mulago hospital		011F-KA	2016-08-17	anc_mon3 visit	yes	all of the time	never missed medication	.c	.b	.b	.b	.b	.b	.b	tdf/3tc/efv	1	0	.n	.n	.n	1	.s	.a		no	.n	.n	.n	.n	.n	.n	.n	.n	.n	.n	.n	.n		no	yes	no	no	no	no	no		none	YH	2016-08-17
mulago hospital		011F-KA	2016-08-26	delivery visit	yes	all of the time	never missed medication	.c	.b	.b	.b	.b	.b	.b	tdf/3tc/efv	1	0	.n	.n	.n	1	.s	.a		no	.n	.n	.n	.n	.n	.n	.n	.n	.n	.n	.n	.n		yes	no	no	no	no	no	no		none	YH	2016-08-30
mulago hospital		011F-KA	2016-10-07	pp_6wks	yes	all of the time	never missed medication	.c	.b	.b	.b	.b	.b	.b	tdf/3tc/efv	1	0	.n	.n	.n	1	.s	.a		no	.n	.n	.n	.n	.n	.n	.n	.n	.n	.n	.n	.n		yes	no	no	no	no	no	no		none	YH	2016-10-12
mulago hospital		011F-KA	2016-12-02	pp_14wks	yes	all of the time	.b	never missed medication	.b	.b	.b	.b	.b	.b	tdf/3tc/efv	1	0	.n	.n	.n	1	.s	.a		no	.s	.s	.s	.s	.s	.s	.s	.s	.s	.s	.s	.s		yes	no	no	no	no	no	no		none	YH	2016-12-06
mulago hospital		011F-KA	2017-02-09	pp_6mon	yes	all of the time	.b	never missed medication	.b	.b	.b	.b	.b	.b	tdf/3tc/efv	1	0	.n	.n	.n	1	.s	.a		no	.s	.s	.s	.s	.s	.s	.s	.s	.s	.s	.s	.s		yes	no	no	no	no	no	no		none	YH	2017-02-14
mulago hospital		011F-KA	2017-05-29	pp_9mon	yes	all of the time	.b	never missed medication	.b	.b	.b	.b	.b	.b	tdf/3tc/efv	1	0	.n	.n	.n	1	.s	.a		no	.s	.s	.s	.s	.s	.s	.s	.s	.s	.s	.s	.s		yes	no	no	no	no	no	no		none	YH	2017-05-31
mulago hospital		011F-KA	2017-08-22	pp_12mon	yes	all of the time	.b	never missed medication	.b	.b	.b	.b	.b	.b	tdf/3tc/efv	1	0	.n	.n	.n	1	.s	.a		no	.s	.s	.s	.s	.s	.s	.s	.s	.s	.s	.s	.s		yes	no	no	no	no	no	no		none	YH	2017-08-28
mulago hospital		011F-KA	2018-02-19	pp_18mon	yes	about half of the time	.b	more than 2 months ago	.b	.b	.b	.b	.b	.b	tdf/3tc/efv	1	3	.n	.n	.n	0.8	.s	.a		yes	no	no	no	no	no	no	no	no	no	no	no	yes	stolen	yes	no	no	no	no	no	no		none	YH	2018-02-21
mulago hospital		011F-KA	2018-05-17	pp_21mon	yes	all of the time	.b	never missed medication	.b	.b	.b	.b	.b	.b	tdf/3tc/efv	1	0	.n	.n	.n	1	.s	.a		no	.s	.s	.s	.s	.s	.s	.s	.s	.s	.s	.s	.s		yes	no	no	no	no	no	no		none	YH	2018-05-24
mulago hospital		011F-KA	2018-08-16	pp_24mon	yes	all of the time	.b	never missed medication	.b	.b	.b	.b	.b	.b	tdf/3tc/efv	1	0	.n	.n	.n	1	.s	.a		no	.s	.s	.s	.s	.s	.s	.s	.s	.s	.s	.s	.s		yes	no	no	no	no	no	no		none	YH	2018-08-31
mulago hospital		012S-KA	2016-06-16	s&e	yes	all of the time	never missed medication	.c	.b	.b	.b	.b	.b	.b	tdf/3tc/efv	1	0	.n	.n	.n	1	.s	.a		no	.n	.n	.n	.n	.n	.n	.n	.n	.n	.n	.n	.n		yes	no	no	no	no	no	no		none	YH	2016-06-23
mulago hospital		012S-KA	2016-06-30	anc 2wks	yes	all of the time	never missed medication	.c	.b	.b	.b	.b	.b	.b	tdf/3tc/efv	1	0	.n	.n	.n	1	.s	.a		no	.s	.s	.s	.s	.s	.s	.s	.s	.s	.s	.s	.s		yes	no	no	no	no	no	no		none	YH	2018-06-08
mulago hospital		012S-KA	2016-07-25	anc_mon1 visit	yes	all of the time	never missed medication	.c	.b	.b	.b	.b	.b	.b	tdf/3tc/efv	1	0	.n	.n	.n	1	.s	.a		no	.n	.n	.n	.n	.n	.n	.n	.n	.n	.n	.n	.n		yes	no	no	no	no	no	no		none	YH	2016-08-01
mulago hospital		012S-KA	2016-08-03	delivery visit	yes	all of the time	never missed medication	.c	.b	.b	.b	.b	.b	.b	tdf/3tc/efv	1	0	.n	.n	.n	1	.s	.a		no	.n	.n	.n	.n	.n	.n	.n	.n	.n	.n	.n	.n		no	yes	no	no	no	yes	no		none	YH	2016-08-04
mulago hospital		012S-KA	2016-09-16	pp_6wks	yes	all of the time	never missed medication	.c	.b	.b	.b	.b	.b	.b	tdf/3tc/efv	1	0	.n	.n	.n	1	.s	.a		no	.n	.n	.n	.n	.n	.n	.n	.n	.n	.n	.n	.n		yes	no	no	no	no	no	no		none	YH	2016-09-27
mulago hospital		012S-KA	2016-10-20	pp_14wks	yes	all of the time	never missed medication	.c	.b	.b	.b	.b	.b	.b	tdf/3tc/efv	1	0	.n	.n	.n	1	.s	.a		no	.n	.n	.n	.n	.n	.n	.n	.n	.n	.n	.n	.n		yes	no	no	no	no	no	no		none	YH	2016-10-25
mulago hospital		012S-KA	2017-08-03	pp_12mon	yes	all of the time	.b	never missed medication	.b	.b	.b	.b	.b	.b	tdf/3tc/efv	1	0	.n	.n	.n	1	.s	.a		no	.s	.s	.s	.s	.s	.s	.s	.s	.s	.s	.s	.s		yes	no	no	no	no	no	no		none	YH	2017-08-15
mulago hospital		012S-KA	2017-10-25	pp_15mon	yes	all of the time	.b	never missed medication	.b	.b	.b	.b	.b	.b	tdf/3tc/efv	1	0	.n	.n	.n	1	.s	.a		no	.s	.s	.s	.s	.s	.s	.s	.s	.s	.s	.s	.s		yes	no	no	no	no	no	no		none	YH	2017-10-26
mulago hospital		012S-KA	2018-08-06	pp_24mon	yes	all of the time	.b	never missed medication	.b	.b	.b	.b	.b	.b	tdf/3tc/efv	1	0	.n	.n	.n	1	.s	.a		no	.s	.s	.s	.s	.s	.s	.s	.s	.s	.s	.s	.s		yes	no	no	no	no	no	no		none	YH	2018-08-09
mulago hospital		013F-KA	2016-06-16	s&e	yes	all of the time	never missed medication	.c	.b	.b	.b	.b	.b	.b	tdf/3tc/efv	1	0	.n	.n	.n	1	.s	.a		no	.n	.n	.n	.n	.n	.n	.n	.n	.n	.n	.n	.n		no	yes	yes	no	no	no	no		none	YH	2016-06-23
mulago hospital		013F-KA	2016-07-04	anc 2wks	yes	all of the time	never missed medication	.c	.b	.b	.b	.b	.b	.b	tdf/3tc/efv	1	0	.n	.n	.n	1	.s	.a		no	.n	.n	.n	.n	.n	.n	.n	.n	.n	.n	.n	.n		no	yes	yes	no	no	yes	no		none	YH	2016-07-11
mulago hospital		013F-KA	2016-07-12	anc_mon1 visit	yes	all of the time	never missed medication	.c	.b	.b	.b	.b	.b	.b	tdf/3tc/efv	1	0	.n	.n	.n	1	.s	.a		no	.n	.n	.n	.n	.n	.n	.n	.n	.n	.n	.n	.n		yes	no	no	no	no	no	no		none	YH	2016-07-19
mulago hospital		013F-KA	2016-08-23	anc_mon2 visit	yes	all of the time	never missed medication	.c	.b	.b	.b	.b	.b	.b	tdf/3tc/efv	1	0	.n	.n	.n	1	.s	.a		no	.n	.n	.n	.n	.n	.n	.n	.n	.n	.n	.n	.n		no	yes	yes	yes	no	no	no		none	YH	2016-08-24
mulago hospital		013F-KA	2016-09-19	delivery visit	yes	all of the time	never missed medication	.c	.b	.b	.b	.b	.b	.b	tdf/3tc/efv	1	0	.n	.n	.n	1	.s	.a		no	.n	.n	.n	.n	.n	.n	.n	.n	.n	.n	.n	.n		yes	no	no	no	no	no	no		none	YH	2016-09-26
mulago hospital		013F-KA	2016-11-01	pp_6wks	yes	all of the time	.b	never missed medication	.b	.b	.b	.b	.b	.b	tdf/3tc/efv	1	0	.n	.n	.n	1	.s	.a		no	.s	.s	.s	.s	.s	.s	.s	.s	.s	.s	.s	.s		yes	no	no	no	no	no	no		none	YH	2016-11-02
mulago hospital		013F-KA	2016-12-28	pp_14wks	yes	all of the time	.b	never missed medication	.b	.b	.b	.b	.b	.b	tdf/3tc/efv	1	0	.n	.n	.n	1	.s	.a		no	.s	.s	.s	.s	.s	.s	.s	.s	.s	.s	.s	.s		yes	no	no	no	no	no	no		none	YH	2016-12-29
mulago hospital		013F-KA	2017-03-23	pp_6mon	yes	all of the time	.b	never missed medication	.b	.b	.b	.b	.b	.b	tdf/3tc/efv	1	0	.n	.n	.n	1	.s	.a		no	.s	.s	.s	.s	.s	.s	.s	.s	.s	.s	.s	.s		yes	no	no	no	no	no	no		none	YH	2017-09-20
mulago hospital		013F-KA	2017-06-21	pp_9mon	yes	all of the time	.b	never missed medication	.b	.b	.b	.b	.b	.b	tdf/3tc/efv	1	0	.n	.n	.n	1	.s	.a		no	.s	.s	.s	.s	.s	.s	.s	.s	.s	.s	.s	.s		yes	no	no	no	no	no	no		none	YH	2018-04-11
mulago hospital		013F-KA	2017-09-13	pp_12mon	yes	all of the time	.b	never missed medication	.b	.b	.b	.b	.b	.b	tdf/3tc/efv	1	0	.n	.n	.n	1	.s	.a		no	.s	.s	.s	.s	.s	.s	.s	.s	.s	.s	.s	.s		yes	no	no	no	no	no	no		none	YH	2017-09-20
mulago hospital		013F-KA	2017-12-20	pp_15mon	yes	all of the time	.b	never missed medication	.b	.b	.b	.b	.b	.b	tdf/3tc/efv	1	0	.n	.n	.n	1	.s	.a		no	.s	.s	.s	.s	.s	.s	.s	.s	.s	.s	.s	.s		yes	no	no	no	no	no	no		none	YH	2017-12-21
mulago hospital		013F-KA	2018-03-22	pp_18mon	yes	all of the time	.b	never missed medication	.b	.b	.b	.b	.b	.b	tdf/3tc/efv	1	0	.n	.n	.n	1	.s	.a		no	.s	.s	.s	.s	.s	.s	.s	.s	.s	.s	.s	.s		yes	no	no	no	no	no	no		none	YH	2018-03-26
mulago hospital		013F-KA	2018-06-12	pp_21mon	yes	all of the time	.b	never missed medication	.b	.b	.b	.b	.b	.b	tdf/3tc/efv	1	0	.n	.n	.n	1	.s	.a		no	.s	.s	.s	.s	.s	.s	.s	.s	.s	.s	.s	.s		yes	no	no	no	no	no	no		none	YH	2018-06-19
mulago hospital		013F-KA	2018-09-17	pp_24mon	yes	all of the time	.b	never missed medication	.b	.b	.b	.b	.b	.b	tdf/3tc/efv	1	0	.n	.n	.n	1	.s	.a		no	.s	.s	.s	.s	.s	.s	.s	.s	.s	.s	.s	.s		yes	no	no	no	no	no	no		no	YH	2018-09-19
mulago hospital		014S-KA	2016-06-16	s&e	yes	all of the time	never missed medication	.c	.b	.b	.b	.b	.b	.b	tdf/3tc/efv	1	0	.n	.n	.n	1	.s	.a		no	.n	.n	.n	.n	.n	.n	.n	.n	.n	.n	.n	.n		no	no	no	no	no	yes	no		none	YH	2016-06-23
mulago hospital		014S-KA	2016-06-27	anc 2wks	yes	all of the time	never missed medication	.c	.b	.b	.b	.b	.b	.b	tdf/3tc/efv	1	0	.n	.n	.n	1	.s	.a		no	.n	.n	.n	.n	.n	.n	.n	.n	.n	.n	.n	.n		no	no	no	no	no	yes	no		none	YH	2016-07-04
mulago hospital		014S-KA	2016-06-28	delivery visit	yes	all of the time	never missed medication	.c	.b	.b	.b	.b	.b	.b	tdf/3tc/efv	1	0	.n	.n	.n	1	.s	.a		no	.n	.n	.n	.n	.n	.n	.n	.n	.n	.n	.n	.n		no	no	no	no	no	yes	no		none	YH	2016-07-04
mulago hospital		014S-KA	2016-08-09	pp_6wks	yes	all of the time	never missed medication	.c	.b	.b	.b	.b	.b	.b	tdf/3tc/efv	1	0	.n	.n	.n	1	.s	.a		no	.n	.n	.n	.n	.n	.n	.n	.n	.n	.n	.n	.n		yes	no	no	no	no	no	no		none	YH	2016-08-15
mulago hospital		014S-KA	2016-10-10	pp_14wks	yes	all of the time	never missed medication	.c	.b	.b	.b	.b	.b	.b	tdf/3tc/efv	1	0	.n	.n	.n	1	.s	.a		no	.n	.n	.n	.n	.n	.n	.n	.n	.n	.n	.n	.n		yes	no	no	no	no	no	no		none	YH	2016-10-19
mulago hospital		014S-KA	2016-12-12	pp_6mon	yes	all of the time	.b	never missed medication	.b	.b	.b	.b	.b	.b	tdf/3tc/efv	1	0	.n	.n	.n	1	.s	.a		no	.s	.s	.s	.s	.s	.s	.s	.s	.s	.s	.s	.s		yes	no	no	no	no	no	no		none	YH	2016-12-14
mulago hospital		014S-KA	2017-03-07	pp_9mon	yes	all of the time	.b	never missed medication	.b	.b	.b	.b	.b	.b	tdf/3tc/efv	1	0	.n	.n	.n	1	.s	.a		no	.s	.s	.s	.s	.s	.s	.s	.s	.s	.s	.s	.s		yes	no	no	no	no	no	no		none	YH	2017-03-22
mulago hospital		015F-KA	2016-06-17	s&e	yes	all of the time	never missed medication	.c	.b	.b	.b	.b	.b	.b	tdf/3tc/efv	1	0	.n	.n	.n	1	.s	.a		no	.n	.n	.n	.n	.n	.n	.n	.n	.n	.n	.n	.n		no	yes	yes	no	no	no	no		none	YH	2016-06-23
mulago hospital		015F-KA	2016-06-30	anc 2wks	yes	all of the time	never missed medication	.c	.b	.b	.b	.b	.b	.b	tdf/3tc/efv	1	0	.n	.n	.n	1	.s	.a		no	.n	.n	.n	.n	.n	.n	.n	.n	.n	.n	.n	.n		no	yes	yes	no	no	no	no		none	YH	2016-07-07
mulago hospital		015F-KA	2016-07-13	anc_mon1 visit	yes	all of the time	never missed medication	.c	.b	.b	.b	.b	.b	.b	tdf/3tc/efv	1	0	.n	.n	.n	1	.s	.a		no	.n	.n	.n	.n	.n	.n	.n	.n	.n	.n	.n	.n		no	yes	yes	no	no	no	no		none	YH	2016-07-18
mulago hospital		015F-KA	2016-08-01	delivery visit	yes	all of the time	never missed medication	.c	.b	.b	.b	.b	.b	.b	tdf/3tc/efv	1	0	.n	.n	.n	1	.s	.a		no	.n	.n	.n	.n	.n	.n	.n	.n	.n	.n	.n	.n		no	yes	no	yes	no	no	no		none	YH	2016-08-25
mulago hospital		015F-KA	2016-09-13	pp_6wks	yes	all of the time	never missed medication	.c	.b	.b	.b	.b	.b	.b	tdf/3tc/efv	1	0	.n	.n	.n	1	.s	.a		no	.n	.n	.n	.n	.n	.n	.n	.n	.n	.n	.n	.n		yes	no	no	no	no	no	no		none	YH	2016-09-15
mulago hospital		015F-KA	2016-11-08	pp_14wks	yes	all of the time	.b	never missed medication	.b	.b	.b	.b	.b	.b	tdf/3tc/efv	1	0	.n	.n	.n	1	.s	.a		no	.s	.s	.s	.s	.s	.s	.s	.s	.s	.s	.s	.s		yes	no	no	no	no	no	no		none	YH	2016-11-10
mulago hospital		015F-KA	2017-01-16	pp_6mon	yes	all of the time	.b	never missed medication	.b	.b	.b	.b	.b	.b	tdf/3tc/efv	1	0	.n	.n	.n	1	.s	.a		no	.s	.s	.s	.s	.s	.s	.s	.s	.s	.s	.s	.s		yes	no	no	no	no	no	no		none	YH	2017-01-18
mulago hospital		015F-KA	2017-05-02	pp_9mon	yes	all of the time	.b	never missed medication	.b	.b	.b	.b	.b	.b	tdf/3tc/efv	1	0	.n	.n	.n	1	.s	.a		no	.s	.s	.s	.s	.s	.s	.s	.s	.s	.s	.s	.s		no	no	yes	no	no	no	no		none	YH	2017-05-04
mulago hospital		016S-KA	2016-06-20	s&e	yes	all of the time	never missed medication	.c	.b	.b	.b	.b	.b	.b	tdf/3tc/efv	1	0	.n	.n	.n	1	.s	.a		no	.n	.n	.n	.n	.n	.n	.n	.n	.n	.n	.n	.n		no	no	no	yes	no	no	no		the participant reports loss of apetite since she started taking arv drugs	YH	2016-06-23
mulago hospital		016S-KA	2016-06-30	anc 2wks	yes	all of the time	never missed medication	.c	.b	.b	.b	.b	.b	.b	tdf/3tc/efv	1	0	.n	.n	.n	1	.s	.a		no	.n	.n	.n	.n	.n	.n	.n	.n	.n	.n	.n	.n		no	no	no	no	no	no	yes	headache	none	YH	2016-07-07
mulago hospital		017S-KA	2016-06-24	s&e	yes	all of the time	never missed medication	.c	.b	.b	.b	.b	.b	.b	tdf/3tc/efv	1	0	.n	.n	.n	1	.s	.a		no	.n	.n	.n	.n	.n	.n	.n	.n	.n	.n	.n	.n		no	yes	yes	yes	no	no	no		none	YH	2016-07-04
mulago hospital		017S-KA	2016-07-26	unscheduled	yes	most of the time	2-4 weeks ago	.c	.b	.b	.b	.b	.b	.b	tdf/3tc/efv	1	0	.n	.n	.n	0.9	.s	.a		yes	no	no	yes	yes	no	no	no	no	yes	no	no	no		yes	no	no	no	no	no	no		none	YH	2016-07-29
mulago hospital		017S-KA	2016-08-22	pp_6wks	yes	all of the time	never missed medication	.c	.b	.b	.b	.b	.b	.b	tdf/3tc/efv	1	0	.n	.n	.n	1	.s	.a		no	.n	.n	.n	.n	.n	.n	.n	.n	.n	.n	.n	.n		yes	no	no	no	no	no	no		none	YH	2016-08-25
mulago hospital		017S-KA	2016-09-19	pp_14wks	yes	all of the time	never missed medication	.c	.b	.b	.b	.b	.b	.b	tdf/3tc/efv	1	0	.n	.n	.n	1	.s	.a		no	.n	.n	.n	.n	.n	.n	.n	.n	.n	.n	.n	.n		yes	no	no	no	no	no	no		none	YH	2016-09-21
mulago hospital		017S-KA	2016-12-06	pp_6mon	yes	all of the time	.b	never missed medication	.b	.b	.b	.b	.b	.b	tdf/3tc/efv	1	0	.n	.n	.n	1	.s	.a		no	.s	.s	.s	.s	.s	.s	.s	.s	.s	.s	.s	.s		yes	no	no	no	no	no	no		none	YH	2016-12-12
mulago hospital		017S-KA	2017-04-12	pp_9mon	yes	all of the time	.b	8-14 days ago	.b	.b	.b	.b	.b	.b	tdf/3tc/efv	1	0	.n	.n	.n	1	.s	.a		yes	no	no	no	no	no	no	no	no	no	no	yes	no		yes	no	no	no	no	no	no		none	YH	2017-04-13
mulago hospital		017S-KA	2017-07-04	pp_12mon	yes	most of the time	.b	15-30 days ago	.b	.b	.b	.b	.b	.b	tdf/3tc/efv	1	0	.n	.n	.n	0.9	.s	.a		yes	no	no	no	no	no	no	no	no	no	no	yes	no		yes	no	no	no	no	no	no		none	YH	2017-07-12
mulago hospital		017S-KA	2017-10-10	pp_15mon	yes	all of the time	.b	never missed medication	.b	.b	.b	.b	.b	.b	tdf/3tc/efv	1	0	.n	.n	.n	1	.s	.a		no	.s	.s	.s	.s	.s	.s	.s	.s	.s	.s	.s	.s		yes	no	no	no	no	no	no			YH	2017-10-12
mulago hospital		017S-KA	2018-01-05	pp_18mon	yes	all of the time	.b	never missed medication	.b	.b	.b	.b	.b	.b	tdf/3tc/efv	1	0	.n	.n	.n	1	.s	.a		no	.s	.s	.s	.s	.s	.s	.s	.s	.s	.s	.s	.s		no	no	yes	no	no	no	no		none	YH	2018-01-10
mulago hospital		017S-KA	2018-04-04	pp_21mon	yes	all of the time	.b	never missed medication	.b	.b	.b	.b	.b	.b	tdf/3tc/efv	1	0	.n	.n	.n	1	.s	.a		no	.s	.s	.s	.s	.s	.s	.s	.s	.s	.s	.s	.s		yes	no	no	no	no	no	no		none	YH	2018-04-06
mulago hospital		017S-KA	2018-06-29	pp_24mon	yes	all of the time	.b	never missed medication	.b	.b	.b	.b	.b	.b	tdf/3tc/efv	1	0	.n	.n	.n	1	.s	.a		no	.s	.s	.s	.s	.s	.s	.s	.s	.s	.s	.s	.s		yes	no	no	no	no	no	no		none	YH	2018-07-09
mulago hospital		018F-KA	2016-06-24	s&e	yes	all of the time	never missed medication	.c	.b	.b	.b	.b	.b	.b	tdf/3tc/efv	1	0	.n	.n	.n	1	.s	.a		no	.n	.n	.n	.n	.n	.n	.n	.n	.n	.n	.n	.n		yes	no	no	no	no	no	no		n/a	YH	2016-06-30
mulago hospital		018F-KA	2016-07-08	anc 2wks	yes	all of the time	never missed medication	.c	.b	.b	.b	.b	.b	.b	tdf/3tc/efv	1	0	.n	.n	.n	1	.s	.a		no	.n	.n	.n	.n	.n	.n	.n	.n	.n	.n	.n	.n		yes	no	no	no	no	no	no		none	YH	2016-07-12
mulago hospital		018F-KA	2016-07-19	anc_mon1 visit	yes	all of the time	never missed medication	.c	.b	.b	.b	.b	.b	.b	tdf/3tc/efv	1	0	.n	.n	.n	1	.s	.a		no	.n	.n	.n	.n	.n	.n	.n	.n	.n	.n	.n	.n		yes	no	no	no	no	no	no		none	YH	2016-07-25
mulago hospital		018F-KA	2016-08-15	delivery visit	yes	most of the time	more than 2 months ago	.c	.b	.b	.b	.b	.b	.b	tdf/3tc/efv	1	1	.n	.n	.n	0.9	.s	.a		yes	no	no	no	no	no	no	no	no	no	no	no	yes	she reports she was going to be operated and the health worker advised her not to take her arv drug.	yes	no	no	no	no	no	no		none	YH	2016-08-17
mulago hospital		018F-KA	2016-09-26	pp_6wks	yes	all of the time	never missed medication	.c	.b	.b	.b	.b	.b	.b	tdf/3tc/efv	1	0	.n	.n	.n	1	.s	.a		no	.n	.n	.n	.n	.n	.n	.n	.n	.n	.n	.n	.n		yes	no	no	no	no	no	no		none	YH	2016-09-27
mulago hospital		018F-KA	2017-02-08	pp_6mon	yes	all of the time	.b	never missed medication	.b	.b	.b	.b	.b	.b	tdf/3tc/efv	1	0	.n	.n	.n	1	.s	.a		no	.s	.s	.s	.s	.s	.s	.s	.s	.s	.s	.s	.s		yes	no	no	no	no	no	no		none	YH	2017-02-09
mulago hospital		018F-KA	2017-06-01	pp_9mon	yes	all of the time	.b	never missed medication	.b	.b	.b	.b	.b	.b	tdf/3tc/efv	1	0	.n	.n	.n	1	.s	.a		no	.s	.s	.s	.s	.s	.s	.s	.s	.s	.s	.s	.s		yes	no	no	no	no	no	no		none	YH	2017-06-05
mulago hospital		018F-KA	2017-08-10	pp_12mon	yes	all of the time	.b	never missed medication	.b	.b	.b	.b	.b	.b	tdf/3tc/efv	1	0	.n	.n	.n	1	.s	.a		no	.s	.s	.s	.s	.s	.s	.s	.s	.s	.s	.s	.s		yes	no	no	no	no	no	no		none	YH	2017-08-14
mulago hospital		018F-KA	2017-11-21	pp_15mon	yes	all of the time	.b	never missed medication	.b	.b	.b	.b	.b	.b	tdf/3tc/efv	1	0	.n	.n	.n	1	.s	.a		no	.s	.s	.s	.s	.s	.s	.s	.s	.s	.s	.s	.s		yes	no	no	no	no	no	no		none	YH	2017-11-22
mulago hospital		018F-KA	2018-05-24	pp_21mon	yes	all of the time	.b	never missed medication	.b	.b	.b	.b	.b	.b	tdf/3tc/efv	1	0	.n	.n	.n	1	.s	.a		no	.s	.s	.s	.s	.s	.s	.s	.s	.s	.s	.s	.s		yes	no	no	no	no	no	no		none	YH	2018-05-25
mulago hospital		018F-KA	2018-07-30	pp_24mon	yes	all of the time	.b	never missed medication	.b	.b	.b	.b	.b	.b	tdf/3tc/efv	1	0	.n	.n	.n	1	.s	.a		no	.s	.s	.s	.s	.s	.s	.s	.s	.s	.s	.s	.s		no	no	yes	no	no	no	no		none	YH	2018-08-03
mulago hospital		019S-KA	2016-06-27	s&e	yes	all of the time	never missed medication	.c	.b	.b	.b	.b	.b	.b	tdf/3tc/efv	1	0	.n	.n	.n	1	.s	.a		no	.n	.n	.n	.n	.n	.n	.n	.n	.n	.n	.n	.n		no	no	yes	no	no	no	no		none	YH	2016-07-05
mulago hospital		019S-KA	2016-07-07	anc 2wks	yes	all of the time	never missed medication	.c	.b	.b	.b	.b	.b	.b	tdf/3tc/efv	1	0	.n	.n	.n	1	.s	.a		no	.n	.n	.n	.n	.n	.n	.n	.n	.n	.n	.n	.n		no	no	yes	no	no	no	no		none	YH	2016-07-12
mulago hospital		019S-KA	2016-07-13	anc_mon1 visit	yes	all of the time	never missed medication	.c	.b	.b	.b	.b	.b	.b	tdf/3tc/efv	1	0	.n	.n	.n	1	.s	.a		no	.n	.n	.n	.n	.n	.n	.n	.n	.n	.n	.n	.n		yes	no	no	no	no	no	no		none	YH	2016-08-02
mulago hospital		019S-KA	2016-08-10	anc_mon2 visit	yes	all of the time	never missed medication	.c	.b	.b	.b	.b	.b	.b	tdf/3tc/efv	1	0	.n	.n	.n	1	.s	.a		no	.n	.n	.n	.n	.n	.n	.n	.n	.n	.n	.n	.n		yes	no	no	no	no	no	no		none	YH	2016-08-10
mulago hospital		019S-KA	2016-09-07	anc_mon3 visit	yes	all of the time	never missed medication	.c	.b	.b	.b	.b	.b	.b	tdf/3tc/efv	1	0	.n	.n	.n	1	.s	.a		no	.n	.n	.n	.n	.n	.n	.n	.n	.n	.n	.n	.n		yes	no	no	no	no	no	no		none	YH	2016-09-21
mulago hospital		019S-KA	2016-10-07	anc_mon4 visit	yes	all of the time	never missed medication	.c	.b	.b	.b	.b	.b	.b	tdf/3tc/efv	1	0	.n	.n	.n	1	.s	.a		no	.n	.n	.n	.n	.n	.n	.n	.n	.n	.n	.n	.n		no	no	yes	no	no	no	yes	finger nail pains	none	YH	2016-10-11
mulago hospital		019S-KA	2016-10-21	delivery visit	yes	all of the time	never missed medication	.c	.b	.b	.b	.b	.b	.b	tdf/3tc/efv	1	0	.n	.n	.n	1	.s	.a		no	.n	.n	.n	.n	.n	.n	.n	.n	.n	.n	.n	.n		yes	no	no	no	no	no	no		none	YH	2016-12-05
mulago hospital		019S-KA	2016-12-02	pp_6wks	yes	all of the time	.b	never missed medication	.b	.b	.b	.b	.b	.b	tdf/3tc/efv	1	0	.n	.n	.n	1	.s	.a		no	.s	.s	.s	.s	.s	.s	.s	.s	.s	.s	.s	.s		yes	no	no	no	no	no	no		none	YH	2016-12-05
mulago hospital		019S-KA	2017-01-06	pp_14wks	yes	all of the time	.b	never missed medication	.b	.b	.b	.b	.b	.b	tdf/3tc/efv	1	0	.n	.n	.n	1	.s	.a		no	.s	.s	.s	.s	.s	.s	.s	.s	.s	.s	.s	.s		yes	no	no	no	no	no	no		none	YH	2017-01-09
mulago hospital		019S-KA	2017-04-25	pp_6mon	yes	all of the time	.b	never missed medication	.b	.b	.b	.b	.b	.b	tdf/3tc/efv	1	0	.n	.n	.n	1	.s	.a		no	.s	.s	.s	.s	.s	.s	.s	.s	.s	.s	.s	.s		yes	no	no	no	no	no	no		none	YH	2017-04-26
mulago hospital		019S-KA	2017-07-18	pp_9mon	yes	all of the time	.b	never missed medication	.b	.b	.b	.b	.b	.b	tdf/3tc/efv	1	0	.n	.n	.n	1	.s	.a		no	.s	.s	.s	.s	.s	.s	.s	.s	.s	.s	.s	.s		yes	no	no	no	no	no	no		none	YH	2017-07-31
mulago hospital		019S-KA	2017-10-16	pp_12mon	yes	all of the time	.b	never missed medication	.b	.b	.b	.b	.b	.b	tdf/3tc/efv	1	0	.n	.n	.n	1	.s	.a		no	.s	.s	.s	.s	.s	.s	.s	.s	.s	.s	.s	.s		yes	no	no	no	no	no	no		none	YH	2017-10-17
mulago hospital		019S-KA	2018-01-16	pp_15mon	yes	all of the time	.b	never missed medication	.b	.b	.b	.b	.b	.b	tdf/3tc/efv	1	0	.n	.n	.n	1	.s	.a		no	.s	.s	.s	.s	.s	.s	.s	.s	.s	.s	.s	.s		yes	no	no	no	no	no	no		none	YH	2018-01-18
mulago hospital		019S-KA	2018-04-16	pp_18mon	yes	all of the time	.b	never missed medication	.b	.b	.b	.b	.b	.b	tdf/3tc/efv	1	0	.n	.n	.n	1	.s	.a		no	.s	.s	.s	.s	.s	.s	.s	.s	.s	.s	.s	.s		yes	no	no	no	no	no	no		none	YH	2018-04-18
mulago hospital		019S-KA	2018-07-16	pp_21mon	yes	never	.b	within the past 7 days	.b	.b	.b	.b	.b	.b	tdf/3tc/efv	1	3	.n	.n	.n	0	.s	.a		yes	yes	no	no	no	no	no	no	no	no	no	no	no		yes	no	no	no	no	no	no		none	YH	2018-07-18
mulago hospital		019S-KA	2018-10-17	pp_24mon	yes	all of the time	.b	15-30 days ago	.b	.b	.b	.b	.b	.b	tdf/3tc/efv	1	0	.n	.n	.n	0.9	.s	.a		yes	no	no	no	no	no	no	no	no	no	no	yes	no		yes	no	no	no	no	no	no		none	YH	2018-10-19
mulago hospital		020F-KA	2016-06-29	s&e	yes	all of the time	never missed medication	.c	.b	.b	.b	.b	.b	.b	tdf/3tc/efv	1	0	.n	.n	.n	1	.s	.a		no	.n	.n	.n	.n	.n	.n	.n	.n	.n	.n	.n	.n		no	no	yes	no	no	no	no		none	YH	2016-07-05
mulago hospital		020F-KA	2016-08-16	anc_mon1 visit	yes	all of the time	never missed medication	.c	.b	.b	.b	.b	.b	.b	tdf/3tc/efv	1	0	.n	.n	.n	1	.s	.a		no	.n	.n	.n	.n	.n	.n	.n	.n	.n	.n	.n	.n		yes	no	no	no	no	no	no		none	YH	2016-08-18
mulago hospital		020F-KA	2016-09-13	anc_mon2 visit	yes	all of the time	never missed medication	.c	.b	.b	.b	.b	.b	.b	tdf/3tc/efv	1	0	.n	.n	.n	1	.s	.a		no	.n	.n	.n	.n	.n	.n	.n	.n	.n	.n	.n	.n		yes	no	no	no	no	no	no		none	YH	2016-09-14
mulago hospital		020F-KA	2016-10-11	anc_mon3 visit	yes	all of the time	never missed medication	.c	.b	.b	.b	.b	.b	.b	tdf/3tc/efv	1	0	.n	.n	.n	1	.s	.a		no	.n	.n	.n	.n	.n	.n	.n	.n	.n	.n	.n	.n		yes	no	no	no	no	no	no		none	YH	2016-10-17
mulago hospital		020F-KA	2016-10-24	delivery visit	yes	all of the time	never missed medication	.c	.b	.b	.b	.b	.b	.b	tdf/3tc/efv	1	0	.n	.n	.n	1	.s	.a		no	.n	.n	.n	.n	.n	.n	.n	.n	.n	.n	.n	.n		yes	no	no	no	no	no	no		none	YH	2016-12-01
mulago hospital		020F-KA	2016-12-06	pp_6wks	yes	all of the time	.b	never missed medication	.b	.b	.b	.b	.b	.b	tdf/3tc/efv	1	0	.n	.n	.n	1	.s	.a		no	.s	.s	.s	.s	.s	.s	.s	.s	.s	.s	.s	.s		yes	no	no	no	no	no	no		none	YH	2016-12-09
mulago hospital		020F-KA	2017-01-31	pp_14wks	yes	all of the time	.b	never missed medication	.b	.b	.b	.b	.b	.b	tdf/3tc/efv	1	0	.n	.n	.n	1	.s	.a		no	.s	.s	.s	.s	.s	.s	.s	.s	.s	.s	.s	.s		yes	no	no	no	no	no	no		none	YH	2017-02-07
mulago hospital		020F-KA	2017-04-10	pp_6mon	yes	all of the time	.b	never missed medication	.b	.b	.b	.b	.b	.b	tdf/3tc/efv	1	0	.n	.n	.n	1	.s	.a		no	.s	.s	.s	.s	.s	.s	.s	.s	.s	.s	.s	.s		yes	no	no	no	no	no	no		none	YH	2017-04-13
mulago hospital		020F-KA	2017-10-11	pp_12mon	yes	all of the time	.b	never missed medication	.b	.b	.b	.b	.b	.b	tdf/3tc/efv	1	0	.n	.n	.n	1	.s	.a		no	.s	.s	.s	.s	.s	.s	.s	.s	.s	.s	.s	.s		yes	no	no	no	no	no	no		none	YH	2017-10-13
mulago hospital		020F-KA	2018-01-10	pp_15mon	yes	all of the time	.b	never missed medication	.b	.b	.b	.b	.b	.b	tdf/3tc/efv	1	0	.n	.n	.n	1	.s	.a		no	.s	.s	.s	.s	.s	.s	.s	.s	.s	.s	.s	.s		yes	no	no	no	no	no	no		none	YH	2018-01-11
mulago hospital		020F-KA	2018-04-23	pp_18mon	yes	all of the time	.b	never missed medication	.b	.b	.b	.b	.b	.b	tdf/3tc/efv	1	0	.n	.n	.n	1	.s	.a		no	.s	.s	.s	.s	.s	.s	.s	.s	.s	.s	.s	.s		yes	no	no	no	no	no	no		none	YH	2018-05-02
mulago hospital		020F-KA	2018-09-06	unscheduled	yes	all of the time	.b	never missed medication	.b	.b	.b	.b	.b	.b	tdf/3tc/efv	1	0	.n	.n	.n	1	.s	.a		no	.s	.s	.s	.s	.s	.s	.s	.s	.s	.s	.s	.s		yes	no	no	no	no	no	no		none	YH	2018-09-13
mulago hospital		020F-KA	2018-11-05	pp_24mon	yes	all of the time	.b	.e	yes	no	no	no	no	no	tdf/3tc/efv	1	0	.n	.n	.n	1	.s	.a		no	.s	.s	.s	.s	.s	.s	.s	.s	.s	.s	.s	.s		yes	no	no	no	no	no	no		none	YH	2018-11-06
mulago hospital		021F-KA	2016-06-30	s&e	yes	all of the time	never missed medication	.c	.b	.b	.b	.b	.b	.b	tdf/3tc/efv	1	0	.n	.n	.n	1	.s	.a		no	.n	.n	.n	.n	.n	.n	.n	.n	.n	.n	.n	.n		no	yes	yes	no	no	no	no		none	YH	2016-07-04
mulago hospital		021F-KA	2016-07-14	anc 2wks	yes	most of the time	more than 2 months ago	.c	.b	.b	.b	.b	.b	.b	tdf/3tc/efv	1	1	.n	.n	.n	0.9	.s	.a		yes	no	no	no	no	no	no	no	no	no	no	no	yes	she had travelled and could not come back	no	no	no	no	no	no	yes	too sleepy	none	YH	2016-07-25
mulago hospital		021F-KA	2016-08-12	anc_mon1 visit	yes	all of the time	never missed medication	.c	.b	.b	.b	.b	.b	.b	tdf/3tc/efv	1	0	.n	.n	.n	1	.s	.a		no	.n	.n	.n	.n	.n	.n	.n	.n	.n	.n	.n	.n		yes	no	no	no	no	no	no		none	YH	2016-08-16
mulago hospital		021F-KA	2016-08-19	delivery visit	yes	all of the time	never missed medication	.c	.b	.b	.b	.b	.b	.b	tdf/3tc/efv	1	0	.n	.n	.n	1	.s	.a		no	.n	.n	.n	.n	.n	.n	.n	.n	.n	.n	.n	.n		no	no	yes	no	no	no	no		none	YH	2016-08-25
mulago hospital		021F-KA	2016-09-27	pp_6wks	yes	all of the time	never missed medication	.c	.b	.b	.b	.b	.b	.b	tdf/3tc/efv	1	0	.n	.n	.n	1	.s	.a		no	.n	.n	.n	.n	.n	.n	.n	.n	.n	.n	.n	.n		yes	no	no	no	no	no	no		none	YH	2016-09-28
mulago hospital		021F-KA	2016-11-22	pp_14wks	yes	most of the time	.b	more than 2 months ago	.b	.b	.b	.b	.b	.b	tdf/3tc/efv	1	2	.n	.n	.n	0.8	.s	.a		yes	no	no	no	no	no	no	no	no	no	no	yes	yes	first time the participant had travelled and the second time she was shifting to another place.	no	no	yes	no	no	no	no		none	YH	2016-12-01
mulago hospital		021F-KA	2017-01-30	pp_6mon	yes	all of the time	.b	never missed medication	.b	.b	.b	.b	.b	.b	tdf/3tc/efv	1	0	.n	.n	.n	1	.s	.a		no	.s	.s	.s	.s	.s	.s	.s	.s	.s	.s	.s	.s		no	no	yes	no	no	no	no		none	YH	2017-02-06
mulago hospital		021F-KA	2017-06-01	pp_9mon	yes	all of the time	.b	never missed medication	.b	.b	.b	.b	.b	.b	tdf/3tc/efv	1	0	.n	.n	.n	1	.s	.a		no	.s	.s	.s	.s	.s	.s	.s	.s	.s	.s	.s	.s		yes	no	no	no	no	no	no		none	YH	2017-06-02
mulago hospital		021F-KA	2017-08-10	pp_12mon	yes	all of the time	.b	never missed medication	.b	.b	.b	.b	.b	.b	tdf/3tc/efv	1	0	.n	.n	.n	1	.s	.a		no	.s	.s	.s	.s	.s	.s	.s	.s	.s	.s	.s	.s		yes	no	no	no	no	no	no		none	YH	2017-08-15
mulago hospital		021F-KA	2017-11-08	pp_15mon	yes	most of the time	.b	15-30 days ago	.b	.b	.b	.b	.b	.b	tdf/3tc/efv	1	0	.n	.n	.n	0.9	.s	.a		yes	no	no	no	no	no	no	no	no	no	no	yes	no		yes	no	no	no	no	no	no		none	YH	2017-11-13
mulago hospital		021F-KA	2018-02-08	pp_18mon	yes	all of the time	.b	never missed medication	.b	.b	.b	.b	.b	.b	tdf/3tc/efv	1	0	.n	.n	.n	1	.s	.a		no	.s	.s	.s	.s	.s	.s	.s	.s	.s	.s	.s	.s		no	no	yes	no	no	no	no		none	YH	2018-02-14
mulago hospital		021F-KA	2018-05-08	pp_21mon	yes	all of the time	.b	never missed medication	.b	.b	.b	.b	.b	.b	tdf/3tc/efv	1	0	.n	.n	.n	1	.s	.a		no	.s	.s	.s	.s	.s	.s	.s	.s	.s	.s	.s	.s		yes	no	no	no	no	no	no		none	YH	2018-05-11
mulago hospital		021F-KA	2018-07-16	pp_24mon	yes	all of the time	.b	never missed medication	.b	.b	.b	.b	.b	.b	tdf/3tc/efv	1	0	.n	.n	.n	0.9	.s	.a		no	.s	.s	.s	.s	.s	.s	.s	.s	.s	.s	.s	.s		yes	no	no	no	no	no	no		none	YH	2018-07-18
mulago hospital		022S-KA	2016-07-01	s&e	yes	all of the time	never missed medication	.c	.b	.b	.b	.b	.b	.b	tdf/3tc/efv	1	0	.n	.n	.n	1	.s	.a		no	.n	.n	.n	.n	.n	.n	.n	.n	.n	.n	.n	.n		yes	no	no	no	no	no	no		none	YH	2016-07-05
mulago hospital		022S-KA	2016-07-12	anc 2wks	yes	all of the time	never missed medication	.c	.b	.b	.b	.b	.b	.b	tdf/3tc/efv	1	0	.n	.n	.n	1	.s	.a		no	.n	.n	.n	.n	.n	.n	.n	.n	.n	.n	.n	.n		yes	no	no	no	no	no	no		none	YH	2016-07-20
mulago hospital		022S-KA	2016-07-27	anc_mon1 visit	yes	all of the time	never missed medication	.c	.b	.b	.b	.b	.b	.b	tdf/3tc/efv	1	0	.n	.n	.n	1	.s	.a		no	.n	.n	.n	.n	.n	.n	.n	.n	.n	.n	.n	.n		yes	no	no	no	no	no	no		none	YH	2016-08-01
mulago hospital		022S-KA	2016-08-17	anc_mon2 visit	yes	all of the time	never missed medication	.c	.b	.b	.b	.b	.b	.b	tdf/3tc/efv	1	0	.n	.n	.n	1	.s	.a		no	.n	.n	.n	.n	.n	.n	.n	.n	.n	.n	.n	.n		yes	no	no	no	no	no	no		none	YH	2016-09-16
mulago hospital		022S-KA	2016-09-07	anc_mon3 visit	yes	all of the time	never missed medication	.c	.b	.b	.b	.b	.b	.b	tdf/3tc/efv	1	0	.n	.n	.n	1	.s	.a		no	.n	.n	.n	.n	.n	.n	.n	.n	.n	.n	.n	.n		yes	no	no	no	no	no	no		none	YH	2016-09-16
mulago hospital		022S-KA	2016-10-05	anc_mon4 visit	yes	all of the time	never missed medication	.c	.b	.b	.b	.b	.b	.b	tdf/3tc/efv	1	0	.n	.n	.n	1	.s	.a		no	.n	.n	.n	.n	.n	.n	.n	.n	.n	.n	.n	.n		yes	no	no	no	no	no	no		none	YH	2016-10-12
mulago hospital		022S-KA	2016-10-10	delivery visit	yes	most of the time	more than 2 months ago	.c	.b	.b	.b	.b	.b	.b	tdf/3tc/efv	1	0	.n	.n	.n	0.9	.s	.a		yes	no	no	no	no	yes	no	no	no	no	no	no	no		yes	no	no	no	no	no	no		participant was encouraged to take her arv drugs even when admitted and not to miss again.	YH	2016-10-12
mulago hospital		022S-KA	2016-11-22	pp_6wks	yes	all of the time	.b	never missed medication	.b	.b	.b	.b	.b	.b	tdf/3tc/efv	1	0	.n	.n	.n	1	.s	.a		no	.s	.s	.s	.s	.s	.s	.s	.s	.s	.s	.s	.s		yes	no	no	no	no	no	no		none	YH	2016-12-01
mulago hospital		022S-KA	2017-01-17	pp_14wks	yes	all of the time	.b	never missed medication	.b	.b	.b	.b	.b	.b	tdf/3tc/efv	1	0	.n	.n	.n	1	.s	.a		no	.s	.s	.s	.s	.s	.s	.s	.s	.s	.s	.s	.s		yes	no	no	no	no	no	no		none	YH	2017-01-18
mulago hospital		022S-KA	2017-04-06	pp_6mon	yes	all of the time	.b	never missed medication	.b	.b	.b	.b	.b	.b	tdf/3tc/efv	1	0	.n	.n	.n	1	.s	.a		no	.s	.s	.s	.s	.s	.s	.s	.s	.s	.s	.s	.s		yes	no	no	no	no	no	no		none	YH	2017-04-12
mulago hospital		022S-KA	2017-07-05	pp_9mon	yes	all of the time	.b	never missed medication	.b	.b	.b	.b	.b	.b	tdf/3tc/efv	1	0	.n	.n	.n	1	.s	.a		no	.s	.s	.s	.s	.s	.s	.s	.s	.s	.s	.s	.s		yes	no	no	no	no	no	no		none	YH	2017-07-12
mulago hospital		022S-KA	2017-10-03	pp_12mon	yes	all of the time	.b	never missed medication	.b	.b	.b	.b	.b	.b	tdf/3tc/efv	1	0	.n	.n	.n	1	.s	.a		no	.s	.s	.s	.s	.s	.s	.s	.s	.s	.s	.s	.s		yes	no	no	no	no	no	no		none	YH	2017-10-04
mulago hospital		022S-KA	2018-01-17	pp_15mon	yes	all of the time	.b	never missed medication	.b	.b	.b	.b	.b	.b	tdf/3tc/efv	1	0	.n	.n	.n	1	.s	.a		no	.s	.s	.s	.s	.s	.s	.s	.s	.s	.s	.s	.s		yes	no	no	no	no	no	no		none	YH	2018-01-18
mulago hospital		022S-KA	2018-03-28	pp_18mon	yes	all of the time	.b	never missed medication	.b	.b	.b	.b	.b	.b	tdf/3tc/efv	1	0	.n	.n	.n	1	.s	.a		no	.s	.s	.s	.s	.s	.s	.s	.s	.s	.s	.s	.s		yes	no	no	no	no	no	no		none	YH	2018-04-04
mulago hospital		022S-KA	2018-07-04	pp_21mon	yes	all of the time	.b	never missed medication	.b	.b	.b	.b	.b	.b	tdf/3tc/efv	1	0	.n	.n	.n	1	.s	.a		no	.s	.s	.s	.s	.s	.s	.s	.s	.s	.s	.s	.s		yes	no	no	no	no	no	no		none	YH	2018-07-09
mulago hospital		022S-KA	2018-10-03	pp_24mon	yes	all of the time	.b	never missed medication	.b	.b	.b	.b	.b	.b	tdf/3tc/efv	1	0	.n	.n	.n	1	.s	.a		no	.s	.s	.s	.s	.s	.s	.s	.s	.s	.s	.s	.s		yes	no	no	no	no	no	no		none	YH	2018-10-05
mulago hospital		023S-KA	2016-07-04	s&e	yes	all of the time	never missed medication	.c	.b	.b	.b	.b	.b	.b	tdf/3tc/efv	1	0	.n	.n	.n	1	.s	.a		no	.n	.n	.n	.n	.n	.n	.n	.n	.n	.n	.n	.n		yes	no	no	no	no	no	no		none	YH	2016-07-07
mulago hospital		023S-KA	2016-07-13	anc 2wks	yes	never	more than 2 months ago	.c	.b	.b	.b	.b	.b	.b	tdf/3tc/efv	1	3	.n	.n	.n	0.5	.s	.a		yes	no	no	no	no	no	no	no	no	no	no	no	yes	raised liver function test	no	no	yes	no	no	no	no		none	YH	2016-07-19
mulago hospital		023S-KA	2016-07-28	anc_mon1 visit	yes	never	2-4 weeks ago	.c	.b	.b	.b	.b	.b	.b	tdf/3tc/efv	1	3	.n	.n	.n	0.2	.s	.a		yes	no	no	no	no	no	no	no	no	no	no	no	yes	she had raised liver function test and she was stopped from taking arv drugs.	yes	no	no	no	no	no	no		none	YH	2016-08-01
mulago hospital		023S-KA	2016-08-25	anc_mon2 visit	yes	most of the time	1-2 months ago	.c	.b	.b	.b	.b	.b	.b	tdf/3tc/efv	1	3	.n	.n	.n	0.3	.s	.a		yes	no	no	no	no	no	no	no	no	no	no	no	yes	she had liver test problem but she was restarted on 11/aug/2016	no	no	no	no	yes	no	no		none	YH	2016-08-26
mulago hospital		023S-KA	2016-09-29	anc_mon3 visit	yes	all of the time	never missed medication	.c	.b	.b	.b	.b	.b	.b	tdf/3tc/efv	1	0	.n	.n	.n	1	.s	.a		no	.n	.n	.n	.n	.n	.n	.n	.n	.n	.n	.n	.n		yes	no	no	no	no	no	no		none	YH	2016-10-04
mulago hospital		023S-KA	2016-10-21	delivery visit	yes	all of the time	never missed medication	.c	.b	.b	.b	.b	.b	.b	tdf/3tc/efv	1	0	.n	.n	.n	1	.s	.a		no	.n	.n	.n	.n	.n	.n	.n	.n	.n	.n	.n	.n		yes	no	no	no	no	no	no		none	YH	2016-10-26
mulago hospital		023S-KA	2016-11-28	pp_6wks	yes	all of the time	.b	never missed medication	.b	.b	.b	.b	.b	.b	tdf/3tc/efv	1	0	.n	.n	.n	1	.s	.a		no	.s	.s	.s	.s	.s	.s	.s	.s	.s	.s	.s	.s		yes	no	no	no	no	no	no		none	YH	2016-12-01
mulago hospital		023S-KA	2017-01-03	pp_14wks	yes	all of the time	.b	never missed medication	.b	.b	.b	.b	.b	.b	tdf/3tc/efv	1	0	.n	.n	.n	1	.s	.a		no	.s	.s	.s	.s	.s	.s	.s	.s	.s	.s	.s	.s		yes	no	no	no	no	no	no		none	YH	2017-01-04
mulago hospital		023S-KA	2017-04-07	pp_6mon	yes	all of the time	.b	never missed medication	.b	.b	.b	.b	.b	.b	tdf/3tc/efv	1	0	.n	.n	.n	1	.s	.a		no	.s	.s	.s	.s	.s	.s	.s	.s	.s	.s	.s	.s		yes	no	no	no	no	no	no		none	YH	2017-04-12
mulago hospital		023S-KA	2017-07-18	pp_9mon	yes	all of the time	.b	never missed medication	.b	.b	.b	.b	.b	.b	tdf/3tc/efv	1	0	.n	.n	.n	1	.s	.a		no	.s	.s	.s	.s	.s	.s	.s	.s	.s	.s	.s	.s		yes	no	no	no	no	no	no		none	YH	2017-07-19
mulago hospital		023S-KA	2018-01-15	pp_15mon	yes	all of the time	.b	never missed medication	.b	.b	.b	.b	.b	.b	atv/r	1	0	abc/3tc	1	0	1	.s	.a		no	.s	.s	.s	.s	.s	.s	.s	.s	.s	.s	.s	.s		yes	no	no	no	no	no	no		none	YH	2018-01-16
mulago hospital		023S-KA	2018-04-18	pp_18mon	yes	all of the time	.b	never missed medication	.b	.b	.b	.b	.b	.b	atv/r	1	0	abc/3tc	1	0	1	.s	.a		no	.s	.s	.s	.s	.s	.s	.s	.s	.s	.s	.s	.s		yes	no	no	no	no	no	no		none	YH	2018-04-20
mulago hospital		023S-KA	2018-07-13	pp_21mon	yes	all of the time	.b	never missed medication	.b	.b	.b	.b	.b	.b	tdf/3tc/efv	1	0	.n	.n	.n	1	.s	.a		no	.s	.s	.s	.s	.s	.s	.s	.s	.s	.s	.s	.s		yes	no	no	no	no	no	no		none	YH	2018-07-16
mulago hospital		023S-KA	2018-10-11	pp_24mon	yes	all of the time	.b	never missed medication	.b	.b	.b	.b	.b	.b	abc/3tc	1	0	atv/r	1	0	1	.s	.a		no	.s	.s	.s	.s	.s	.s	.s	.s	.s	.s	.s	.s		yes	no	no	no	no	no	no		none	YH	2018-10-12
mulago hospital		024S-KA	2016-07-04	s&e	yes	all of the time	never missed medication	.c	.b	.b	.b	.b	.b	.b	tdf/3tc/efv	1	0	.n	.n	.n	1	.s	.a		no	.n	.n	.n	.n	.n	.n	.n	.n	.n	.n	.n	.n		no	yes	yes	yes	no	no	no		none	YH	2016-07-07
mulago hospital		024S-KA	2016-07-15	anc 2wks	yes	all of the time	never missed medication	.c	.b	.b	.b	.b	.b	.b	tdf/3tc/efv	1	0	.n	.n	.n	1	.s	.a		no	.n	.n	.n	.n	.n	.n	.n	.n	.n	.n	.n	.n		no	no	yes	no	no	no	no		none	YH	2016-07-25
mulago hospital		024S-KA	2016-07-28	anc_mon1 visit	yes	all of the time	never missed medication	.c	.b	.b	.b	.b	.b	.b	tdf/3tc/efv	1	0	.n	.n	.n	1	.s	.a		no	.n	.n	.n	.n	.n	.n	.n	.n	.n	.n	.n	.n		no	no	no	yes	no	no	no		none	YH	2016-08-03
mulago hospital		024S-KA	2016-08-29	anc_mon2 visit	yes	all of the time	never missed medication	.c	.b	.b	.b	.b	.b	.b	tdf/3tc/efv	1	0	.n	.n	.n	1	.s	.a		no	.n	.n	.n	.n	.n	.n	.n	.n	.n	.n	.n	.n		yes	no	no	no	no	no	no		none	YH	2016-08-30
mulago hospital		024S-KA	2016-09-16	delivery visit	yes	all of the time	never missed medication	.c	.b	.b	.b	.b	.b	.b	tdf/3tc/efv	1	0	.n	.n	.n	1	.s	.a		no	.n	.n	.n	.n	.n	.n	.n	.n	.n	.n	.n	.n		yes	no	no	no	no	no	no		none	YH	2016-09-28
mulago hospital		024S-KA	2016-10-28	pp_6wks	yes	all of the time	never missed medication	.c	.b	.b	.b	.b	.b	.b	tdf/3tc/efv	1	0	.n	.n	.n	1	.s	.a		no	.n	.n	.n	.n	.n	.n	.n	.n	.n	.n	.n	.n		yes	no	no	no	no	no	no		none	YH	2016-12-01
mulago hospital		024S-KA	2016-12-28	pp_14wks	yes	all of the time	.b	never missed medication	.b	.b	.b	.b	.b	.b	tdf/3tc/efv	1	0	.n	.n	.n	1	.s	.a		no	.s	.s	.s	.s	.s	.s	.s	.s	.s	.s	.s	.s		yes	no	no	no	no	no	no		none	YH	2016-12-30
mulago hospital		024S-KA	2017-03-07	pp_6mon	yes	all of the time	.b	never missed medication	.b	.b	.b	.b	.b	.b	tdf/3tc/efv	1	0	.n	.n	.n	1	.s	.a		no	.s	.s	.s	.s	.s	.s	.s	.s	.s	.s	.s	.s		no	no	no	yes	no	no	no		none	YH	2017-03-10
mulago hospital		024S-KA	2017-05-26	pp_9mon	yes	all of the time	.b	8-14 days ago	.b	.b	.b	.b	.b	.b	tdf/3tc/efv	1	0	.n	.n	.n	1	.s	.a		yes	no	no	no	no	no	no	no	no	no	no	yes	no		yes	no	no	no	no	no	no		none	YH	2017-05-31
mulago hospital		024S-KA	2017-09-14	pp_12mon	yes	most of the time	.b	1-2 months ago	.b	.b	.b	.b	.b	.b	tdf/3tc/efv	1	0	.n	.n	.n	0.8	.s	.a		yes	no	no	no	no	no	no	no	no	no	no	yes	no		yes	no	no	no	no	no	no		none	YH	2017-09-15
mulago hospital		024S-KA	2017-12-07	pp_15mon	yes	all of the time	.b	15-30 days ago	.b	.b	.b	.b	.b	.b	tdf/3tc/efv	1	0	.n	.n	.n	0.9	.s	.a		yes	no	no	no	no	no	no	no	no	no	no	yes	no		yes	no	no	no	no	no	no		none	YH	2017-12-08
mulago hospital		024S-KA	2018-03-13	pp_18mon	yes	all of the time	.b	never missed medication	.b	.b	.b	.b	.b	.b	tdf/3tc/efv	1	0	.n	.n	.n	1	.s	.a		no	.s	.s	.s	.s	.s	.s	.s	.s	.s	.s	.s	.s		yes	no	no	no	no	no	no		none	YH	2018-03-14
mulago hospital		024S-KA	2018-06-12	pp_21mon	yes	all of the time	.b	never missed medication	.b	.b	.b	.b	.b	.b	tdf/3tc/efv	1	0	.n	.n	.n	1	.s	.a		no	.s	.s	.s	.s	.s	.s	.s	.s	.s	.s	.s	.s		yes	no	no	no	no	no	no		none	YH	2018-06-14
mulago hospital		024S-KA	2018-09-06	pp_24mon	yes	all of the time	.b	15-30 days ago	.b	.b	.b	.b	.b	.b	tdf/3tc/efv	1	0	.n	.n	.n	0.9	.s	.a		yes	no	no	no	no	no	no	no	no	no	no	no	yes	none	yes	no	no	no	no	no	no		no	YH	2018-09-18
mulago hospital		025F-KA	2016-07-08	s&e	yes	all of the time	never missed medication	.c	.b	.b	.b	.b	.b	.b	tdf/3tc/efv	1	0	.n	.n	.n	1	.s	.a		no	.n	.n	.n	.n	.n	.n	.n	.n	.n	.n	.n	.n		yes	no	no	no	no	no	no		none	YH	2016-07-21
mulago hospital		025F-KA	2016-07-22	anc 2wks	yes	all of the time	never missed medication	.c	.b	.b	.b	.b	.b	.b	tdf/3tc/efv	1	0	.n	.n	.n	1	.s	.a		no	.n	.n	.n	.n	.n	.n	.n	.n	.n	.n	.n	.n		no	yes	no	yes	no	no	no		none	YH	2016-07-25
mulago hospital		025F-KA	2016-08-02	anc_mon1 visit	yes	all of the time	never missed medication	.c	.b	.b	.b	.b	.b	.b	tdf/3tc/efv	1	0	.n	.n	.n	1	.s	.a		no	.n	.n	.n	.n	.n	.n	.n	.n	.n	.n	.n	.n		no	yes	no	no	no	no	no		none	YH	2016-08-04
mulago hospital		025F-KA	2016-08-30	anc_mon2 visit	yes	all of the time	never missed medication	.c	.b	.b	.b	.b	.b	.b	tdf/3tc/efv	1	0	.n	.n	.n	1	.s	.a		no	.n	.n	.n	.n	.n	.n	.n	.n	.n	.n	.n	.n		yes	no	no	no	no	no	no		none	YH	2016-08-30
mulago hospital		025F-KA	2016-10-25	anc_mon3 visit	yes	all of the time	never missed medication	.c	.b	.b	.b	.b	.b	.b	tdf/3tc/efv	1	0	.n	.n	.n	1	.s	.a		no	.n	.n	.n	.n	.n	.n	.n	.n	.n	.n	.n	.n		yes	no	no	no	no	no	no		none	YH	2016-10-26
mulago hospital		025F-KA	2016-11-29	anc_mon4 visit	yes	all of the time	.b	never missed medication	.b	.b	.b	.b	.b	.b	tdf/3tc/efv	1	0	.n	.n	.n	1	.s	.a		no	.s	.s	.s	.s	.s	.s	.s	.s	.s	.s	.s	.s		yes	no	no	no	no	no	no		none	YH	2016-12-01
mulago hospital		025F-KA	2017-01-10	anc_mon5 visit	yes	all of the time	.b	never missed medication	.b	.b	.b	.b	.b	.b	tdf/3tc/efv	1	0	.n	.n	.n	1	.s	.a		no	.s	.s	.s	.s	.s	.s	.s	.s	.s	.s	.s	.s		yes	no	no	no	no	no	no		none	YH	2017-01-12
mulago hospital		025F-KA	2017-01-16	delivery visit	yes	all of the time	.b	never missed medication	.b	.b	.b	.b	.b	.b	tdf/3tc/efv	1	0	.n	.n	.n	1	.s	.a		no	.s	.s	.s	.s	.s	.s	.s	.s	.s	.s	.s	.s		yes	no	no	no	no	no	no		none	YH	2017-01-18
mulago hospital		025F-KA	2017-02-23	pp_6wks	yes	all of the time	.b	never missed medication	.b	.b	.b	.b	.b	.b	tdf/3tc/efv	1	0	.n	.n	.n	1	.s	.a		no	.s	.s	.s	.s	.s	.s	.s	.s	.s	.s	.s	.s		yes	no	no	no	no	no	no		none	YH	2017-02-27
mulago hospital		025F-KA	2017-04-20	pp_14wks	yes	all of the time	.b	never missed medication	.b	.b	.b	.b	.b	.b	tdf/3tc/efv	1	0	.n	.n	.n	1	.s	.a		no	.s	.s	.s	.s	.s	.s	.s	.s	.s	.s	.s	.s		yes	no	no	no	no	no	no		none	YH	2017-04-24
mulago hospital		025F-KA	2017-07-13	pp_6mon	yes	all of the time	.b	never missed medication	.b	.b	.b	.b	.b	.b	tdf/3tc/efv	1	0	.n	.n	.n	1	.s	.a		no	.s	.s	.s	.s	.s	.s	.s	.s	.s	.s	.s	.s		yes	no	no	no	no	no	no		none	YH	2017-07-14
mulago hospital		025F-KA	2017-10-05	pp_9mon	yes	all of the time	.b	never missed medication	.b	.b	.b	.b	.b	.b	tdf/3tc/efv	1	0	.n	.n	.n	1	.s	.a		no	.s	.s	.s	.s	.s	.s	.s	.s	.s	.s	.s	.s		yes	no	no	no	no	no	no		none	YH	2017-10-06
mulago hospital		025F-KA	2018-01-04	pp_12mon	yes	all of the time	.b	never missed medication	.b	.b	.b	.b	.b	.b	tdf/3tc/efv	1	0	.n	.n	.n	1	.s	.a		no	.s	.s	.s	.s	.s	.s	.s	.s	.s	.s	.s	.s		yes	no	no	no	no	no	no		none	YH	2018-01-08
mulago hospital		025F-KA	2018-04-09	pp_15mon	yes	all of the time	.b	never missed medication	.b	.b	.b	.b	.b	.b	tdf/3tc/efv	1	0	.n	.n	.n	1	.s	.a		no	.s	.s	.s	.s	.s	.s	.s	.s	.s	.s	.s	.s		yes	no	no	no	no	no	no		none	YH	2018-04-10
mulago hospital		025F-KA	2018-07-09	pp_18mon	yes	all of the time	.b	never missed medication	.b	.b	.b	.b	.b	.b	tdf/3tc/efv	1	0	.n	.n	.n	1	.s	.a		no	.s	.s	.s	.s	.s	.s	.s	.s	.s	.s	.s	.s		yes	no	no	no	no	no	no		none	YH	2018-07-16
mulago hospital		025F-KA	2018-10-05	pp_21mon	yes	all of the time	.b	never missed medication	.b	.b	.b	.b	.b	.b	tdf/3tc/efv	1	0	.n	.n	.n	1	.s	.a		no	.s	.s	.s	.s	.s	.s	.s	.s	.s	.s	.s	.s		yes	no	no	no	no	no	no		none	YH	2018-10-08
mulago hospital		025F-KA	2019-01-08	pp_24mon	yes	all of the time	.b	.e	yes	no	no	no	no	no	tdf/3tc/efv	1	0	.n	.n	.n	1	.s	.a		no	.s	.s	.s	.s	.s	.s	.s	.s	.s	.s	.s	.s		yes	no	no	no	no	no	no		none	YH	2019-01-11
mulago hospital		026F-KA	2016-07-08	s&e	yes	all of the time	never missed medication	.c	.b	.b	.b	.b	.b	.b	tdf/3tc/efv	1	0	.n	.n	.n	1	.s	.a		no	.n	.n	.n	.n	.n	.n	.n	.n	.n	.n	.n	.n		no	yes	yes	yes	no	no	no		none	YH	2016-07-25
mulago hospital		026F-KA	2016-07-18	anc 2wks	yes	all of the time	never missed medication	.c	.b	.b	.b	.b	.b	.b	tdf/3tc/efv	1	0	.n	.n	.n	1	.s	.a		no	.n	.n	.n	.n	.n	.n	.n	.n	.n	.n	.n	.n		no	yes	yes	no	no	no	no		participant reports that since she started taking arv drugs, she has itching of her private parts	YH	2016-07-25
mulago hospital		026F-KA	2016-08-31	anc_mon1 visit	yes	all of the time	never missed medication	.c	.b	.b	.b	.b	.b	.b	tdf/3tc/efv	1	0	.n	.n	.n	1	.s	.a		no	.n	.n	.n	.n	.n	.n	.n	.n	.n	.n	.n	.n		no	yes	no	yes	no	no	no		none	YH	2016-09-09
mulago hospital		026F-KA	2016-09-28	anc_mon2 visit	yes	all of the time	never missed medication	.c	.b	.b	.b	.b	.b	.b	tdf/3tc/efv	1	0	.n	.n	.n	1	.s	.a		no	.n	.n	.n	.n	.n	.n	.n	.n	.n	.n	.n	.n		no	yes	no	yes	no	no	no		none	YH	2016-10-11
mulago hospital		026F-KA	2016-11-02	anc_mon3 visit	yes	all of the time	.b	never missed medication	.b	.b	.b	.b	.b	.b	tdf/3tc/efv	1	0	.n	.n	.n	1	.s	.a		no	.s	.s	.s	.s	.s	.s	.s	.s	.s	.s	.s	.s		yes	no	no	no	no	no	no		none	YH	2016-11-02
mulago hospital		026F-KA	2016-12-07	anc_mon4 visit	yes	all of the time	.b	never missed medication	.b	.b	.b	.b	.b	.b	tdf/3tc/efv	1	0	.n	.n	.n	1	.s	.a		no	.s	.s	.s	.s	.s	.s	.s	.s	.s	.s	.s	.s		yes	no	no	no	no	no	no		none	YH	2016-12-09
mulago hospital		026F-KA	2017-01-05	delivery visit	yes	all of the time	.b	never missed medication	.b	.b	.b	.b	.b	.b	tdf/3tc/efv	1	0	.n	.n	.n	1	.s	.a		no	.s	.s	.s	.s	.s	.s	.s	.s	.s	.s	.s	.s		yes	no	no	no	no	no	no		none	YH	2017-01-09
mulago hospital		026F-KA	2017-02-13	pp_6wks	yes	all of the time	.b	never missed medication	.b	.b	.b	.b	.b	.b	tdf/3tc/efv	1	0	.n	.n	.n	1	.s	.a		no	.s	.s	.s	.s	.s	.s	.s	.s	.s	.s	.s	.s		yes	no	no	no	no	no	no		none	YH	2017-02-15
mulago hospital		026F-KA	2017-04-12	pp_14wks	yes	most of the time	.b	more than 2 months ago	.b	.b	.b	.b	.b	.b	tdf/3tc/efv	1	0	.n	.n	.n	0.9	.s	.a		yes	no	no	no	yes	no	no	no	no	no	no	no	no		yes	no	no	no	no	no	no		none	YH	2017-04-13
mulago hospital		026F-KA	2017-07-27	unscheduled	yes	all of the time	.b	never missed medication	.b	.b	.b	.b	.b	.b	tdf/3tc/efv	1	0	.n	.n	.n	1	.s	.a		no	.s	.s	.s	.s	.s	.s	.s	.s	.s	.s	.s	.s		yes	no	no	no	no	no	no		none	YH	2017-08-02
mulago hospital		026F-KA	2017-09-21	pp_9mon	yes	most of the time	.b	8-14 days ago	.b	.b	.b	.b	.b	.b	tdf/3tc/efv	1	0	.n	.n	.n	0.7	.s	.a		yes	no	no	no	no	no	no	no	no	no	no	yes	no		yes	no	no	no	no	no	no		none	YH	2017-09-25
mulago hospital		026F-KA	2018-03-23	pp_15mon	yes	all of the time	.b	never missed medication	.b	.b	.b	.b	.b	.b	tdf/3tc/efv	1	0	.n	.n	.n	1	.s	.a		no	.s	.s	.s	.s	.s	.s	.s	.s	.s	.s	.s	.s		yes	no	no	no	no	no	no		none	YH	2018-03-28
mulago hospital		026F-KA	2018-06-28	pp_18mon	yes	all of the time	.b	never missed medication	.b	.b	.b	.b	.b	.b	tdf/3tc/efv	1	0	.n	.n	.n	1	.s	.a		no	.s	.s	.s	.s	.s	.s	.s	.s	.s	.s	.s	.s		yes	no	no	no	no	no	no		none	YH	2018-09-26
mulago hospital		026F-KA	2018-09-25	pp_21mon	yes	all of the time	.b	never missed medication	.b	.b	.b	.b	.b	.b	tdf/3tc/efv	1	0	.n	.n	.n	1	.s	.a		no	.s	.s	.s	.s	.s	.s	.s	.s	.s	.s	.s	.s		yes	no	no	no	no	no	no		none	YH	2018-09-26
mulago hospital		026F-KA	2018-12-14	pp_24mon	yes	all of the time	.b	.e	no	no	no	no	yes	no	tdf/3tc/efv	1	0	.n	.n	.n	0.9	.s	.a		yes	no	no	no	no	no	no	no	no	no	no	no	yes	she had travelled and did not go with her drugs	yes	no	no	no	no	no	no		none	YH	2018-12-18
mulago hospital		027S-KA	2016-07-11	s&e	yes	all of the time	never missed medication	.c	.b	.b	.b	.b	.b	.b	tdf/3tc/efv	1	0	.n	.n	.n	1	.s	.a		no	.n	.n	.n	.n	.n	.n	.n	.n	.n	.n	.n	.n		yes	no	no	no	no	no	no		none	YH	2016-07-18
mulago hospital		027S-KA	2016-07-25	anc 2wks	yes	all of the time	never missed medication	.c	.b	.b	.b	.b	.b	.b	tdf/3tc/efv	1	0	.n	.n	.n	1	.s	.a		no	.n	.n	.n	.n	.n	.n	.n	.n	.n	.n	.n	.n		yes	no	no	no	no	no	no		none	YH	2016-07-28
mulago hospital		027S-KA	2016-08-22	anc_mon1 visit	yes	all of the time	never missed medication	.c	.b	.b	.b	.b	.b	.b	tdf/3tc/efv	1	0	.n	.n	.n	1	.s	.a		no	.n	.n	.n	.n	.n	.n	.n	.n	.n	.n	.n	.n		yes	no	no	no	no	no	no		none	YH	2016-08-24
mulago hospital		027S-KA	2016-09-01	anc_mon2 visit	yes	all of the time	never missed medication	.c	.b	.b	.b	.b	.b	.b	tdf/3tc/efv	1	0	.n	.n	.n	1	.s	.a		no	.n	.n	.n	.n	.n	.n	.n	.n	.n	.n	.n	.n		yes	no	no	no	no	no	no		none	YH	2016-09-22
mulago hospital		027S-KA	2016-10-27	anc_mon3 visit	yes	all of the time	never missed medication	.c	.b	.b	.b	.b	.b	.b	tdf/3tc/efv	1	0	.n	.n	.n	1	.s	.a		no	.n	.n	.n	.n	.n	.n	.n	.n	.n	.n	.n	.n		yes	no	no	no	no	no	no		none	YH	2016-10-31
mulago hospital		027S-KA	2016-12-08	anc_mon4 visit	yes	most of the time	.b	more than 2 months ago	.b	.b	.b	.b	.b	.b	tdf/3tc/efv	1	1	.n	.n	.n	0.9	.s	.a		yes	yes	no	no	no	no	no	no	no	no	no	no	yes	the participant reported that her pills had got finished.	yes	no	no	no	no	no	no			YH	2016-12-09
mulago hospital		027S-KA	2017-01-12	anc_mon5 visit	yes	all of the time	.b	never missed medication	.b	.b	.b	.b	.b	.b	tdf/3tc/efv	1	0	.n	.n	.n	1	.s	.a		no	.s	.s	.s	.s	.s	.s	.s	.s	.s	.s	.s	.s		yes	no	no	no	no	no	no		none	YH	2017-01-17
mulago hospital		027S-KA	2017-01-24	delivery visit	yes	all of the time	.b	never missed medication	.b	.b	.b	.b	.b	.b	tdf/3tc/efv	1	0	.n	.n	.n	1	.s	.a		no	.s	.s	.s	.s	.s	.s	.s	.s	.s	.s	.s	.s		yes	no	no	no	no	no	no		none	YH	2017-01-31
mulago hospital		027S-KA	2017-03-07	pp_6wks	yes	about half of the time	.b	more than 2 months ago	.b	.b	.b	.b	.b	.b	tdf/3tc/efv	1	1	.n	.n	.n	0.9	.s	.a		yes	no	no	no	no	no	no	no	no	no	no	yes	no		yes	no	no	no	no	no	no		none	YH	2017-03-15
mulago hospital		027S-KA	2017-05-02	pp_14wks	yes	all of the time	.b	never missed medication	.b	.b	.b	.b	.b	.b	tdf/3tc/efv	1	0	.n	.n	.n	1	.s	.a		no	.s	.s	.s	.s	.s	.s	.s	.s	.s	.s	.s	.s		yes	no	no	no	no	no	no		none	YH	2017-05-08
mulago hospital		027S-KA	2017-07-24	pp_6mon	yes	all of the time	.b	more than 2 months ago	.b	.b	.b	.b	.b	.b	tdf/3tc/efv	1	0	.n	.n	.n	1	.s	.a		no	.s	.s	.s	.s	.s	.s	.s	.s	.s	.s	.s	.s		yes	no	no	no	no	no	no		none	YH	2017-07-26
mulago hospital		027S-KA	2017-10-16	pp_9mon	yes	all of the time	.b	never missed medication	.b	.b	.b	.b	.b	.b	tdf/3tc/efv	1	0	.n	.n	.n	1	.s	.a		no	.s	.s	.s	.s	.s	.s	.s	.s	.s	.s	.s	.s		yes	no	no	no	no	no	no		none	YH	2017-10-17
mulago hospital		027S-KA	2018-01-09	pp_12mon	yes	all of the time	.b	15-30 days ago	.b	.b	.b	.b	.b	.b	tdf/3tc/efv	1	0	.n	.n	.n	0.9	.s	.a		yes	no	no	no	no	no	no	no	no	no	no	yes	no		yes	no	no	no	no	no	no		none	YH	2018-01-12
mulago hospital		027S-KA	2018-04-18	pp_15mon	yes	all of the time	.b	never missed medication	.b	.b	.b	.b	.b	.b	tdf/3tc/efv	1	0	.n	.n	.n	1	.s	.a		no	.s	.s	.s	.s	.s	.s	.s	.s	.s	.s	.s	.s		yes	no	no	no	no	no	no		none	YH	2018-04-20
mulago hospital		027S-KA	2018-07-30	pp_18mon	yes	all of the time	.b	never missed medication	.b	.b	.b	.b	.b	.b	tdf/3tc/efv	1	0	.n	.n	.n	1	.s	.a		no	.s	.s	.s	.s	.s	.s	.s	.s	.s	.s	.s	.s		yes	no	no	no	no	no	no		none	YH	2018-07-31
mulago hospital		027S-KA	2018-10-15	pp_21mon	yes	all of the time	.b	never missed medication	.b	.b	.b	.b	.b	.b	tdf/3tc/efv	1	0	.n	.n	.n	1	.s	.a		no	.s	.s	.s	.s	.s	.s	.s	.s	.s	.s	.s	.s		yes	no	no	no	no	no	no		none	YH	2018-10-19
mulago hospital		027S-KA	2019-01-14	pp_24mon	yes	all of the time	.b	.e	yes	no	no	no	no	no	tdf/3tc/efv	1	0	.n	.n	.n	1	.s	.a		no	.s	.s	.s	.s	.s	.s	.s	.s	.s	.s	.s	.s		yes	no	no	no	no	no	no		none	JO	2019-02-04
mulago hospital		028S-KA	2016-07-15	s&e	yes	all of the time	never missed medication	.c	.b	.b	.b	.b	.b	.b	tdf/3tc/efv	1	0	.n	.n	.n	1	.s	.a		no	.n	.n	.n	.n	.n	.n	.n	.n	.n	.n	.n	.n		yes	no	no	no	no	no	no		none	YH	2016-07-22
mulago hospital		028S-KA	2016-07-29	anc 2wks	yes	all of the time	never missed medication	.c	.b	.b	.b	.b	.b	.b	tdf/3tc/efv	1	0	.n	.n	.n	1	.s	.a		no	.n	.n	.n	.n	.n	.n	.n	.n	.n	.n	.n	.n		no	no	yes	yes	no	no	no		none	YH	2016-08-01
mulago hospital		028S-KA	2016-08-19	anc_mon1 visit	yes	all of the time	never missed medication	.c	.b	.b	.b	.b	.b	.b	tdf/3tc/efv	1	0	.n	.n	.n	1	.s	.a		no	.n	.n	.n	.n	.n	.n	.n	.n	.n	.n	.n	.n		no	no	yes	yes	no	no	no		none	YH	2016-08-23
mulago hospital		028S-KA	2016-09-05	anc_mon2 visit	yes	all of the time	never missed medication	.c	.b	.b	.b	.b	.b	.b	tdf/3tc/efv	1	0	.n	.n	.n	1	.s	.a		no	.n	.n	.n	.n	.n	.n	.n	.n	.n	.n	.n	.n		yes	no	no	no	no	no	no		none	YH	2016-09-09
mulago hospital		028S-KA	2016-10-03	anc_mon3 visit	yes	all of the time	never missed medication	.c	.b	.b	.b	.b	.b	.b	tdf/3tc/efv	1	0	.n	.n	.n	1	.s	.a		no	.n	.n	.n	.n	.n	.n	.n	.n	.n	.n	.n	.n		yes	no	no	no	no	no	no		none	YH	2016-10-11
mulago hospital		028S-KA	2016-10-31	anc_mon4 visit	yes	all of the time	.b	never missed medication	.b	.b	.b	.b	.b	.b	tdf/3tc/efv	1	0	.n	.n	.n	1	.s	.a		no	.s	.s	.s	.s	.s	.s	.s	.s	.s	.s	.s	.s		yes	no	no	no	no	no	no		none	YH	2016-11-02
mulago hospital		028S-KA	2016-11-15	anc_mon5 visit	yes	all of the time	.b	never missed medication	.b	.b	.b	.b	.b	.b	tdf/3tc/efv	1	0	.n	.n	.n	1	.s	.a		no	.s	.s	.s	.s	.s	.s	.s	.s	.s	.s	.s	.s		yes	no	no	no	no	no	no		none	YH	2016-11-18
mulago hospital		028S-KA	2016-12-12	delivery visit	yes	about half of the time	.b	more than 2 months ago	.b	.b	.b	.b	.b	.b	tdf/3tc/efv	1	1	.n	.n	.n	0.9	.s	.a		yes	no	no	no	yes	no	no	no	no	no	no	no	no		yes	no	no	no	no	no	no		none	YH	2016-12-15
mulago hospital		028S-KA	2017-01-19	pp_6wks	yes	all of the time	.b	never missed medication	.b	.b	.b	.b	.b	.b	tdf/3tc/efv	1	0	.n	.n	.n	1	.s	.a		no	.s	.s	.s	.s	.s	.s	.s	.s	.s	.s	.s	.s		yes	no	no	no	no	no	no		none	YH	2017-01-20
mulago hospital		028S-KA	2017-03-10	pp_14wks	yes	all of the time	.b	never missed medication	.b	.b	.b	.b	.b	.b	tdf/3tc/efv	1	0	.n	.n	.n	1	.s	.a		no	.s	.s	.s	.s	.s	.s	.s	.s	.s	.s	.s	.s		yes	no	no	no	no	no	no		none	YH	2017-03-13
mulago hospital		028S-KA	2017-06-06	pp_6mon	yes	all of the time	.b	never missed medication	.b	.b	.b	.b	.b	.b	tdf/3tc/efv	1	0	.n	.n	.n	1	.s	.a		no	.s	.s	.s	.s	.s	.s	.s	.s	.s	.s	.s	.s		no	no	yes	no	no	no	no		none	YH	2017-06-07
mulago hospital		028S-KA	2017-09-12	pp_9mon	yes	most of the time	.b	more than 2 months ago	.b	.b	.b	.b	.b	.b	tdf/3tc/efv	1	1	.n	.n	.n	0.9	.s	.a		yes	no	no	no	no	no	no	no	no	no	no	yes	no		yes	no	no	no	no	no	no		none	YH	2017-09-13
mulago hospital		028S-KA	2017-12-04	pp_12mon	yes	all of the time	.b	never missed medication	.b	.b	.b	.b	.b	.b	tdf/3tc/efv	1	0	.n	.n	.n	1	.s	.a		no	.s	.s	.s	.s	.s	.s	.s	.s	.s	.s	.s	.s		yes	no	no	no	no	no	no		none	YH	2017-12-07
mulago hospital		028S-KA	2018-03-05	pp_15mon	yes	all of the time	.b	never missed medication	.b	.b	.b	.b	.b	.b	tdf/3tc/efv	1	0	.n	.n	.n	1	.s	.a		no	.s	.s	.s	.s	.s	.s	.s	.s	.s	.s	.s	.s		yes	no	no	no	no	no	no		none	YH	2018-03-07
mulago hospital		028S-KA	2018-05-31	pp_18mon	yes	all of the time	.b	never missed medication	.b	.b	.b	.b	.b	.b	tdf/3tc/efv	1	0	.n	.n	.n	1	.s	.a		no	.s	.s	.s	.s	.s	.s	.s	.s	.s	.s	.s	.s		yes	no	no	no	no	no	no		none	YH	2018-06-04
mulago hospital		028S-KA	2018-08-29	pp_21mon	yes	all of the time	.b	never missed medication	.b	.b	.b	.b	.b	.b	tdf/3tc/efv	1	0	.n	.n	.n	1	.s	.a		no	.s	.s	.s	.s	.s	.s	.s	.s	.s	.s	.s	.s		yes	no	no	no	no	no	no		none	YH	2018-09-03
mulago hospital		028S-KA	2018-11-27	pp_24mon	yes	all of the time	.b	.e	yes	no	no	no	no	no	tdf/3tc/efv	1	0	.n	.n	.n	1	.s	.a		no	.s	.s	.s	.s	.s	.s	.s	.s	.s	.s	.s	.s		yes	no	no	no	no	no	no		none	YH	2018-12-06
mulago hospital		029S-KA	2016-07-15	s&e	yes	all of the time	never missed medication	.c	.b	.b	.b	.b	.b	.b	tdf/3tc/efv	1	0	.n	.n	.n	1	.s	.a		no	.n	.n	.n	.n	.n	.n	.n	.n	.n	.n	.n	.n		no	no	no	no	no	no	no		none	YH	2016-07-25
mulago hospital		029S-KA	2016-08-01	delivery visit	yes	all of the time	never missed medication	.c	.b	.b	.b	.b	.b	.b	tdf/3tc/efv	1	0	.n	.n	.n	1	.s	.a		no	.n	.n	.n	.n	.n	.n	.n	.n	.n	.n	.n	.n		no	no	no	yes	no	no	no		none	YH	2016-08-10
mulago hospital		029S-KA	2016-09-05	pp_6wks	yes	about half of the time	more than 2 months ago	.c	.b	.b	.b	.b	.b	.b	tdf/3tc/efv	1	3	.n	.n	.n	0.8	.s	.a		yes	no	no	no	no	no	no	no	no	no	no	yes	no		yes	no	no	no	no	no	no		none	YH	2016-09-15
mulago hospital		029S-KA	2016-10-31	pp_14wks	yes	about half of the time	.b	more than 2 months ago	.b	.b	.b	.b	.b	.b	tdf/3tc/efv	1	2	.n	.n	.n	0.8	.s	.a		yes	no	no	no	no	no	no	no	no	no	no	no	yes	she lost her brother and had gone for burrial	yes	no	no	no	no	no	no		none	YH	2016-11-02
mulago hospital		029S-KA	2017-01-09	pp_6mon	yes	all of the time	.b	never missed medication	.b	.b	.b	.b	.b	.b	tdf/3tc/efv	1	0	.n	.n	.n	1	.s	.a		no	.s	.s	.s	.s	.s	.s	.s	.s	.s	.s	.s	.s		yes	no	no	no	no	no	no		none	YH	2017-01-10
mulago hospital		029S-KA	2017-04-03	pp_9mon	yes	all of the time	.b	never missed medication	.b	.b	.b	.b	.b	.b	tdf/3tc/efv	1	0	.n	.n	.n	1	.s	.a		no	.s	.s	.s	.s	.s	.s	.s	.s	.s	.s	.s	.s		yes	no	no	no	no	no	no		none	YH	2017-04-06
mulago hospital		030F-KA	2016-07-18	s&e	yes	all of the time	never missed medication	.c	.b	.b	.b	.b	.b	.b	tdf/3tc/efv	1	0	.n	.n	.n	1	.s	.a		no	.n	.n	.n	.n	.n	.n	.n	.n	.n	.n	.n	.n		no	yes	yes	no	no	no	no		none	YH	2016-07-22
mulago hospital		030F-KA	2016-07-28	anc 2wks	yes	most of the time	more than 2 months ago	.c	.b	.b	.b	.b	.b	.b	tdf/3tc/efv	1	1	.n	.n	.n	0.9	.s	.a		yes	no	yes	no	no	no	no	no	no	yes	no	no	no		no	no	no	yes	no	no	yes	itching of the vulva	none	YH	2016-07-29
mulago hospital		030F-KA	2016-08-11	anc_mon1 visit	yes	all of the time	never missed medication	.c	.b	.b	.b	.b	.b	.b	tdf/3tc/efv	1	0	.n	.n	.n	1	.s	.a		no	.n	.n	.n	.n	.n	.n	.n	.n	.n	.n	.n	.n		yes	no	no	no	no	no	no		none	YH	2016-08-15
mulago hospital		030F-KA	2016-09-08	anc_mon2 visit	yes	all of the time	never missed medication	.c	.b	.b	.b	.b	.b	.b	tdf/3tc/efv	1	0	.n	.n	.n	1	.s	.a		no	.n	.n	.n	.n	.n	.n	.n	.n	.n	.n	.n	.n		yes	no	no	no	no	no	no		none	YH	2016-09-21
mulago hospital		030F-KA	2016-09-23	delivery visit	yes	all of the time	never missed medication	.c	.b	.b	.b	.b	.b	.b	tdf/3tc/efv	1	0	.n	.n	.n	1	.s	.a		no	.n	.n	.n	.n	.n	.n	.n	.n	.n	.n	.n	.n		yes	no	no	no	no	no	no		none	YH	2016-10-05
mulago hospital		030F-KA	2017-01-04	pp_14wks	yes	all of the time	.b	never missed medication	.b	.b	.b	.b	.b	.b	tdf/3tc/efv	1	0	.n	.n	.n	1	.s	.a		no	.s	.s	.s	.s	.s	.s	.s	.s	.s	.s	.s	.s		yes	no	no	no	no	no	no		none	YH	2017-01-05
mulago hospital		030F-KA	2017-03-28	pp_6mon	yes	about half of the time	.b	more than 2 months ago	.b	.b	.b	.b	.b	.b	tdf/3tc/efv	1	0	.n	.n	.n	0.9	.s	.a		yes	no	no	no	no	no	no	no	no	no	no	yes	no		yes	no	no	no	no	no	no		none	YH	2017-03-29
mulago hospital		030F-KA	2017-09-12	pp_12mon	yes	all of the time	.b	never missed medication	.b	.b	.b	.b	.b	.b	tdf/3tc/efv	1	0	.n	.n	.n	1	.s	.a		no	.s	.s	.s	.s	.s	.s	.s	.s	.s	.s	.s	.s		yes	no	no	no	no	no	no		none	YH	2017-09-21
mulago hospital		030F-KA	2018-03-23	pp_18mon	yes	all of the time	.b	never missed medication	.b	.b	.b	.b	.b	.b	tdf/3tc/efv	1	0	.n	.n	.n	1	.s	.a		no	.s	.s	.s	.s	.s	.s	.s	.s	.s	.s	.s	.s		yes	no	no	no	no	no	no		none	YH	2018-03-26
mulago hospital		030F-KA	2018-06-19	pp_21mon	yes	all of the time	.b	never missed medication	.b	.b	.b	.b	.b	.b	tdf/3tc/efv	1	0	.n	.n	.n	1	.s	.a		no	.s	.s	.s	.s	.s	.s	.s	.s	.s	.s	.s	.s		yes	no	no	no	no	no	no		none	YH	2018-06-22
mulago hospital		030F-KA	2018-09-13	pp_24mon	yes	all of the time	.b	never missed medication	.b	.b	.b	.b	.b	.b	tdf/3tc/efv	1	0	.n	.n	.n	1	.s	.a		no	.s	.s	.s	.s	.s	.s	.s	.s	.s	.s	.s	.s		yes	no	no	no	no	no	no		no	YH	2018-09-19
mulago hospital		031F-KA	2016-07-18	s&e	yes	all of the time	never missed medication	.c	.b	.b	.b	.b	.b	.b	tdf/3tc/efv	1	0	.n	.n	.n	1	.s	.a		no	.n	.n	.n	.n	.n	.n	.n	.n	.n	.n	.n	.n		yes	no	no	no	no	no	no			YH	2016-07-22
mulago hospital		031F-KA	2016-07-25	anc 2wks	yes	all of the time	never missed medication	.c	.b	.b	.b	.b	.b	.b	tdf/3tc/efv	1	0	.n	.n	.n	1	.s	.a		no	.n	.n	.n	.n	.n	.n	.n	.n	.n	.n	.n	.n		no	no	yes	yes	no	no	no		none	YH	2016-07-27
mulago hospital		031F-KA	2016-08-09	anc_mon1 visit	yes	all of the time	never missed medication	.c	.b	.b	.b	.b	.b	.b	tdf/3tc/efv	1	0	.n	.n	.n	1	.s	.a		no	.n	.n	.n	.n	.n	.n	.n	.n	.n	.n	.n	.n		yes	no	no	no	no	no	no		none	YH	2016-08-17
mulago hospital		031F-KA	2016-09-06	anc_mon2 visit	yes	all of the time	never missed medication	.c	.b	.b	.b	.b	.b	.b	tdf/3tc/efv	1	0	.n	.n	.n	1	.s	.a		no	.n	.n	.n	.n	.n	.n	.n	.n	.n	.n	.n	.n		yes	no	no	no	no	no	no		none	YH	2016-09-09
mulago hospital		031F-KA	2016-10-04	delivery visit	yes	most of the time	more than 2 months ago	.c	.b	.b	.b	.b	.b	.b	tdf/3tc/efv	1	0	.n	.n	.n	0.8	.s	.a		yes	no	no	no	no	no	no	no	no	no	no	yes	yes	she forgot her arv drugs at home.	yes	no	no	no	no	no	no		none	YH	2016-10-13
mulago hospital		031F-KA	2016-11-09	pp_6wks	yes	most of the time	.b	1-2 months ago	.b	.b	.b	.b	.b	.b	tdf/3tc/efv	1	1	.n	.n	.n	0.9	.s	.a		yes	no	no	no	no	no	no	no	no	no	no	yes	no		yes	no	no	no	no	no	no		none	YH	2016-11-14
mulago hospital		031F-KA	2017-01-05	pp_14wks	yes	all of the time	.b	never missed medication	.b	.b	.b	.b	.b	.b	tdf/3tc/efv	1	0	.n	.n	.n	1	.s	.a		no	.s	.s	.s	.s	.s	.s	.s	.s	.s	.s	.s	.s		yes	no	no	no	no	no	no		none	YH	2017-01-09
mulago hospital		031F-KA	2017-07-20	pp_9mon	yes	all of the time	.b	never missed medication	.b	.b	.b	.b	.b	.b	tdf/3tc/efv	1	0	.n	.n	.n	1	.s	.a		no	.s	.s	.s	.s	.s	.s	.s	.s	.s	.s	.s	.s		yes	no	no	no	no	no	no		none	YH	2017-07-21
mulago hospital		031F-KA	2017-09-25	pp_12mon	yes	most of the time	.b	more than 2 months ago	.b	.b	.b	.b	.b	.b	tdf/3tc/efv	1	2	.n	.n	.n	0.8	.s	.a		yes	no	no	no	no	no	no	no	no	no	no	no	no		yes	no	no	no	no	no	no		none	YH	2017-09-26
mulago hospital		031F-KA	2018-03-12	pp_18mon	yes	all of the time	.b	within the past 7 days	.b	.b	.b	.b	.b	.b	tdf/3tc/efv	1	0	.n	.n	.n	1	.s	.a		yes	yes	no	no	no	no	no	no	no	no	no	no	no		yes	no	no	no	no	no	no		none	YH	2018-03-13
mulago hospital		031F-KA	2018-06-28	pp_21mon	yes	all of the time	.b	never missed medication	.b	.b	.b	.b	.b	.b	tdf/3tc/efv	1	0	.n	.n	.n	1	.s	.a		no	.s	.s	.s	.s	.s	.s	.s	.s	.s	.s	.s	.s		yes	no	no	no	no	no	no		none	YH	2018-06-29
mulago hospital		031F-KA	2018-10-01	pp_24mon	yes	never	.b	15-30 days ago	.b	.b	.b	.b	.b	.b	tdf/3tc/efv	1	3	.n	.n	.n	0.7	.s	.a		yes	yes	no	no	no	no	no	no	no	no	no	no	yes	lack of transport	yes	no	no	no	no	no	no		none	YH	2018-10-03
mulago hospital		032F-KA	2016-07-19	s&e	yes	all of the time	never missed medication	.c	.b	.b	.b	.b	.b	.b	tdf/3tc/efv	1	0	.n	.n	.n	1	.s	.a		no	.n	.n	.n	.n	.n	.n	.n	.n	.n	.n	.n	.n		yes	no	no	no	no	no	no		none	YH	2016-07-22
mulago hospital		032F-KA	2016-07-26	anc 2wks	yes	all of the time	never missed medication	.c	.b	.b	.b	.b	.b	.b	tdf/3tc/efv	1	0	.n	.n	.n	1	.s	.a		no	.n	.n	.n	.n	.n	.n	.n	.n	.n	.n	.n	.n		yes	no	no	no	no	no	no		none	YH	2016-07-29
mulago hospital		032F-KA	2016-08-17	anc_mon1 visit	yes	most of the time	1-2 months ago	.c	.b	.b	.b	.b	.b	.b	tdf/3tc/efv	1	2	.n	.n	.n	0.8	.s	.a		yes	no	no	no	no	no	no	no	no	no	no	yes	yes	she went for a function and she did not carry her arv drugs.	no	no	no	no	no	yes	no		none	YH	2016-08-24
mulago hospital		032F-KA	2016-09-13	anc_mon2 visit	yes	about half of the time	1-2 months ago	.c	.b	.b	.b	.b	.b	.b	tdf/3tc/efv	1	1	.n	.n	.n	0.9	.s	.a		yes	no	no	no	no	no	no	no	no	no	no	no	no		yes	no	no	no	no	no	no		none	YH	2016-09-16
mulago hospital		033S-KA	2016-07-25	s&e	yes	most of the time	more than 2 months ago	.c	.b	.b	.b	.b	.b	.b	tdf/3tc/efv	1	1	.n	.n	.n	0.9	.s	.a		yes	no	no	no	no	no	no	no	no	no	no	yes	no		no	no	yes	no	no	no	no		the arv tablet is big	YH	2016-07-28
mulago hospital		033S-KA	2016-08-01	anc 2wks	yes	most of the time	more than 2 months ago	.c	.b	.b	.b	.b	.b	.b	tdf/3tc/efv	1	2	.n	.n	.n	0.8	.s	.a		yes	no	no	no	no	no	no	no	no	no	no	yes	no		no	no	yes	yes	no	yes	no		none	YH	2016-08-09
mulago hospital		033S-KA	2016-08-15	anc_mon1 visit	yes	most of the time	1-2 months ago	.c	.b	.b	.b	.b	.b	.b	tdf/3tc/efv	1	1	.n	.n	.n	0.9	.s	.a		yes	no	no	no	no	no	no	no	no	no	no	yes	no		yes	no	no	no	no	no	no		none	YH	2016-08-17
mulago hospital		033S-KA	2016-09-13	anc_mon2 visit	yes	about half of the time	1-2 months ago	.c	.b	.b	.b	.b	.b	.b	tdf/3tc/efv	1	2	.n	.n	.n	0.8	.s	.a		no	.n	.n	yes	.n	.n	.n	.n	.n	.n	.n	.n	.n		yes	no	no	no	no	no	no		the tablet is big.	YH	2016-09-14
mulago hospital		033S-KA	2016-10-10	anc_mon3 visit	yes	about half of the time	2-4 weeks ago	.c	.b	.b	.b	.b	.b	.b	tdf/3tc/efv	1	3	.n	.n	.n	0.7	.s	.a		yes	no	yes	no	no	no	no	no	no	no	no	no	no		no	yes	yes	no	no	yes	yes	itching of the skin.	the arv tablet is big.	YH	2016-10-11
mulago hospital		033S-KA	2016-11-07	anc_mon4 visit	yes	about half of the time	.b	1-2 months ago	.b	.b	.b	.b	.b	.b	tdf/3tc/efv	1	3	.n	.n	.n	0.6	.s	.a		yes	no	no	no	no	no	no	no	no	no	no	yes	no		yes	no	no	no	no	no	no		none	YH	2016-11-08
mulago hospital		033S-KA	2016-11-25	delivery visit	yes	all of the time	.b	never missed medication	.b	.b	.b	.b	.b	.b	tdf/3tc/efv	1	0	.n	.n	.n	1	.s	.a		no	.s	.s	.s	.s	.s	.s	.s	.s	.s	.s	.s	.s		yes	no	no	no	no	no	no		none	YH	2016-12-01
mulago hospital		033S-KA	2017-01-10	pp_6wks	yes	most of the time	.b	8-14 days ago	.b	.b	.b	.b	.b	.b	tdf/3tc/efv	1	0	.n	.n	.n	0.9	.s	.a		yes	no	no	no	no	no	no	no	no	yes	no	no	no		yes	no	no	no	no	no	no		none	YH	2017-01-13
mulago hospital		033S-KA	2017-03-01	pp_14wks	yes	all of the time	.b	never missed medication	.b	.b	.b	.b	.b	.b	tdf/3tc/efv	1	0	.n	.n	.n	1	.s	.a		no	.s	.s	.s	.s	.s	.s	.s	.s	.s	.s	.s	.s		yes	no	no	no	no	no	no		none	YH	2017-03-02
mulago hospital		033S-KA	2017-05-12	pp_6mon	yes	all of the time	.b	never missed medication	.b	.b	.b	.b	.b	.b	tdf/3tc/efv	1	0	.n	.n	.n	1	.s	.a		no	.s	.s	.s	.s	.s	.s	.s	.s	.s	.s	.s	.s		yes	no	no	no	no	no	no		none	YH	2017-05-16
mulago hospital		033S-KA	2017-08-24	pp_9mon	yes	all of the time	.b	never missed medication	.b	.b	.b	.b	.b	.b	tdf/3tc/efv	1	0	.n	.n	.n	1	.s	.a		no	.s	.s	.s	.s	.s	.s	.s	.s	.s	.s	.s	.s		yes	no	no	no	no	no	no		none	YH	2017-08-28
mulago hospital		033S-KA	2017-11-16	pp_12mon	yes	all of the time	.b	never missed medication	.b	.b	.b	.b	.b	.b	tdf/3tc/efv	1	0	.n	.n	.n	1	.s	.a		no	.s	.s	.s	.s	.s	.s	.s	.s	.s	.s	.s	.s		yes	no	no	no	no	no	no		none	YH	2017-11-17
mulago hospital		033S-KA	2018-02-12	pp_15mon	yes	all of the time	.b	never missed medication	.b	.b	.b	.b	.b	.b	tdf/3tc/efv	1	0	.n	.n	.n	1	.s	.a		no	.s	.s	.s	.s	.s	.s	.s	.s	.s	.s	.s	.s		yes	no	no	no	no	no	no		none	YH	2018-02-14
mulago hospital		033S-KA	2018-05-24	pp_18mon	yes	most of the time	.b	1-2 months ago	.b	.b	.b	.b	.b	.b	tdf/3tc/efv	1	0	.n	.n	.n	0.8	.s	.a		yes	no	no	no	no	no	no	no	no	no	no	no	yes	she was away for two days and she did not come with her drugs	yes	no	no	no	no	no	no		none	YH	2018-05-25
mulago hospital		033S-KA	2018-08-15	pp_21mon	yes	all of the time	.b	never missed medication	.b	.b	.b	.b	.b	.b	tdf/3tc/efv	1	0	.n	.n	.n	1	.s	.a		no	.s	.s	.s	.s	.s	.s	.s	.s	.s	.s	.s	.s		yes	no	no	no	no	no	no		none	YH	2018-08-17
mulago hospital		033S-KA	2018-11-13	pp_24mon	yes	all of the time	.b	.e	no	no	no	no	yes	no	tdf/3tc/efv	1	0	.n	.n	.n	0.9	.s	.a		yes	no	no	no	no	no	no	no	no	no	no	no	yes	she had travelled and did not go with enough drugs	yes	no	no	no	no	no	no		none	YH	2018-11-15
mulago hospital		034S-KA	2016-07-26	s&e	yes	all of the time	never missed medication	.c	.b	.b	.b	.b	.b	.b	tdf/3tc/efv	1	0	.n	.n	.n	1	.s	.a		no	.n	.n	.n	.n	.n	.n	.n	.n	.n	.n	.n	.n		no	yes	yes	no	no	no	yes	general body weekness	none	YH	2016-07-28
mulago hospital		034S-KA	2016-08-03	anc 2wks	yes	all of the time	never missed medication	.c	.b	.b	.b	.b	.b	.b	tdf/3tc/efv	1	0	.n	.n	.n	1	.s	.a		no	.n	.n	.n	.n	.n	.n	.n	.n	.n	.n	.n	.n		no	no	yes	no	no	no	no		none	YH	2016-08-04
mulago hospital		034S-KA	2016-08-24	anc_mon1 visit	yes	all of the time	never missed medication	.c	.b	.b	.b	.b	.b	.b	tdf/3tc/efv	1	0	.n	.n	.n	1	.s	.a		no	.n	.n	.n	.n	.n	.n	.n	.n	.n	.n	.n	.n		yes	no	no	no	no	no	no		none	YH	2016-08-25
mulago hospital		034S-KA	2016-09-28	anc_mon2 visit	yes	all of the time	never missed medication	.c	.b	.b	.b	.b	.b	.b	tdf/3tc/efv	1	0	.n	.n	.n	1	.s	.a		no	.n	.n	.n	.n	.n	.n	.n	.n	.n	.n	.n	.n		yes	no	no	no	no	no	no		none	YH	2016-09-29
mulago hospital		034S-KA	2016-10-26	anc_mon3 visit	yes	all of the time	never missed medication	.c	.b	.b	.b	.b	.b	.b	tdf/3tc/efv	1	0	.n	.n	.n	1	.s	.a		no	.n	.n	.n	.n	.n	.n	.n	.n	.n	.n	.n	.n		no	no	yes	no	no	no	yes	general body weakness	arv tablet is big	YH	2016-10-27
mulago hospital		034S-KA	2016-11-30	anc_mon4 visit	yes	all of the time	.b	never missed medication	.b	.b	.b	.b	.b	.b	tdf/3tc/efv	1	0	.n	.n	.n	1	.s	.a		no	.s	.s	.s	.s	.s	.s	.s	.s	.s	.s	.s	.s		yes	no	no	no	no	no	no		none	YH	2016-12-01
mulago hospital		034S-KA	2016-12-15	delivery visit	yes	all of the time	.b	never missed medication	.b	.b	.b	.b	.b	.b	tdf/3tc/efv	1	0	.n	.n	.n	1	.s	.a		no	.s	.s	.s	.s	.s	.s	.s	.s	.s	.s	.s	.s		yes	no	no	no	no	no	no		none	YH	2016-12-16
mulago hospital		034S-KA	2017-01-30	pp_6wks	yes	all of the time	.b	never missed medication	.b	.b	.b	.b	.b	.b	tdf/3tc/efv	1	0	.n	.n	.n	1	.s	.a		no	.s	.s	.s	.s	.s	.s	.s	.s	.s	.s	.s	.s		yes	no	no	no	no	no	no		none	YH	2017-02-07
mulago hospital		034S-KA	2017-03-13	pp_14wks	yes	most of the time	.b	15-30 days ago	.b	.b	.b	.b	.b	.b	tdf/3tc/efv	1	0	.n	.n	.n	0.8	.s	.a		yes	no	no	no	no	no	no	no	yes	no	no	no	no		no	no	no	no	no	yes	no		none	YH	2017-03-15
mulago hospital		034S-KA	2017-05-31	pp_6mon	yes	all of the time	.b	15-30 days ago	.b	.b	.b	.b	.b	.b	tdf/3tc/efv	1	0	.n	.n	.n	0.8	.s	.a		yes	no	no	no	no	no	no	no	no	no	no	yes	no		yes	no	no	no	no	no	no		none	YH	2017-06-02
mulago hospital		034S-KA	2017-09-20	pp_9mon	yes	all of the time	.b	never missed medication	.b	.b	.b	.b	.b	.b	tdf/3tc/efv	1	0	.n	.n	.n	1	.s	.a		no	.s	.s	.s	.s	.s	.s	.s	.s	.s	.s	.s	.s		no	no	yes	no	no	no	no		none	YH	2017-09-21
mulago hospital		034S-KA	2018-03-12	pp_15mon	yes	all of the time	.b	never missed medication	.b	.b	.b	.b	.b	.b	tdf/3tc/efv	1	0	.n	.n	.n	1	.s	.a		no	.s	.s	.s	.s	.s	.s	.s	.s	.s	.s	.s	.s		yes	no	no	no	no	no	no		none	YH	2018-03-13
mulago hospital		035F-KA	2016-07-29	s&e	yes	all of the time	never missed medication	.c	.b	.b	.b	.b	.b	.b	tdf/3tc/efv	1	0	.n	.n	.n	1	.s	.a		no	.n	.n	.n	.n	.n	.n	.n	.n	.n	.n	.n	.n		no	yes	yes	no	no	no	no		none	YH	2016-08-08
mulago hospital		035F-KA	2016-08-12	anc 2wks	yes	all of the time	never missed medication	.c	.b	.b	.b	.b	.b	.b	tdf/3tc/efv	1	0	.n	.n	.n	1	.s	.a		no	.n	.n	.n	.n	.n	.n	.n	.n	.n	.n	.n	.n		no	yes	no	no	no	no	no		none	YH	2016-08-19
mulago hospital		035F-KA	2016-08-25	anc_mon1 visit	yes	all of the time	never missed medication	.c	.b	.b	.b	.b	.b	.b	tdf/3tc/efv	1	0	.n	.n	.n	1	.s	.a		no	.n	.n	.n	.n	.n	.n	.n	.n	.n	.n	.n	.n		no	yes	no	no	no	no	no		none	YH	2016-08-25
mulago hospital		035F-KA	2016-09-20	delivery visit	yes	all of the time	never missed medication	.c	.b	.b	.b	.b	.b	.b	tdf/3tc/efv	1	0	.n	.n	.n	1	.s	.a		no	.n	.n	.n	.n	.n	.n	.n	.n	.n	.n	.n	.n		no	yes	no	no	no	no	no		none	YH	2016-09-26
mulago hospital		035F-KA	2016-11-01	pp_6wks	yes	all of the time	.b	never missed medication	.b	.b	.b	.b	.b	.b	tdf/3tc/efv	1	0	.n	.n	.n	1	.s	.a		no	.s	.s	.s	.s	.s	.s	.s	.s	.s	.s	.s	.s		no	no	yes	no	no	no	no		none	YH	2016-11-02
mulago hospital		035F-KA	2017-01-09	pp_14wks	yes	all of the time	.b	never missed medication	.b	.b	.b	.b	.b	.b	tdf/3tc/efv	1	0	.n	.n	.n	1	.s	.a		no	.s	.s	.s	.s	.s	.s	.s	.s	.s	.s	.s	.s		no	no	yes	no	no	no	no		none	YH	2017-01-10
mulago hospital		035F-KA	2017-03-07	pp_6mon	yes	all of the time	.b	never missed medication	.b	.b	.b	.b	.b	.b	tdf/3tc/efv	1	0	.n	.n	.n	1	.s	.a		no	.s	.s	.s	.s	.s	.s	.s	.s	.s	.s	.s	.s		no	no	yes	no	no	no	yes	heart burn	none	YH	2017-03-10
mulago hospital		035F-KA	2017-06-01	pp_9mon	yes	all of the time	.b	never missed medication	.b	.b	.b	.b	.b	.b	tdf/3tc/efv	1	0	.n	.n	.n	1	.s	.a		no	.s	.s	.s	.s	.s	.s	.s	.s	.s	.s	.s	.s		yes	no	no	no	no	no	no		none	YH	2017-06-07
mulago hospital		035F-KA	2017-09-15	pp_12mon	yes	all of the time	.b	never missed medication	.b	.b	.b	.b	.b	.b	tdf/3tc/efv	1	0	.n	.n	.n	1	.s	.a		no	.s	.s	.s	.s	.s	.s	.s	.s	.s	.s	.s	.s		yes	no	no	no	no	no	no		none	YH	2017-09-20
mulago hospital		035F-KA	2017-12-14	pp_15mon	yes	about half of the time	.b	within the past 7 days	.b	.b	.b	.b	.b	.b	tdf/3tc/efv	1	0	.n	.n	.n	0.5	.s	.a		yes	no	no	no	no	no	no	no	no	no	no	no	yes	she has been alternating swallowing arvs with some herbal medicine for about five months	no	yes	yes	no	no	no	no		none	YH	2017-12-18
mulago hospital		035F-KA	2018-03-14	pp_18mon	yes	all of the time	.b	8-14 days ago	.b	.b	.b	.b	.b	.b	tdf/3tc/efv	1	0	.n	.n	.n	1	.s	.a		yes	no	no	no	no	no	no	no	no	no	no	yes	no		yes	no	no	no	no	no	no		none	YH	2018-03-19
mulago hospital		035F-KA	2018-06-12	pp_21mon	yes	all of the time	.b	never missed medication	.b	.b	.b	.b	.b	.b	tdf/3tc/efv	1	0	.n	.n	.n	1	.s	.a		no	.s	.s	.s	.s	.s	.s	.s	.s	.s	.s	.s	.s		yes	no	no	no	no	no	no		none	YH	2018-06-13
mulago hospital		035F-KA	2018-08-20	pp_24mon	yes	all of the time	.b	15-30 days ago	.b	.b	.b	.b	.b	.b	tdf/3tc/efv	1	0	.n	.n	.n	0.7	.s	.a		yes	yes	no	no	no	no	no	no	no	no	no	no	yes	she forgot her drugs behind when she went to attend to her sister who had got an accident	yes	no	no	no	no	no	no		none	YH	2018-08-29
mulago hospital		036S-KA	2016-08-01	s&e	yes	all of the time	never missed medication	.c	.b	.b	.b	.b	.b	.b	tdf/3tc/efv	1	0	.n	.n	.n	1	.s	.a		no	.n	.n	.n	.n	.n	.n	.n	.n	.n	.n	.n	.n		yes	no	no	no	no	no	no		none	YH	2016-08-10
mulago hospital		036S-KA	2016-08-09	anc 2wks	yes	all of the time	never missed medication	.c	.b	.b	.b	.b	.b	.b	tdf/3tc/efv	1	0	.n	.n	.n	1	.s	.a		no	.n	.n	.n	.n	.n	.n	.n	.n	.n	.n	.n	.n		no	no	yes	no	no	no	no		none	YH	2016-08-10
mulago hospital		036S-KA	2016-08-24	anc_mon1 visit	yes	all of the time	never missed medication	.c	.b	.b	.b	.b	.b	.b	tdf/3tc/efv	1	0	.n	.n	.n	1	.s	.a		no	.n	.n	.n	.n	.n	.n	.n	.n	.n	.n	.n	.n		yes	no	no	no	no	no	no		none	YH	2016-08-25
mulago hospital		036S-KA	2016-09-28	anc_mon2 visit	yes	all of the time	never missed medication	.c	.b	.b	.b	.b	.b	.b	tdf/3tc/efv	1	0	.n	.n	.n	1	.s	.a		no	.n	.n	.n	.n	.n	.n	.n	.n	.n	.n	.n	.n		yes	no	no	no	no	no	no		none	YH	2016-09-29
mulago hospital		036S-KA	2016-11-01	delivery visit	yes	all of the time	.b	never missed medication	.b	.b	.b	.b	.b	.b	tdf/3tc/efv	1	0	.n	.n	.n	1	.s	.a		no	.s	.s	.s	.s	.s	.s	.s	.s	.s	.s	.s	.s		yes	no	no	no	no	no	no		none	YH	2016-11-09
mulago hospital		036S-KA	2016-12-13	pp_6wks	yes	all of the time	.b	never missed medication	.b	.b	.b	.b	.b	.b	tdf/3tc/efv	1	0	.n	.n	.n	1	.s	.a		no	.s	.s	.s	.s	.s	.s	.s	.s	.s	.s	.s	.s		yes	no	no	no	no	no	no		none	YH	2016-12-15
mulago hospital		036S-KA	2017-01-16	pp_14wks	yes	all of the time	.b	never missed medication	.b	.b	.b	.b	.b	.b	tdf/3tc/efv	1	0	.n	.n	.n	1	.s	.a		no	.s	.s	.s	.s	.s	.s	.s	.s	.s	.s	.s	.s		yes	no	no	no	no	no	no		none	YH	2017-01-18
mulago hospital		036S-KA	2017-04-18	pp_6mon	yes	all of the time	.b	never missed medication	.b	.b	.b	.b	.b	.b	tdf/3tc/efv	1	0	.n	.n	.n	1	.s	.a		no	.s	.s	.s	.s	.s	.s	.s	.s	.s	.s	.s	.s		yes	no	no	no	no	no	no		none	YH	2017-04-25
mulago hospital		036S-KA	2017-07-26	pp_9mon	yes	all of the time	.b	never missed medication	.b	.b	.b	.b	.b	.b	tdf/3tc/efv	1	0	.n	.n	.n	1	.s	.a		no	.s	.s	.s	.s	.s	.s	.s	.s	.s	.s	.s	.s		yes	no	no	no	no	no	no		none	YH	2017-07-27
mulago hospital		036S-KA	2017-10-18	pp_12mon	yes	all of the time	.b	never missed medication	.b	.b	.b	.b	.b	.b	tdf/3tc/efv	1	0	.n	.n	.n	1	.s	.a		no	.s	.s	.s	.s	.s	.s	.s	.s	.s	.s	.s	.s		yes	no	no	no	no	no	no		none	YH	2017-10-20
mulago hospital		036S-KA	2018-01-15	pp_15mon	yes	all of the time	.b	never missed medication	.b	.b	.b	.b	.b	.b	tdf/3tc/efv	1	0	.n	.n	.n	1	.s	.a		no	.s	.s	.s	.s	.s	.s	.s	.s	.s	.s	.s	.s		yes	no	no	no	no	no	no		none	YH	2018-01-22
mulago hospital		036S-KA	2018-04-24	pp_18mon	yes	all of the time	.b	never missed medication	.b	.b	.b	.b	.b	.b	tdf/3tc/efv	1	0	.n	.n	.n	1	.s	.a		no	.s	.s	.s	.s	.s	.s	.s	.s	.s	.s	.s	.s		no	no	no	no	no	no	yes	general body weakness	none	YH	2018-04-25
mulago hospital		036S-KA	2018-07-23	pp_21mon	yes	all of the time	.b	never missed medication	.b	.b	.b	.b	.b	.b	tdf/3tc/efv	1	0	.n	.n	.n	1	.s	.a		no	.s	.s	.s	.s	.s	.s	.s	.s	.s	.s	.s	.s		yes	no	no	no	no	no	no		none	YH	2018-07-24
mulago hospital		036S-KA	2018-10-24	pp_24mon	yes	all of the time	.b	never missed medication	.b	.b	.b	.b	.b	.b	tdf/3tc/efv	1	0	.n	.n	.n	1	.s	.a		no	.s	.s	.s	.s	.s	.s	.s	.s	.s	.s	.s	.s		yes	no	no	no	no	no	no		none	YH	2018-10-26
mulago hospital		037F-KA	2016-08-03	s&e	yes	all of the time	never missed medication	.c	.b	.b	.b	.b	.b	.b	tdf/3tc/efv	1	0	.n	.n	.n	1	.s	.a		no	.n	.n	.n	.n	.n	.n	.n	.n	.n	.n	.n	.n		yes	no	no	no	no	no	no		none	YH	2016-08-10
mulago hospital		037F-KA	2016-08-15	anc 2wks	yes	all of the time	never missed medication	.c	.b	.b	.b	.b	.b	.b	tdf/3tc/efv	1	0	.n	.n	.n	1	.s	.a		no	.n	.n	.n	.n	.n	.n	.n	.n	.n	.n	.n	.n		yes	no	no	no	no	no	no		none	YH	2016-08-16
mulago hospital		037F-KA	2016-08-30	anc_mon1 visit	yes	all of the time	never missed medication	.c	.b	.b	.b	.b	.b	.b	tdf/3tc/efv	1	0	.n	.n	.n	1	.s	.a		no	.n	.n	.n	.n	.n	.n	.n	.n	.n	.n	.n	.n		no	no	yes	yes	no	no	no		none	YH	2016-08-30
mulago hospital		037F-KA	2016-09-20	anc_mon2 visit	yes	all of the time	never missed medication	.c	.b	.b	.b	.b	.b	.b	tdf/3tc/efv	1	0	.n	.n	.n	1	.s	.a		no	.n	.n	.n	.n	.n	.n	.n	.n	.n	.n	.n	.n		yes	no	no	no	no	no	no		none	YH	2016-09-23
mulago hospital		037F-KA	2016-10-17	delivery visit	yes	all of the time	never missed medication	.c	.b	.b	.b	.b	.b	.b	tdf/3tc/efv	1	0	.n	.n	.n	1	.s	.a		no	.n	.n	.n	.n	.n	.n	.n	.n	.n	.n	.n	.n		no	no	yes	no	no	no	no		none	YH	2016-10-24
mulago hospital		037F-KA	2016-12-01	pp_6wks	yes	all of the time	.b	never missed medication	.b	.b	.b	.b	.b	.b	tdf/3tc/efv	1	0	.n	.n	.n	1	.s	.a		no	.s	.s	.s	.s	.s	.s	.s	.s	.s	.s	.s	.s		yes	no	no	no	no	no	no		none	YH	2016-12-08
mulago hospital		037F-KA	2017-02-08	pp_14wks	yes	all of the time	.b	never missed medication	.b	.b	.b	.b	.b	.b	tdf/3tc/efv	1	0	.n	.n	.n	1	.s	.a		no	.s	.s	.s	.s	.s	.s	.s	.s	.s	.s	.s	.s		yes	no	no	no	no	no	no		none	YH	2017-03-10
mulago hospital		037F-KA	2017-04-07	pp_6mon	yes	all of the time	.b	never missed medication	.b	.b	.b	.b	.b	.b	tdf/3tc/efv	1	0	.n	.n	.n	1	.s	.a		no	.s	.s	.s	.s	.s	.s	.s	.s	.s	.s	.s	.s		yes	no	no	no	no	no	no		none	YH	2017-04-12
mulago hospital		037F-KA	2017-07-12	pp_9mon	yes	all of the time	.b	never missed medication	.b	.b	.b	.b	.b	.b	tdf/3tc/efv	1	0	.n	.n	.n	1	.s	.a		no	.s	.s	.s	.s	.s	.s	.s	.s	.s	.s	.s	.s		yes	no	no	no	no	no	no		none	YH	2017-07-17
mulago hospital		037F-KA	2017-10-03	pp_12mon	yes	all of the time	.b	never missed medication	.b	.b	.b	.b	.b	.b	tdf/3tc/efv	1	0	.n	.n	.n	1	.s	.a		no	.s	.s	.s	.s	.s	.s	.s	.s	.s	.s	.s	.s		yes	no	no	no	no	no	no		none	YH	2017-10-04
mulago hospital		037F-KA	2018-01-24	pp_15mon	yes	all of the time	.b	never missed medication	.b	.b	.b	.b	.b	.b	tdf/3tc/efv	1	0	.n	.n	.n	1	.s	.a		no	.s	.s	.s	.s	.s	.s	.s	.s	.s	.s	.s	.s		yes	no	no	no	no	no	no		none	YH	2018-01-25
mulago hospital		037F-KA	2018-03-23	pp_18mon	yes	all of the time	.b	never missed medication	.b	.b	.b	.b	.b	.b	tdf/3tc/efv	1	0	.n	.n	.n	1	.s	.a		no	.s	.s	.s	.s	.s	.s	.s	.s	.s	.s	.s	.s		yes	no	no	no	no	no	no		none	YH	2018-03-26
mulago hospital		037F-KA	2018-06-01	pp_21mon	yes	all of the time	.b	never missed medication	.b	.b	.b	.b	.b	.b	tdf/3tc/efv	1	0	.n	.n	.n	1	.s	.a		no	.s	.s	.s	.s	.s	.s	.s	.s	.s	.s	.s	.s		yes	no	no	no	no	no	no		none	YH	2018-06-06
mulago hospital		037F-KA	2018-09-24	pp_24mon	yes	all of the time	.b	never missed medication	.b	.b	.b	.b	.b	.b	tdf/3tc/efv	1	0	.n	.n	.n	1	.s	.a		no	.s	.s	.s	.s	.s	.s	.s	.s	.s	.s	.s	.s		yes	no	no	no	no	no	no		none	YH	2018-09-28
mulago hospital		038F-KA	2016-08-04	s&e	yes	all of the time	never missed medication	.c	.b	.b	.b	.b	.b	.b	tdf/3tc/efv	1	0	.n	.n	.n	1	.s	.a		no	.n	.n	.n	.n	.n	.n	.n	.n	.n	.n	.n	.n		no	no	yes	no	no	no	no		none	YH	2016-08-10
mulago hospital		038F-KA	2016-08-15	anc 2wks	yes	all of the time	never missed medication	.c	.b	.b	.b	.b	.b	.b	tdf/3tc/efv	1	0	.n	.n	.n	1	.s	.a		no	.n	.n	.n	.n	.n	.n	.n	.n	.n	.n	.n	.n		yes	no	no	no	no	no	no		none	YH	2016-08-17
mulago hospital		038F-KA	2016-09-02	anc_mon1 visit	yes	all of the time	never missed medication	.c	.b	.b	.b	.b	.b	.b	tdf/3tc/efv	1	0	.n	.n	.n	1	.s	.a		no	.n	.n	.n	.n	.n	.n	.n	.n	.n	.n	.n	.n		yes	no	no	no	no	no	no		none	YH	2016-09-27
mulago hospital		038F-KA	2016-09-19	anc_mon2 visit	yes	all of the time	never missed medication	.c	.b	.b	.b	.b	.b	.b	tdf/3tc/efv	1	0	.n	.n	.n	1	.s	.a		no	.n	.n	.n	.n	.n	.n	.n	.n	.n	.n	.n	.n		no	no	yes	yes	no	no	no		none	YH	2016-09-27
mulago hospital		038F-KA	2016-10-17	anc_mon3 visit	yes	most of the time	1-2 months ago	.c	.b	.b	.b	.b	.b	.b	tdf/3tc/efv	1	1	.n	.n	.n	0.9	.s	.a		yes	no	no	no	no	no	no	no	no	no	no	yes	no		no	no	yes	no	no	no	no		none	YH	2016-10-18
mulago hospital		038F-KA	2016-12-12	anc_mon4 visit	yes	all of the time	.b	never missed medication	.b	.b	.b	.b	.b	.b	tdf/3tc/efv	1	0	.n	.n	.n	1	.s	.a		no	.s	.s	.s	.s	.s	.s	.s	.s	.s	.s	.s	.s		yes	no	no	no	no	no	no		none	YH	2016-12-13
mulago hospital		038F-KA	2016-12-21	delivery visit	yes	most of the time	.b	more than 2 months ago	.b	.b	.b	.b	.b	.b	tdf/3tc/efv	1	2	.n	.n	.n	0.8	.s	.a		yes	no	no	no	no	no	no	no	no	yes	no	no	yes	the participant reported that she was very weak after the sesearian section and the attendant was not aware.	yes	no	no	no	no	no	no		none	YH	2017-01-04
mulago hospital		038F-KA	2017-01-27	pp_6wks	yes	all of the time	.b	never missed medication	.b	.b	.b	.b	.b	.b	tdf/3tc/efv	1	0	.n	.n	.n	1	.s	.a		no	.s	.s	.s	.s	.s	.s	.s	.s	.s	.s	.s	.s		yes	no	no	no	no	no	no		none	YH	2017-02-07
mulago hospital		038F-KA	2017-03-23	pp_14wks	yes	all of the time	.b	8-14 days ago	.b	.b	.b	.b	.b	.b	tdf/3tc/efv	1	0	.n	.n	.n	1	.s	.a		yes	no	no	no	no	no	no	no	no	no	no	yes	no		yes	no	no	no	no	no	no		none	YH	2017-03-29
mulago hospital		038F-KA	2017-09-29	pp_9mon	yes	all of the time	.b	never missed medication	.b	.b	.b	.b	.b	.b	tdf/3tc/efv	1	0	.n	.n	.n	1	.s	.a		no	.s	.s	.s	.s	.s	.s	.s	.s	.s	.s	.s	.s		yes	no	no	no	no	no	no		none	YH	2017-10-03
mulago hospital		038F-KA	2017-12-14	pp_12mon	yes	all of the time	.b	never missed medication	.b	.b	.b	.b	.b	.b	tdf/3tc/efv	1	0	.n	.n	.n	1	.s	.a		no	.s	.s	.s	.s	.s	.s	.s	.s	.s	.s	.s	.s		yes	no	no	no	no	no	no		none	YH	2017-12-19
mulago hospital		038F-KA	2018-03-22	pp_15mon	yes	all of the time	.b	never missed medication	.b	.b	.b	.b	.b	.b	tdf/3tc/efv	1	0	.n	.n	.n	1	.s	.a		no	.s	.s	.s	.s	.s	.s	.s	.s	.s	.s	.s	.s		yes	no	no	no	no	no	no		none	YH	2018-03-26
mulago hospital		038F-KA	2018-06-19	pp_18mon	yes	most of the time	.b	more than 2 months ago	.b	.b	.b	.b	.b	.b	tdf/3tc/efv	1	0	.n	.n	.n	0.9	.s	.a		yes	no	no	no	no	no	no	no	no	no	no	no	yes	she went for burial in busunju and she forgot the drugs at home	yes	no	no	no	no	no	no		none	YH	2018-06-22
mulago hospital		038F-KA	2018-09-06	pp_21mon	yes	all of the time	.b	never missed medication	.b	.b	.b	.b	.b	.b	tdf/3tc/efv	1	0	.n	.n	.n	1	.s	.a		no	.s	.s	.s	.s	.s	.s	.s	.s	.s	.s	.s	.s		yes	no	no	no	no	no	no		the participant says she has no problems in taking her option b+ drugs	YH	2018-09-12
mulago hospital		038F-KA	2018-12-05	pp_24mon	yes	all of the time	.b	.e	yes	no	no	no	no	no	tdf/3tc/efv	1	0	.n	.n	.n	1	.s	.a		no	.s	.s	.s	.s	.s	.s	.s	.s	.s	.s	.s	.s		yes	no	no	no	no	no	no		none	YH	2018-12-10
mulago hospital		039F-KA	2016-08-05	s&e	yes	all of the time	never missed medication	.c	.b	.b	.b	.b	.b	.b	tdf/3tc/efv	1	0	.n	.n	.n	1	.s	.a		no	.n	.n	.n	.n	.n	.n	.n	.n	.n	.n	.n	.n		yes	no	no	no	no	no	no		none	YH	2016-08-10
mulago hospital		039F-KA	2016-08-17	anc 2wks	yes	all of the time	never missed medication	.c	.b	.b	.b	.b	.b	.b	tdf/3tc/efv	1	0	.n	.n	.n	1	.s	.a		no	.n	.n	.n	.n	.n	.n	.n	.n	.n	.n	.n	.n		no	no	yes	no	no	no	no		none	YH	2016-08-18
mulago hospital		039F-KA	2016-09-05	anc_mon1 visit	yes	all of the time	never missed medication	.c	.b	.b	.b	.b	.b	.b	tdf/3tc/efv	1	0	.n	.n	.n	1	.s	.a		no	.n	.n	.n	.n	.n	.n	.n	.n	.n	.n	.n	.n		yes	no	no	no	no	no	no		none	YH	2016-09-09
mulago hospital		039F-KA	2016-09-21	anc_mon2 visit	yes	all of the time	never missed medication	.c	.b	.b	.b	.b	.b	.b	tdf/3tc/efv	1	0	.n	.n	.n	1	.s	.a		no	.n	.n	.n	.n	.n	.n	.n	.n	.n	.n	.n	.n		no	yes	no	no	no	no	no		none	YH	2016-09-27
mulago hospital		039F-KA	2016-10-11	anc_mon3 visit	yes	most of the time	more than 2 months ago	.c	.b	.b	.b	.b	.b	.b	tdf/3tc/efv	1	1	.n	.n	.n	0.9	.s	.a		yes	no	no	no	no	no	no	no	no	yes	no	no	no		yes	no	no	no	no	no	no		none	YH	2016-10-19
mulago hospital		039F-KA	2016-10-17	delivery visit	yes	about half of the time	more than 2 months ago	.c	.b	.b	.b	.b	.b	.b	tdf/3tc/efv	1	1	.n	.n	.n	0.9	.s	.a		yes	no	no	no	no	no	no	no	no	no	no	no	yes	she was in labour pain and she had not taken food	yes	no	no	no	no	no	no		none	YH	2016-10-19
mulago hospital		039F-KA	2016-11-28	pp_6wks	yes	about half of the time	.b	8-14 days ago	.b	.b	.b	.b	.b	.b	tdf/3tc/efv	1	1	.n	.n	.n	0.8	.s	.a		yes	no	no	no	yes	no	no	no	no	no	no	yes	no		yes	no	no	no	no	no	no		none	YH	2016-12-07
mulago hospital		039F-KA	2017-01-23	pp_14wks	yes	most of the time	.b	15-30 days ago	.b	.b	.b	.b	.b	.b	tdf/3tc/efv	1	3	.n	.n	.n	0.7	.s	.a		yes	no	no	no	no	no	no	no	no	no	no	yes	no		no	no	yes	no	no	no	no		none	YH	2017-01-31
mulago hospital		040S-KA	2016-08-11	s&e	yes	most of the time	more than 2 months ago	.c	.b	.b	.b	.b	.b	.b	tdf/3tc/efv	1	1	.n	.n	.n	0.9	.s	.a		no	.n	.n	.n	.n	.n	.n	.n	.n	.n	.n	.n	.n		no	yes	yes	yes	no	no	no		none	YH	2016-08-16
mulago hospital		040S-KA	2016-08-23	anc 2wks	yes	all of the time	never missed medication	.c	.b	.b	.b	.b	.b	.b	tdf/3tc/efv	1	0	.n	.n	.n	1	.s	.a		no	.n	.n	.n	.n	.n	.n	.n	.n	.n	.n	.n	.n		yes	no	no	no	no	no	no		none	YH	2016-08-25
mulago hospital		040S-KA	2016-09-05	anc_mon1 visit	yes	all of the time	never missed medication	.c	.b	.b	.b	.b	.b	.b	tdf/3tc/efv	1	0	.n	.n	.n	1	.s	.a		no	.n	.n	.n	.n	.n	.n	.n	.n	.n	.n	.n	.n		yes	no	no	no	no	no	no		none	YH	2016-09-08
mulago hospital		040S-KA	2016-10-03	anc_mon2 visit	yes	all of the time	never missed medication	.c	.b	.b	.b	.b	.b	.b	tdf/3tc/efv	1	0	.n	.n	.n	1	.s	.a		no	.n	.n	.n	.n	.n	.n	.n	.n	.n	.n	.n	.n		yes	no	no	no	no	no	no		none	YH	2016-10-11
mulago hospital		040S-KA	2016-10-31	anc_mon3 visit	yes	all of the time	.b	never missed medication	.b	.b	.b	.b	.b	.b	tdf/3tc/efv	1	0	.n	.n	.n	1	.s	.a		no	.s	.s	.s	.s	.s	.s	.s	.s	.s	.s	.s	.s		yes	no	no	no	no	no	no			YH	2016-11-09
mulago hospital		040S-KA	2016-11-14	anc_mon4 visit	yes	all of the time	.b	never missed medication	.b	.b	.b	.b	.b	.b	tdf/3tc/efv	1	0	.n	.n	.n	1	.s	.a		no	.s	.s	.s	.s	.s	.s	.s	.s	.s	.s	.s	.s		yes	no	no	no	no	no	no		nine	YH	2016-11-15
mulago hospital		040S-KA	2016-12-20	delivery visit	yes	all of the time	.b	never missed medication	.b	.b	.b	.b	.b	.b	tdf/3tc/efv	1	0	.n	.n	.n	1	.s	.a		no	.s	.s	.s	.s	.s	.s	.s	.s	.s	.s	.s	.s		yes	no	no	no	no	no	no		none	YH	2016-12-27
mulago hospital		040S-KA	2017-01-31	pp_6wks	yes	all of the time	.b	never missed medication	.b	.b	.b	.b	.b	.b	tdf/3tc/efv	1	0	.n	.n	.n	1	.s	.a		no	.s	.s	.s	.s	.s	.s	.s	.s	.s	.s	.s	.s		yes	no	no	no	no	no	no		none	YH	2017-02-07
mulago hospital		040S-KA	2017-04-28	pp_14wks	yes	all of the time	.b	never missed medication	.b	.b	.b	.b	.b	.b	tdf/3tc/efv	1	0	.n	.n	.n	1	.s	.a		no	.s	.s	.s	.s	.s	.s	.s	.s	.s	.s	.s	.s		yes	no	no	no	no	no	no		none	YH	2017-05-03
mulago hospital		040S-KA	2017-05-25	pp_6mon	yes	all of the time	.b	never missed medication	.b	.b	.b	.b	.b	.b	tdf/3tc/efv	1	0	.n	.n	.n	1	.s	.a		no	.s	.s	.s	.s	.s	.s	.s	.s	.s	.s	.s	.s		yes	no	no	no	no	no	no		none	YH	2017-05-31
mulago hospital		040S-KA	2017-08-25	pp_9mon	yes	all of the time	.b	never missed medication	.b	.b	.b	.b	.b	.b	tdf/3tc/efv	1	0	.n	.n	.n	1	.s	.a		no	.s	.s	.s	.s	.s	.s	.s	.s	.s	.s	.s	.s		yes	no	no	no	no	no	no		none	YH	2017-08-31
mulago hospital		040S-KA	2018-03-21	pp_15mon	yes	all of the time	.b	8-14 days ago	.b	.b	.b	.b	.b	.b	tdf/3tc/efv	1	0	.n	.n	.n	1	.s	.a		yes	yes	no	no	no	no	no	no	no	no	no	no	no		yes	no	no	no	no	no	no		none	YH	2018-03-22
mulago hospital		040S-KA	2018-06-20	pp_18mon	yes	all of the time	.b	never missed medication	.b	.b	.b	.b	.b	.b	tdf/3tc/efv	1	0	.n	.n	.n	1	.s	.a		no	.s	.s	.s	.s	.s	.s	.s	.s	.s	.s	.s	.s		yes	no	no	no	no	no	no		none	YH	2018-06-22
mulago hospital		041F-KA	2016-08-12	s&e	yes	all of the time	never missed medication	.c	.b	.b	.b	.b	.b	.b	tdf/3tc/efv	1	0	.n	.n	.n	1	.s	.a		no	.n	.n	.n	.n	.n	.n	.n	.n	.n	.n	.n	.n		no	yes	no	no	no	no	no		jane ssebagala	YH	2016-08-16
mulago hospital		041F-KA	2016-08-22	anc 2wks	yes	all of the time	never missed medication	.c	.b	.b	.b	.b	.b	.b	tdf/3tc/efv	1	0	.n	.n	.n	1	.s	.a		no	.n	.n	.n	.n	.n	.n	.n	.n	.n	.n	.n	.n		yes	no	no	no	no	no	no		none	YH	2016-08-25
mulago hospital		041F-KA	2016-09-06	anc_mon1 visit	yes	all of the time	never missed medication	.c	.b	.b	.b	.b	.b	.b	tdf/3tc/efv	1	0	.n	.n	.n	1	.s	.a		no	.n	.n	.n	.n	.n	.n	.n	.n	.n	.n	.n	.n		yes	no	no	no	no	no	no		none	YH	2016-11-18
mulago hospital		041F-KA	2016-09-30	anc_mon2 visit	yes	all of the time	never missed medication	.c	.b	.b	.b	.b	.b	.b	tdf/3tc/efv	1	0	.n	.n	.n	1	.s	.a		no	.n	.n	.n	.n	.n	.n	.n	.n	.n	.n	.n	.n		yes	no	no	no	no	no	no		none	YH	2016-11-18
mulago hospital		041F-KA	2016-10-26	anc_mon3 visit	yes	all of the time	never missed medication	.c	.b	.b	.b	.b	.b	.b	tdf/3tc/efv	1	0	.n	.n	.n	1	.s	.a		no	.n	.n	.n	.n	.n	.n	.n	.n	.n	.n	.n	.n		yes	no	no	no	no	no	no		none	YH	2016-11-18
mulago hospital		041F-KA	2016-11-29	anc_mon4 visit	yes	all of the time	.b	never missed medication	.b	.b	.b	.b	.b	.b	tdf/3tc/efv	1	0	.n	.n	.n	1	.s	.a		no	.s	.s	.s	.s	.s	.s	.s	.s	.s	.s	.s	.s		yes	no	no	no	no	no	no		none	YH	2016-12-01
mulago hospital		041F-KA	2016-12-15	delivery visit	yes	about half of the time	.b	more than 2 months ago	.b	.b	.b	.b	.b	.b	tdf/3tc/efv	1	0	.n	.n	.n	0.9	.s	.a		yes	yes	no	no	no	no	no	no	no	yes	no	no	no		yes	no	no	no	no	no	no		none	YH	2016-12-27
mulago hospital		041F-KA	2017-01-27	pp_6wks	yes	all of the time	.b	never missed medication	.b	.b	.b	.b	.b	.b	tdf/3tc/efv	1	0	.n	.n	.n	1	.s	.a		no	.s	.s	.s	.s	.s	.s	.s	.s	.s	.s	.s	.s		yes	no	no	no	no	no	no		none	YH	2017-02-06
mulago hospital		041F-KA	2017-03-23	pp_14wks	yes	all of the time	.b	never missed medication	.b	.b	.b	.b	.b	.b	tdf/3tc/efv	1	0	.n	.n	.n	1	.s	.a		no	.s	.s	.s	.s	.s	.s	.s	.s	.s	.s	.s	.s		yes	no	no	no	no	no	no		none	YH	2017-03-29
mulago hospital		041F-KA	2017-06-14	pp_6mon	yes	all of the time	.b	never missed medication	.b	.b	.b	.b	.b	.b	tdf/3tc/efv	1	0	.n	.n	.n	1	.s	.a		no	.s	.s	.s	.s	.s	.s	.s	.s	.s	.s	.s	.s		yes	no	no	no	no	no	no		none	YH	2017-06-15
mulago hospital		041F-KA	2017-09-06	pp_9mon	yes	all of the time	.b	never missed medication	.b	.b	.b	.b	.b	.b	tdf/3tc/efv	1	0	.n	.n	.n	1	.s	.a		no	.s	.s	.s	.s	.s	.s	.s	.s	.s	.s	.s	.s		yes	no	no	no	no	no	no		none	YH	2017-09-07
mulago hospital		041F-KA	2017-12-07	pp_12mon	yes	all of the time	.b	never missed medication	.b	.b	.b	.b	.b	.b	tdf/3tc/efv	1	0	.n	.n	.n	1	.s	.a		no	.s	.s	.s	.s	.s	.s	.s	.s	.s	.s	.s	.s		yes	no	no	no	no	no	no		none	YH	2017-12-08
mulago hospital		041F-KA	2018-03-05	pp_15mon	yes	most of the time	.b	more than 2 months ago	.b	.b	.b	.b	.b	.b	tdf/3tc/efv	1	2	.n	.n	.n	0.9	.s	.a		yes	no	no	no	no	no	no	no	no	no	no	yes	no		yes	no	no	no	no	no	no		none	YH	2018-03-07
mulago hospital		041F-KA	2018-06-26	pp_18mon	yes	all of the time	.b	never missed medication	.b	.b	.b	.b	.b	.b	tdf/3tc/efv	1	0	.n	.n	.n	1	.s	.a		no	.s	.s	.s	.s	.s	.s	.s	.s	.s	.s	.s	.s		yes	no	no	no	no	no	no		none	YH	2018-06-28
mulago hospital		041F-KA	2018-09-24	pp_21mon	yes	all of the time	.b	never missed medication	.b	.b	.b	.b	.b	.b	tdf/3tc/efv	1	0	.n	.n	.n	1	.s	.a		no	.s	.s	.s	.s	.s	.s	.s	.s	.s	.s	.s	.s		yes	no	no	no	no	no	no		none	YH	2018-09-27
mulago hospital		041F-KA	2018-12-13	pp_24mon	yes	all of the time	.b	.e	yes	no	no	no	no	no	tdf/3tc/efv	1	0	.n	.n	.n	1	.s	.a		no	.s	.s	.s	.s	.s	.s	.s	.s	.s	.s	.s	.s		yes	no	no	no	no	no	no		none	YH	2018-12-18
mulago hospital		042F-KA	2016-08-12	s&e	yes	all of the time	never missed medication	.c	.b	.b	.b	.b	.b	.b	tdf/3tc/efv	1	0	.n	.n	.n	1	.s	.a		no	.n	.n	.n	.n	.n	.n	.n	.n	.n	.n	.n	.n		yes	no	no	no	no	no	no		none	YH	2016-08-25
mulago hospital		042F-KA	2016-08-23	anc 2wks	yes	all of the time	never missed medication	.c	.b	.b	.b	.b	.b	.b	tdf/3tc/efv	1	0	.n	.n	.n	1	.s	.a		no	.n	.n	.n	.n	.n	.n	.n	.n	.n	.n	.n	.n		yes	no	no	no	no	no	no		none	YH	2016-08-25
mulago hospital		042F-KA	2016-09-20	anc_mon1 visit	yes	all of the time	never missed medication	.c	.b	.b	.b	.b	.b	.b	tdf/3tc/efv	1	0	.n	.n	.n	1	.s	.a		no	.n	.n	.n	.n	.n	.n	.n	.n	.n	.n	.n	.n		no	no	no	no	yes	no	no		none	YH	2016-09-23
mulago hospital		042F-KA	2016-10-17	anc_mon2 visit	yes	all of the time	never missed medication	.c	.b	.b	.b	.b	.b	.b	tdf/3tc/efv	1	0	.n	.n	.n	1	.s	.a		no	.n	.n	.n	.n	.n	.n	.n	.n	.n	.n	.n	.n		yes	no	no	no	no	no	no		none	YH	2016-11-09
mulago hospital		042F-KA	2016-11-08	anc_mon3 visit	yes	most of the time	.b	more than 2 months ago	.b	.b	.b	.b	.b	.b	tdf/3tc/efv	1	1	.n	.n	.n	0.9	.s	.a		yes	no	no	no	no	no	no	no	no	no	no	no	yes	she had trabelled to the village and she forgot to carry her pills	yes	no	no	no	no	no	no		none	YH	2016-11-09
mulago hospital		042F-KA	2016-11-16	delivery visit	yes	all of the time	.b	never missed medication	.b	.b	.b	.b	.b	.b	tdf/3tc/efv	1	0	.n	.n	.n	1	.s	.a		no	.s	.s	.s	.s	.s	.s	.s	.s	.s	.s	.s	.s		no	no	no	no	no	no	yes	abdominal discomfort	none	YH	2016-12-06
mulago hospital		042F-KA	2016-12-20	pp_6wks	yes	all of the time	.b	never missed medication	.b	.b	.b	.b	.b	.b	tdf/3tc/efv	1	0	.n	.n	.n	1	.s	.a		no	.s	.s	.s	.s	.s	.s	.s	.s	.s	.s	.s	.s		yes	no	no	no	no	no	no		none	YH	2016-12-27
mulago hospital		042F-KA	2017-02-15	pp_14wks	yes	all of the time	.b	never missed medication	.b	.b	.b	.b	.b	.b	tdf/3tc/efv	1	0	.n	.n	.n	1	.s	.a		no	.s	.s	.s	.s	.s	.s	.s	.s	.s	.s	.s	.s		yes	no	no	no	no	no	no		none	YH	2017-02-23
mulago hospital		042F-KA	2017-05-18	pp_6mon	yes	all of the time	.b	never missed medication	.b	.b	.b	.b	.b	.b	tdf/3tc/efv	1	0	.n	.n	.n	1	.s	.a		no	.s	.s	.s	.s	.s	.s	.s	.s	.s	.s	.s	.s		no	no	yes	no	no	no	no		none	YH	2017-05-22
mulago hospital		042F-KA	2017-08-10	pp_9mon	yes	all of the time	.b	never missed medication	.b	.b	.b	.b	.b	.b	tdf/3tc/efv	1	0	.n	.n	.n	1	.s	.a		no	.s	.s	.s	.s	.s	.s	.s	.s	.s	.s	.s	.s		yes	no	no	no	no	no	no		none	YH	2017-08-21
mulago hospital		042F-KA	2017-11-02	pp_12mon	yes	all of the time	.b	never missed medication	.b	.b	.b	.b	.b	.b	tdf/3tc/efv	1	0	.n	.n	.n	1	.s	.a		no	.s	.s	.s	.s	.s	.s	.s	.s	.s	.s	.s	.s		no	no	no	no	no	no	yes	abdominal discomfort	none	YH	2017-11-09
mulago hospital		042F-KA	2018-02-05	pp_15mon	yes	all of the time	.b	never missed medication	.b	.b	.b	.b	.b	.b	tdf/3tc/efv	1	0	.n	.n	.n	1	.s	.a		no	.s	.s	.s	.s	.s	.s	.s	.s	.s	.s	.s	.s		yes	no	no	no	no	no	no		none	YH	2018-02-06
mulago hospital		042F-KA	2018-05-07	pp_18mon	yes	all of the time	.b	never missed medication	.b	.b	.b	.b	.b	.b	tdf/3tc/efv	1	0	.n	.n	.n	1	.s	.a		no	.s	.s	.s	.s	.s	.s	.s	.s	.s	.s	.s	.s		yes	no	no	no	no	no	no		none	YH	2018-05-10
mulago hospital		042F-KA	2018-07-19	pp_21mon	yes	all of the time	.b	never missed medication	.b	.b	.b	.b	.b	.b	tdf/3tc/efv	1	0	.n	.n	.n	1	.s	.a		no	.s	.s	.s	.s	.s	.s	.s	.s	.s	.s	.s	.s		yes	no	no	no	no	no	no		none	YH	2018-07-20
mulago hospital		042F-KA	2018-10-19	pp_24mon	yes	all of the time	.b	never missed medication	.b	.b	.b	.b	.b	.b	tdf/3tc/efv	1	0	.n	.n	.n	1	.s	.a		no	.s	.s	.s	.s	.s	.s	.s	.s	.s	.s	.s	.s		yes	no	no	no	no	no	no		none	YH	2018-10-24
mulago hospital		043S-KA	2016-08-15	s&e	yes	all of the time	never missed medication	.c	.b	.b	.b	.b	.b	.b	tdf/3tc/efv	1	0	.n	.n	.n	1	.s	.a		no	.n	.n	.n	.n	.n	.n	.n	.n	.n	.n	.n	.n		no	no	yes	no	no	no	no		none	YH	2016-08-18
mulago hospital		043S-KA	2016-08-23	anc 2wks	yes	all of the time	never missed medication	.c	.b	.b	.b	.b	.b	.b	tdf/3tc/efv	1	0	.n	.n	.n	1	.s	.a		no	.n	.n	.n	.n	.n	.n	.n	.n	.n	.n	.n	.n		no	yes	yes	no	no	no	no		none	YH	2016-08-24
mulago hospital		043S-KA	2016-09-21	anc_mon1 visit	yes	all of the time	never missed medication	.c	.b	.b	.b	.b	.b	.b	tdf/3tc/efv	1	0	.n	.n	.n	1	.s	.a		no	.n	.n	.n	.n	.n	.n	.n	.n	.n	.n	.n	.n		no	no	yes	no	no	no	no		none	YH	2016-09-28
mulago hospital		043S-KA	2016-10-19	anc_mon2 visit	yes	all of the time	never missed medication	.c	.b	.b	.b	.b	.b	.b	tdf/3tc/efv	1	0	.n	.n	.n	1	.s	.a		no	.n	.n	.n	.n	.n	.n	.n	.n	.n	.n	.n	.n		yes	no	no	no	no	no	no		none	YH	2016-10-19
mulago hospital		043S-KA	2016-10-20	delivery visit	yes	all of the time	never missed medication	.c	.b	.b	.b	.b	.b	.b	tdf/3tc/efv	1	0	.n	.n	.n	1	.s	.a		no	.n	.n	.n	.n	.n	.n	.n	.n	.n	.n	.n	.n		yes	no	no	no	no	no	no		none	YH	2016-11-18
mulago hospital		043S-KA	2016-12-02	pp_6wks	yes	all of the time	.b	never missed medication	.b	.b	.b	.b	.b	.b	tdf/3tc/efv	1	0	.n	.n	.n	1	.s	.a		no	.s	.s	.s	.s	.s	.s	.s	.s	.s	.s	.s	.s		yes	no	no	no	no	no	no		none	YH	2016-12-07
mulago hospital		043S-KA	2017-01-05	pp_14wks	yes	all of the time	.b	never missed medication	.b	.b	.b	.b	.b	.b	tdf/3tc/efv	1	0	.n	.n	.n	1	.s	.a		no	.s	.s	.s	.s	.s	.s	.s	.s	.s	.s	.s	.s		yes	no	no	no	no	no	no		none	YH	2017-01-10
mulago hospital		043S-KA	2017-04-20	pp_6mon	yes	all of the time	.b	never missed medication	.b	.b	.b	.b	.b	.b	tdf/3tc/efv	1	0	.n	.n	.n	1	.s	.a		no	.s	.s	.s	.s	.s	.s	.s	.s	.s	.s	.s	.s		yes	no	no	no	no	no	no		none	YH	2017-04-24
mulago hospital		043S-KA	2017-07-17	pp_9mon	yes	all of the time	.b	never missed medication	.b	.b	.b	.b	.b	.b	tdf/3tc/efv	1	0	.n	.n	.n	1	.s	.a		no	.s	.s	.s	.s	.s	.s	.s	.s	.s	.s	.s	.s		yes	no	no	no	no	no	no		none	YH	2017-07-19
mulago hospital		043S-KA	2017-10-19	pp_12mon	yes	all of the time	.b	never missed medication	.b	.b	.b	.b	.b	.b	tdf/3tc/efv	1	0	.n	.n	.n	1	.s	.a		no	.s	.s	.s	.s	.s	.s	.s	.s	.s	.s	.s	.s		yes	no	no	no	no	no	no		none	YH	2018-02-14
mulago hospital		043S-KA	2018-01-08	pp_15mon	yes	all of the time	.b	never missed medication	.b	.b	.b	.b	.b	.b	tdf/3tc/efv	1	0	.n	.n	.n	1	.s	.a		no	.s	.s	.s	.s	.s	.s	.s	.s	.s	.s	.s	.s		yes	no	no	no	no	no	no		none	YH	2018-01-10
mulago hospital		043S-KA	2018-04-13	pp_18mon	yes	all of the time	.b	never missed medication	.b	.b	.b	.b	.b	.b	tdf/3tc/efv	1	0	.n	.n	.n	1	.s	.a		no	.s	.s	.s	.s	.s	.s	.s	.s	.s	.s	.s	.s		yes	no	no	no	no	no	no		none	YH	2018-04-18
mulago hospital		043S-KA	2018-07-13	pp_21mon	yes	all of the time	.b	never missed medication	.b	.b	.b	.b	.b	.b	tdf/3tc/efv	1	0	.n	.n	.n	1	.s	.a		no	.s	.s	.s	.s	.s	.s	.s	.s	.s	.s	.s	.s		yes	no	no	no	no	no	no		none	YH	2018-07-16
mulago hospital		043S-KA	2018-10-30	pp_24mon	yes	all of the time	.b	8-14 days ago	.b	.b	.b	.b	.b	.b	tdf/3tc/efv	1	0	.n	.n	.n	1	.s	.a		yes	no	no	no	yes	no	no	no	no	no	no	no	no		yes	no	no	no	no	no	no		the participant says she has no challenges in taking her option b+ drugs	YH	2018-11-01
mulago hospital		044S-KA	2016-08-18	s&e	yes	all of the time	never missed medication	.c	.b	.b	.b	.b	.b	.b	tdf/3tc/efv	1	0	.n	.n	.n	1	.s	.a		no	.n	.n	.n	.n	.n	.n	.n	.n	.n	.n	.n	.n		yes	no	no	no	no	no	no		none	YH	2016-08-19
mulago hospital		045F-KA	2016-08-19	s&e	yes	all of the time	never missed medication	.c	.b	.b	.b	.b	.b	.b	tdf/3tc/efv	1	0	.n	.n	.n	1	.s	.a		no	.n	.n	.n	.n	.n	.n	.n	.n	.n	.n	.n	.n		no	no	yes	no	no	yes	no		none	YH	2016-08-29
mulago hospital		045F-KA	2016-08-30	anc 2wks	yes	all of the time	never missed medication	.c	.b	.b	.b	.b	.b	.b	tdf/3tc/efv	1	0	.n	.n	.n	1	.s	.a		no	.n	.n	.n	.n	.n	.n	.n	.n	.n	.n	.n	.n		no	no	yes	no	no	no	no		none	YH	2016-08-30
mulago hospital		045F-KA	2016-09-21	anc_mon1 visit	yes	all of the time	never missed medication	.c	.b	.b	.b	.b	.b	.b	tdf/3tc/efv	1	0	.n	.n	.n	1	.s	.a		no	.n	.n	.n	.n	.n	.n	.n	.n	.n	.n	.n	.n		yes	no	no	no	no	no	no		none	YH	2016-09-27
mulago hospital		045F-KA	2016-10-12	delivery visit	yes	all of the time	never missed medication	.c	.b	.b	.b	.b	.b	.b	tdf/3tc/efv	1	0	.n	.n	.n	1	.s	.a		no	.n	.n	.n	.n	.n	.n	.n	.n	.n	.n	.n	.n		yes	no	no	no	no	no	no			YH	2016-10-17
mulago hospital		045F-KA	2016-11-24	pp_6wks	yes	all of the time	.b	never missed medication	.b	.b	.b	.b	.b	.b	tdf/3tc/efv	1	0	.n	.n	.n	1	.s	.a		no	.s	.s	.s	.s	.s	.s	.s	.s	.s	.s	.s	.s		yes	no	no	no	no	no	no		none	YH	2016-12-01
mulago hospital		045F-KA	2017-01-19	pp_14wks	yes	all of the time	.b	never missed medication	.b	.b	.b	.b	.b	.b	tdf/3tc/efv	1	0	.n	.n	.n	1	.s	.a		no	.s	.s	.s	.s	.s	.s	.s	.s	.s	.s	.s	.s		yes	no	no	no	no	no	no		none	YH	2017-01-20
mulago hospital		045F-KA	2017-03-29	pp_6mon	yes	all of the time	.b	never missed medication	.b	.b	.b	.b	.b	.b	tdf/3tc/efv	1	0	.n	.n	.n	1	.s	.a		no	.s	.s	.s	.s	.s	.s	.s	.s	.s	.s	.s	.s		no	no	no	no	no	no	yes	general body weakness	none	YH	2017-03-31
mulago hospital		045F-KA	2017-10-02	pp_12mon	yes	all of the time	.b	never missed medication	.b	.b	.b	.b	.b	.b	tdf/3tc/efv	1	0	.n	.n	.n	1	.s	.a		no	.s	.s	.s	.s	.s	.s	.s	.s	.s	.s	.s	.s		yes	no	no	no	no	no	no		none	YH	2017-10-04
mulago hospital		045F-KA	2018-09-03	unscheduled	yes	all of the time	.b	never missed medication	.b	.b	.b	.b	.b	.b	tdf/3tc/efv	1	0	.n	.n	.n	1	.s	.a		no	.s	.s	.s	.s	.s	.s	.s	.s	.s	.s	.s	.s		yes	no	no	no	no	no	no		none	YH	2018-09-18
mulago hospital		046S-KA	2016-08-26	s&e	yes	all of the time	never missed medication	.c	.b	.b	.b	.b	.b	.b	tdf/3tc/efv	1	0	.n	.n	.n	1	.s	.a		no	.n	.n	.n	.n	.n	.n	.n	.n	.n	.n	.n	.n		no	no	yes	no	no	no	yes	general body weakness	none	YH	2016-08-29
mulago hospital		046S-KA	2016-09-06	anc 2wks	yes	all of the time	never missed medication	.c	.b	.b	.b	.b	.b	.b	tdf/3tc/efv	1	0	.n	.n	.n	1	.s	.a		no	.n	.n	.n	.n	.n	.n	.n	.n	.n	.n	.n	.n		no	no	no	no	no	no	yes	general body weakness	none	YH	2016-09-09
mulago hospital		046S-KA	2016-09-20	anc_mon1 visit	yes	all of the time	never missed medication	.c	.b	.b	.b	.b	.b	.b	tdf/3tc/efv	1	0	.n	.n	.n	1	.s	.a		no	.n	.n	.n	.n	.n	.n	.n	.n	.n	.n	.n	.n		no	no	yes	no	no	no	no		none	YH	2016-09-23
mulago hospital		046S-KA	2016-10-25	anc_mon2 visit	yes	all of the time	never missed medication	.c	.b	.b	.b	.b	.b	.b	tdf/3tc/efv	1	0	.n	.n	.n	1	.s	.a		no	.n	.n	.n	.n	.n	.n	.n	.n	.n	.n	.n	.n		yes	no	no	no	no	no	no		none	YH	2016-10-31
mulago hospital		046S-KA	2016-11-08	anc_mon3 visit	yes	all of the time	.b	never missed medication	.b	.b	.b	.b	.b	.b	tdf/3tc/efv	1	0	.n	.n	.n	1	.s	.a		no	.s	.s	.s	.s	.s	.s	.s	.s	.s	.s	.s	.s		yes	no	no	no	no	no	no		none	YH	2016-11-09
mulago hospital		046S-KA	2016-12-06	anc_mon4 visit	yes	all of the time	.b	never missed medication	.b	.b	.b	.b	.b	.b	tdf/3tc/efv	1	0	.n	.n	.n	1	.s	.a		no	.s	.s	.s	.s	.s	.s	.s	.s	.s	.s	.s	.s		yes	no	no	no	no	no	no		none	YH	2016-12-12
mulago hospital		046S-KA	2016-12-19	delivery visit	yes	all of the time	.b	never missed medication	.b	.b	.b	.b	.b	.b	tdf/3tc/efv	1	0	.n	.n	.n	1	.s	.a		no	.s	.s	.s	.s	.s	.s	.s	.s	.s	.s	.s	.s		yes	no	no	no	no	no	no		none	YH	2017-02-06
mulago hospital		046S-KA	2017-01-31	pp_6wks	yes	all of the time	.b	never missed medication	.b	.b	.b	.b	.b	.b	tdf/3tc/efv	1	0	.n	.n	.n	1	.s	.a		no	.s	.s	.s	.s	.s	.s	.s	.s	.s	.s	.s	.s		yes	no	no	no	no	no	no		none	YH	2017-02-06
mulago hospital		046S-KA	2017-03-28	pp_14wks	yes	all of the time	.b	never missed medication	.b	.b	.b	.b	.b	.b	tdf/3tc/efv	1	0	.n	.n	.n	1	.s	.a		no	.s	.s	.s	.s	.s	.s	.s	.s	.s	.s	.s	.s		yes	no	no	no	no	no	no		none	YH	2017-03-29
mulago hospital		046S-KA	2017-10-03	pp_9mon	yes	all of the time	.b	never missed medication	.b	.b	.b	.b	.b	.b	tdf/3tc/efv	1	0	.n	.n	.n	1	.s	.a		no	.s	.s	.s	.s	.s	.s	.s	.s	.s	.s	.s	.s		yes	no	no	no	no	no	no		none	YH	2017-10-05
mulago hospital		046S-KA	2018-03-06	pp_15mon	yes	all of the time	.b	never missed medication	.b	.b	.b	.b	.b	.b	tdf/3tc/efv	1	0	.n	.n	.n	1	.s	.a		no	.s	.s	.s	.s	.s	.s	.s	.s	.s	.s	.s	.s		yes	no	no	no	no	no	no		none	YH	2018-03-07
mulago hospital		046S-KA	2018-06-19	pp_18mon	yes	most of the time	.b	15-30 days ago	.b	.b	.b	.b	.b	.b	tdf/3tc/efv	1	0	.n	.n	.n	0.9	.s	.a		yes	no	no	no	no	no	no	no	no	no	no	yes	no		yes	no	no	no	no	no	no		none	YH	2018-06-20
mulago hospital		046S-KA	2018-09-11	pp_21mon	yes	all of the time	.b	never missed medication	.b	.b	.b	.b	.b	.b	tdf/3tc/efv	1	0	.n	.n	.n	1	.s	.a		no	.s	.s	.s	.s	.s	.s	.s	.s	.s	.s	.s	.s		yes	no	no	no	no	no	no		none	YH	2018-09-12
mulago hospital		047F-KA	2016-08-30	s&e	yes	all of the time	never missed medication	.c	.b	.b	.b	.b	.b	.b	tdf/3tc/efv	1	0	.n	.n	.n	1	.s	.a		no	.n	.n	.n	.n	.n	.n	.n	.n	.n	.n	.n	.n		yes	no	no	no	no	no	no		none	YH	2016-08-30
mulago hospital		047F-KA	2016-09-05	anc 2wks	yes	all of the time	never missed medication	.c	.b	.b	.b	.b	.b	.b	tdf/3tc/efv	1	0	.n	.n	.n	1	.s	.a		no	.n	.n	.n	.n	.n	.n	.n	.n	.n	.n	.n	.n		yes	no	no	no	no	no	no		none	YH	2016-09-09
mulago hospital		047F-KA	2016-09-20	anc_mon1 visit	yes	all of the time	never missed medication	.c	.b	.b	.b	.b	.b	.b	tdf/3tc/efv	1	0	.n	.n	.n	1	.s	.a		no	.n	.n	.n	.n	.n	.n	.n	.n	.n	.n	.n	.n		yes	no	no	no	no	no	no		none	YH	2016-09-28
mulago hospital		047F-KA	2016-10-11	anc_mon2 visit	yes	most of the time	more than 2 months ago	.c	.b	.b	.b	.b	.b	.b	tdf/3tc/efv	1	1	.n	.n	.n	0.9	.s	.a		no	.n	.n	.n	.n	.n	.n	.n	.n	.n	.n	.n	.n		yes	no	no	no	no	no	no		none	YH	2016-10-13
mulago hospital		047F-KA	2016-10-31	delivery visit	yes	all of the time	.b	never missed medication	.b	.b	.b	.b	.b	.b	tdf/3tc/efv	1	0	.n	.n	.n	1	.s	.a		no	.s	.s	.s	.s	.s	.s	.s	.s	.s	.s	.s	.s		yes	no	no	no	no	no	no		none	YH	2016-11-22
mulago hospital		047F-KA	2016-12-14	pp_6wks	yes	all of the time	.b	never missed medication	.b	.b	.b	.b	.b	.b	tdf/3tc/efv	1	0	.n	.n	.n	1	.s	.a		no	.s	.s	.s	.s	.s	.s	.s	.s	.s	.s	.s	.s		yes	no	no	no	no	no	no		none	YH	2016-12-15
mulago hospital		047F-KA	2017-02-02	pp_14wks	yes	all of the time	.b	never missed medication	.b	.b	.b	.b	.b	.b	tdf/3tc/efv	1	0	.n	.n	.n	1	.s	.a		no	.s	.s	.s	.s	.s	.s	.s	.s	.s	.s	.s	.s		no	no	no	no	no	no	no		none	YH	2017-02-06
mulago hospital		047F-KA	2017-07-24	pp_9mon	yes	all of the time	.b	never missed medication	.b	.b	.b	.b	.b	.b	tdf/3tc/efv	1	0	.n	.n	.n	1	.s	.a		no	.s	.s	.s	.s	.s	.s	.s	.s	.s	.s	.s	.s		yes	no	no	no	no	no	no		none	YH	2017-07-25
mulago hospital		047F-KA	2017-10-05	pp_12mon	yes	all of the time	.b	never missed medication	.b	.b	.b	.b	.b	.b	tdf/3tc/efv	1	0	.n	.n	.n	1	.s	.a		no	.s	.s	.s	.s	.s	.s	.s	.s	.s	.s	.s	.s		yes	no	no	no	no	no	no		none	YH	2017-10-06
mulago hospital		047F-KA	2018-01-22	pp_15mon	yes	all of the time	.b	never missed medication	.b	.b	.b	.b	.b	.b	tdf/3tc/efv	1	0	.n	.n	.n	1	.s	.a		no	.s	.s	.s	.s	.s	.s	.s	.s	.s	.s	.s	.s		yes	no	no	no	no	no	no		none	YH	2018-01-23
mulago hospital		047F-KA	2018-04-10	pp_18mon	yes	all of the time	.b	never missed medication	.b	.b	.b	.b	.b	.b	tdf/3tc/efv	1	0	.n	.n	.n	1	.s	.a		no	.s	.s	.s	.s	.s	.s	.s	.s	.s	.s	.s	.s		yes	no	no	no	no	no	no		none	YH	2018-04-12
mulago hospital		047F-KA	2018-08-03	pp_21mon	yes	all of the time	.b	never missed medication	.b	.b	.b	.b	.b	.b	tdf/3tc/efv	1	0	.n	.n	.n	1	.s	.a		no	.s	.s	.s	.s	.s	.s	.s	.s	.s	.s	.s	.s		yes	no	no	no	no	no	no		none	YH	2018-08-24
mulago hospital		047F-KA	2018-11-12	pp_24mon	yes	all of the time	.b	.e	no	no	yes	no	no	yes	tdf/3tc/efv	1	3	.n	.n	.n	0.8	.s	.a		yes	yes	no	no	no	no	no	no	no	no	no	no	yes	she had traveled to masaka - kalisizo to attend to her sick father	yes	no	no	no	no	no	no		none	YH	2018-11-16
mulago hospital		048S-KA	2016-08-30	s&e	yes	all of the time	never missed medication	.c	.b	.b	.b	.b	.b	.b	tdf/3tc/efv	1	0	.n	.n	.n	1	.s	.a		no	.n	.n	.n	.n	.n	.n	.n	.n	.n	.n	.n	.n		no	no	yes	yes	no	no	no		none	YH	2016-08-30
mulago hospital		048S-KA	2016-09-06	anc 2wks	yes	all of the time	never missed medication	.c	.b	.b	.b	.b	.b	.b	tdf/3tc/efv	1	0	.n	.n	.n	1	.s	.a		no	.n	.n	.n	.n	.n	.n	.n	.n	.n	.n	.n	.n		yes	no	no	no	no	no	no		none	YH	2016-09-08
mulago hospital		048S-KA	2016-09-22	anc_mon1 visit	yes	all of the time	never missed medication	.c	.b	.b	.b	.b	.b	.b	tdf/3tc/efv	1	0	.n	.n	.n	1	.s	.a		no	.n	.n	.n	.n	.n	.n	.n	.n	.n	.n	.n	.n		no	no	no	no	no	no	yes	general body weakness, feels more thirsty	none	YH	2016-09-26
mulago hospital		048S-KA	2016-10-20	anc_mon2 visit	yes	all of the time	never missed medication	.c	.b	.b	.b	.b	.b	.b	tdf/3tc/efv	1	0	.n	.n	.n	1	.s	.a		no	.n	.n	.n	.n	.n	.n	.n	.n	.n	.n	.n	.n		yes	no	no	no	no	no	no		none	YH	2016-10-28
mulago hospital		048S-KA	2016-11-04	delivery visit	yes	all of the time	.b	never missed medication	.b	.b	.b	.b	.b	.b	tdf/3tc/efv	1	0	.n	.n	.n	1	.s	.a		no	.s	.s	.s	.s	.s	.s	.s	.s	.s	.s	.s	.s		yes	no	no	no	no	no	no			YH	2016-11-08
mulago hospital		048S-KA	2016-12-16	pp_6wks	yes	all of the time	.b	never missed medication	.b	.b	.b	.b	.b	.b	tdf/3tc/efv	1	0	.n	.n	.n	1	.s	.a		no	.s	.s	.s	.s	.s	.s	.s	.s	.s	.s	.s	.s		yes	no	no	no	no	no	no		none	YH	2016-12-27
mulago hospital		048S-KA	2017-01-20	pp_14wks	yes	all of the time	.b	never missed medication	.b	.b	.b	.b	.b	.b	tdf/3tc/efv	1	0	.n	.n	.n	1	.s	.a		no	.s	.s	.s	.s	.s	.s	.s	.s	.s	.s	.s	.s		yes	no	no	no	no	no	no		none	YH	2017-01-23
mulago hospital		048S-KA	2017-04-18	pp_6mon	yes	all of the time	.b	never missed medication	.b	.b	.b	.b	.b	.b	tdf/3tc/efv	1	0	.n	.n	.n	1	.s	.a		no	.s	.s	.s	.s	.s	.s	.s	.s	.s	.s	.s	.s		yes	no	no	no	no	no	no		none	YH	2017-04-20
mulago hospital		048S-KA	2017-08-21	pp_9mon	yes	all of the time	.b	never missed medication	.b	.b	.b	.b	.b	.b	tdf/3tc/efv	1	0	.n	.n	.n	1	.s	.a		no	.s	.s	.s	.s	.s	.s	.s	.s	.s	.s	.s	.s		yes	no	no	no	no	no	no		none	YH	2017-08-23
mulago hospital		048S-KA	2017-10-30	pp_12mon	yes	all of the time	.b	never missed medication	.b	.b	.b	.b	.b	.b	tdf/3tc/efv	1	0	.n	.n	.n	1	.s	.a		no	.s	.s	.s	.s	.s	.s	.s	.s	.s	.s	.s	.s		yes	no	no	no	no	no	no		none	YH	2017-10-31
mulago hospital		048S-KA	2018-01-29	pp_15mon	yes	all of the time	.b	never missed medication	.b	.b	.b	.b	.b	.b	tdf/3tc/efv	1	0	.n	.n	.n	1	.s	.a		no	.s	.s	.s	.s	.s	.s	.s	.s	.s	.s	.s	.s		yes	no	no	no	no	no	no		none	YH	2018-01-30
mulago hospital		048S-KA	2018-04-30	pp_18mon	yes	all of the time	.b	never missed medication	.b	.b	.b	.b	.b	.b	tdf/3tc/efv	1	0	.n	.n	.n	1	.s	.a		no	.s	.s	.s	.s	.s	.s	.s	.s	.s	.s	.s	.s		yes	no	no	no	no	no	no		none	YH	2018-05-03
mulago hospital		048S-KA	2018-07-27	pp_21mon	yes	all of the time	.b	never missed medication	.b	.b	.b	.b	.b	.b	tdf/3tc/efv	1	0	.n	.n	.n	1	.s	.a		no	.s	.s	.s	.s	.s	.s	.s	.s	.s	.s	.s	.s		yes	no	no	no	no	no	no		none	YH	2018-07-30
mulago hospital		048S-KA	2018-10-18	pp_24mon	yes	all of the time	.b	never missed medication	.b	.b	.b	.b	.b	.b	tdf/3tc/efv	1	0	.n	.n	.n	1	.s	.a		no	.s	.s	.s	.s	.s	.s	.s	.s	.s	.s	.s	.s		yes	no	no	no	no	no	no		none	YH	2018-10-24
mulago hospital		049S-KA	2016-08-31	s&e	yes	all of the time	never missed medication	.c	.b	.b	.b	.b	.b	.b	tdf/3tc/efv	1	0	.n	.n	.n	1	.s	.a		no	.n	.n	.n	.n	.n	.n	.n	.n	.n	.n	.n	.n		yes	no	no	no	no	no	no		none	YH	2016-09-08
mulago hospital		049S-KA	2016-09-07	anc 2wks	yes	all of the time	never missed medication	.c	.b	.b	.b	.b	.b	.b	tdf/3tc/efv	1	0	.n	.n	.n	1	.s	.a		no	.n	.n	.n	.n	.n	.n	.n	.n	.n	.n	.n	.n		no	no	no	no	no	yes	no		none	YH	2016-09-15
mulago hospital		049S-KA	2016-09-22	anc_mon1 visit	yes	all of the time	never missed medication	.c	.b	.b	.b	.b	.b	.b	tdf/3tc/efv	1	0	.n	.n	.n	1	.s	.a		no	.n	.n	.n	.n	.n	.n	.n	.n	.n	.n	.n	.n		no	yes	yes	no	no	no	no		none	YH	2016-09-28
mulago hospital		049S-KA	2016-10-20	anc_mon2 visit	yes	all of the time	never missed medication	.c	.b	.b	.b	.b	.b	.b	tdf/3tc/efv	1	0	.n	.n	.n	1	.s	.a		no	.n	.n	.n	.n	.n	.n	.n	.n	.n	.n	.n	.n		no	no	no	no	no	no	yes	slight headache	the size of arv drug (tablet) is big.	YH	2016-10-24
mulago hospital		049S-KA	2016-11-17	anc_mon3 visit	yes	most of the time	.b	never missed medication	.b	.b	.b	.b	.b	.b	tdf/3tc/efv	1	0	.n	.n	.n	1	.s	.a		no	.s	.s	.s	.s	.s	.s	.s	.s	.s	.s	.s	.s		yes	no	no	no	no	no	no		none	YH	2016-11-18
mulago hospital		049S-KA	2016-11-30	delivery visit	yes	all of the time	.b	never missed medication	.b	.b	.b	.b	.b	.b	tdf/3tc/efv	1	0	.n	.n	.n	1	.s	.a		no	.s	.s	.s	.s	.s	.s	.s	.s	.s	.s	.s	.s		yes	no	no	no	no	no	no		none	YH	2016-12-12
mulago hospital		049S-KA	2017-01-09	pp_6wks	yes	all of the time	.b	never missed medication	.b	.b	.b	.b	.b	.b	tdf/3tc/efv	1	0	.n	.n	.n	1	.s	.a		no	.s	.s	.s	.s	.s	.s	.s	.s	.s	.s	.s	.s		yes	no	no	no	no	no	no		none	YH	2017-01-10
mulago hospital		049S-KA	2017-03-09	pp_14wks	yes	all of the time	.b	never missed medication	.b	.b	.b	.b	.b	.b	tdf/3tc/efv	1	0	.n	.n	.n	1	.s	.a		no	.s	.s	.s	.s	.s	.s	.s	.s	.s	.s	.s	.s		yes	no	no	no	no	no	no		none	YH	2017-03-10
mulago hospital		049S-KA	2017-06-07	pp_6mon	yes	all of the time	.b	never missed medication	.b	.b	.b	.b	.b	.b	tdf/3tc/efv	1	0	.n	.n	.n	1	.s	.a		no	.s	.s	.s	.s	.s	.s	.s	.s	.s	.s	.s	.s		yes	no	no	no	no	no	no		none	YH	2017-06-08
mulago hospital		049S-KA	2017-11-22	pp_12mon	yes	all of the time	.b	never missed medication	.b	.b	.b	.b	.b	.b	tdf/3tc/efv	1	0	.n	.n	.n	1	.s	.a		no	.s	.s	.s	.s	.s	.s	.s	.s	.s	.s	.s	.s		yes	no	no	no	no	no	no		tablets are too big	YH	2017-11-23
mulago hospital		049S-KA	2018-02-14	pp_15mon	yes	all of the time	.b	never missed medication	.b	.b	.b	.b	.b	.b	tdf/3tc/efv	1	0	.n	.n	.n	1	.s	.a		no	.s	.s	.s	.s	.s	.s	.s	.s	.s	.s	.s	.s		yes	no	no	no	no	no	no		none	YH	2018-02-19
mulago hospital		049S-KA	2018-05-28	pp_18mon	yes	all of the time	.b	never missed medication	.b	.b	.b	.b	.b	.b	tdf/3tc/efv	1	0	.n	.n	.n	1	.s	.a		no	.s	.s	.s	.s	.s	.s	.s	.s	.s	.s	.s	.s		no	no	yes	no	no	no	no		none	YH	2018-05-30
mulago hospital		049S-KA	2018-09-05	pp_21mon	yes	all of the time	.b	never missed medication	.b	.b	.b	.b	.b	.b	tdf/3tc/efv	1	0	.n	.n	.n	1	.s	.a		no	.s	.s	.s	.s	.s	.s	.s	.s	.s	.s	.s	.s		no	no	yes	no	no	no	no		none	YH	2018-09-06
mulago hospital		049S-KA	2018-11-20	pp_24mon	yes	all of the time	.b	.e	yes	no	no	no	no	no	tdf/3tc/efv	1	0	.n	.n	.n	1	.s	.a		no	.s	.s	.s	.s	.s	.s	.s	.s	.s	.s	.s	.s		yes	no	no	no	no	no	no		the participant says she has no challenges in taking her option b+ drugs	YH	2018-11-21
mulago hospital		050F-KA	2016-09-07	s&e	yes	all of the time	never missed medication	.c	.b	.b	.b	.b	.b	.b	tdf/3tc/efv	1	0	.n	.n	.n	1	.s	.a		no	.n	.n	.n	.n	.n	.n	.n	.n	.n	.n	.n	.n		no	no	yes	no	no	no	no		none	YH	2016-09-15
mulago hospital		050F-KA	2016-09-19	anc 2wks	yes	all of the time	never missed medication	.c	.b	.b	.b	.b	.b	.b	tdf/3tc/efv	1	0	.n	.n	.n	1	.s	.a		no	.n	.n	.n	.n	.n	.n	.n	.n	.n	.n	.n	.n		no	no	yes	no	no	yes	no		none	YH	2016-09-26
mulago hospital		050F-KA	2016-10-03	anc_mon1 visit	yes	all of the time	never missed medication	.c	.b	.b	.b	.b	.b	.b	tdf/3tc/efv	1	0	.n	.n	.n	1	.s	.a		no	.s	.s	.s	.s	.s	.s	.s	.s	.s	.s	.s	.s		yes	no	no	no	no	no	no		none	YH	2018-06-08
mulago hospital		050F-KA	2016-10-31	delivery visit	yes	all of the time	.b	never missed medication	.b	.b	.b	.b	.b	.b	tdf/3tc/efv	1	0	.n	.n	.n	1	.s	.a		no	.s	.s	.s	.s	.s	.s	.s	.s	.s	.s	.s	.s		yes	no	no	no	no	no	no		none	YH	2016-11-10
mulago hospital		050F-KA	2016-12-12	pp_6wks	yes	all of the time	.b	never missed medication	.b	.b	.b	.b	.b	.b	tdf/3tc/efv	1	0	.n	.n	.n	1	.s	.a		no	.s	.s	.s	.s	.s	.s	.s	.s	.s	.s	.s	.s		yes	no	no	no	no	no	no		none	YH	2016-12-15
mulago hospital		050F-KA	2017-02-02	pp_14wks	yes	all of the time	.b	never missed medication	.b	.b	.b	.b	.b	.b	tdf/3tc/efv	1	0	.n	.n	.n	1	.s	.a		no	.s	.s	.s	.s	.s	.s	.s	.s	.s	.s	.s	.s		yes	no	no	no	no	no	no		none	YH	2017-02-06
mulago hospital		050F-KA	2017-04-18	pp_6mon	yes	all of the time	.b	never missed medication	.b	.b	.b	.b	.b	.b	tdf/3tc/efv	1	0	.n	.n	.n	1	.s	.a		no	.s	.s	.s	.s	.s	.s	.s	.s	.s	.s	.s	.s		yes	no	no	no	no	no	no		none	YH	2017-04-20
mulago hospital		050F-KA	2017-07-27	pp_9mon	yes	all of the time	.b	never missed medication	.b	.b	.b	.b	.b	.b	tdf/3tc/efv	1	0	.n	.n	.n	1	.s	.a		no	.s	.s	.s	.s	.s	.s	.s	.s	.s	.s	.s	.s		yes	no	no	no	no	no	no			YH	2017-08-01
mulago hospital		050F-KA	2017-10-25	pp_12mon	yes	all of the time	.b	never missed medication	.b	.b	.b	.b	.b	.b	tdf/3tc/efv	1	0	.n	.n	.n	1	.s	.a		no	.s	.s	.s	.s	.s	.s	.s	.s	.s	.s	.s	.s		yes	no	no	no	no	no	no		none	YH	2017-10-26
mulago hospital		050F-KA	2018-01-15	pp_15mon	yes	all of the time	.b	never missed medication	.b	.b	.b	.b	.b	.b	tdf/3tc/efv	1	0	.n	.n	.n	1	.s	.a		no	.s	.s	.s	.s	.s	.s	.s	.s	.s	.s	.s	.s		yes	no	no	no	no	no	no		none	YH	2018-01-16
mulago hospital		050F-KA	2018-04-26	pp_18mon	yes	all of the time	.b	never missed medication	.b	.b	.b	.b	.b	.b	tdf/3tc/efv	1	0	.n	.n	.n	1	.s	.a		no	.s	.s	.s	.s	.s	.s	.s	.s	.s	.s	.s	.s		yes	no	no	no	no	no	no		none	YH	2018-05-02
mulago hospital		050F-KA	2018-07-25	pp_21mon	yes	all of the time	.b	never missed medication	.b	.b	.b	.b	.b	.b	tdf/3tc/efv	1	0	.n	.n	.n	1	.s	.a		no	.s	.s	.s	.s	.s	.s	.s	.s	.s	.s	.s	.s		yes	no	no	no	no	no	no		none	YH	2018-07-26
mulago hospital		050F-KA	2018-10-18	pp_24mon	yes	all of the time	.b	never missed medication	.b	.b	.b	.b	.b	.b	tdf/3tc/efv	1	0	.n	.n	.n	1	.s	.a		no	.s	.s	.s	.s	.s	.s	.s	.s	.s	.s	.s	.s		yes	no	no	no	no	no	no		none	YH	2018-10-19
mulago hospital		051S-KA	2016-09-14	s&e	yes	all of the time	never missed medication	.c	.b	.b	.b	.b	.b	.b	tdf/3tc/efv	1	0	.n	.n	.n	1	.s	.a		no	.n	.n	.n	.n	.n	.n	.n	.n	.n	.n	.n	.n		no	yes	no	no	no	no	no		none	YH	2016-09-16
mulago hospital		051S-KA	2016-09-23	anc 2wks	yes	all of the time	never missed medication	.c	.b	.b	.b	.b	.b	.b	tdf/3tc/efv	1	0	.n	.n	.n	1	.s	.a		no	.n	.n	.n	.n	.n	.n	.n	.n	.n	.n	.n	.n		yes	no	no	no	no	no	no		none	YH	2016-09-27
mulago hospital		051S-KA	2016-10-07	anc_mon1 visit	yes	all of the time	never missed medication	.c	.b	.b	.b	.b	.b	.b	tdf/3tc/efv	1	0	.n	.n	.n	1	.s	.a		no	.n	.n	.n	.n	.n	.n	.n	.n	.n	.n	.n	.n		yes	no	no	no	no	no	no		none	YH	2016-10-11
mulago hospital		051S-KA	2016-11-04	anc_mon2 visit	yes	all of the time	.b	never missed medication	.b	.b	.b	.b	.b	.b	tdf/3tc/efv	1	0	.n	.n	.n	1	.s	.a		no	.s	.s	.s	.s	.s	.s	.s	.s	.s	.s	.s	.s		yes	no	no	no	no	no	no		none	YH	2016-11-08
mulago hospital		051S-KA	2016-12-02	delivery visit	yes	all of the time	.b	never missed medication	.b	.b	.b	.b	.b	.b	tdf/3tc/efv	1	0	.n	.n	.n	1	.s	.a		no	.s	.s	.s	.s	.s	.s	.s	.s	.s	.s	.s	.s		yes	no	no	no	no	no	no		none	YH	2016-12-05
mulago hospital		051S-KA	2017-01-16	pp_6wks	yes	all of the time	.b	never missed medication	.b	.b	.b	.b	.b	.b	tdf/3tc/efv	1	0	.n	.n	.n	1	.s	.a		no	.s	.s	.s	.s	.s	.s	.s	.s	.s	.s	.s	.s		yes	no	no	no	no	no	no		none	YH	2017-01-18
mulago hospital		051S-KA	2017-03-14	pp_14wks	yes	all of the time	.b	never missed medication	.b	.b	.b	.b	.b	.b	tdf/3tc/efv	1	0	.n	.n	.n	1	.s	.a		no	.s	.s	.s	.s	.s	.s	.s	.s	.s	.s	.s	.s		yes	no	no	no	no	no	no		none	YH	2017-03-16
mulago hospital		051S-KA	2017-06-08	pp_6mon	yes	all of the time	.b	never missed medication	.b	.b	.b	.b	.b	.b	tdf/3tc/efv	1	0	.n	.n	.n	1	.s	.a		no	.s	.s	.s	.s	.s	.s	.s	.s	.s	.s	.s	.s		yes	no	no	no	no	no	no		none	YH	2017-06-15
mulago hospital		051S-KA	2017-08-29	pp_9mon	yes	all of the time	.b	never missed medication	.b	.b	.b	.b	.b	.b	tdf/3tc/efv	1	0	.n	.n	.n	1	.s	.a		no	.s	.s	.s	.s	.s	.s	.s	.s	.s	.s	.s	.s		yes	no	no	no	no	no	no		none	YH	2017-09-05
mulago hospital		051S-KA	2017-11-21	pp_12mon	yes	all of the time	.b	never missed medication	.b	.b	.b	.b	.b	.b	tdf/3tc/efv	1	0	.n	.n	.n	1	.s	.a		no	.s	.s	.s	.s	.s	.s	.s	.s	.s	.s	.s	.s		no	no	yes	no	no	no	no		none	YH	2017-11-22
mulago hospital		051S-KA	2018-02-13	pp_15mon	yes	about half of the time	.b	8-14 days ago	.b	.b	.b	.b	.b	.b	tdf/3tc/efv	1	0	.n	.n	.n	0.8	.s	.a		yes	no	no	no	no	no	no	no	no	no	no	yes	no		yes	no	no	no	no	no	no		none	YH	2018-02-19
mulago hospital		051S-KA	2018-08-28	pp_21mon	yes	all of the time	.b	15-30 days ago	.b	.b	.b	.b	.b	.b	tdf/3tc/efv	1	0	.n	.n	.n	0.9	.s	.a		yes	no	no	no	no	no	no	no	no	no	no	no	yes	she travelled and came back late so she failed to take her dose	yes	no	no	no	no	no	no		none	YH	2018-08-29
mulago hospital		051S-KA	2018-11-09	pp_24mon	yes	all of the time	.b	.e	no	no	no	no	yes	no	tdf/3tc/efv	1	0	.n	.n	.n	0.9	.s	.a		yes	no	no	no	no	no	no	no	no	no	no	no	yes	she had travelled and she did not go with enough drugs	yes	no	no	no	no	no	no		none	YH	2018-11-13
mulago hospital		052F-KA	2016-09-19	s&e	yes	all of the time	never missed medication	.c	.b	.b	.b	.b	.b	.b	tdf/3tc/efv	1	0	.n	.n	.n	1	.s	.a		no	.n	.n	.n	.n	.n	.n	.n	.n	.n	.n	.n	.n		no	yes	no	no	no	no	no		none	YH	2016-09-23
mulago hospital		052F-KA	2016-09-29	anc 2wks	yes	all of the time	never missed medication	.c	.b	.b	.b	.b	.b	.b	tdf/3tc/efv	1	0	.n	.n	.n	1	.s	.a		no	.n	.n	.n	.n	.n	.n	.n	.n	.n	.n	.n	.n		no	no	no	no	no	no	yes	general body weakness	none	YH	2016-09-29
mulago hospital		052F-KA	2016-10-14	anc_mon1 visit	yes	all of the time	never missed medication	.c	.b	.b	.b	.b	.b	.b	tdf/3tc/efv	1	0	.n	.n	.n	1	.s	.a		no	.n	.n	.n	.n	.n	.n	.n	.n	.n	.n	.n	.n		yes	no	no	no	no	no	no		none	YH	2016-10-18
mulago hospital		052F-KA	2016-11-11	anc_mon2 visit	yes	all of the time	.b	never missed medication	.b	.b	.b	.b	.b	.b	tdf/3tc/efv	1	0	.n	.n	.n	1	.s	.a		no	.s	.s	.s	.s	.s	.s	.s	.s	.s	.s	.s	.s		yes	no	no	no	no	no	no		none	YH	2016-11-15
mulago hospital		052F-KA	2016-11-25	anc_mon3 visit	yes	all of the time	.b	never missed medication	.b	.b	.b	.b	.b	.b	tdf/3tc/efv	1	0	.n	.n	.n	1	.s	.a		no	.s	.s	.s	.s	.s	.s	.s	.s	.s	.s	.s	.s		yes	no	no	no	no	no	no		none	YH	2016-12-01
mulago hospital		052F-KA	2017-01-16	anc_mon4 visit	yes	all of the time	.b	never missed medication	.b	.b	.b	.b	.b	.b	tdf/3tc/efv	1	0	.n	.n	.n	1	.s	.a		no	.s	.s	.s	.s	.s	.s	.s	.s	.s	.s	.s	.s		yes	no	no	no	no	no	no		none	YH	2017-01-31
mulago hospital		052F-KA	2017-01-18	delivery visit	yes	all of the time	.b	never missed medication	.b	.b	.b	.b	.b	.b	tdf/3tc/efv	1	0	.n	.n	.n	1	.s	.a		no	.s	.s	.s	.s	.s	.s	.s	.s	.s	.s	.s	.s		yes	no	no	no	no	no	no		none	YH	2017-01-31
mulago hospital		052F-KA	2017-03-16	pp_6wks	yes	all of the time	.b	never missed medication	.b	.b	.b	.b	.b	.b	tdf/3tc/efv	1	0	.n	.n	.n	1	.s	.a		no	.s	.s	.s	.s	.s	.s	.s	.s	.s	.s	.s	.s		yes	no	no	no	no	no	no		none	YH	2017-03-20
mulago hospital		052F-KA	2017-05-08	pp_14wks	yes	all of the time	.b	never missed medication	.b	.b	.b	.b	.b	.b	tdf/3tc/efv	1	0	.n	.n	.n	1	.s	.a		no	.s	.s	.s	.s	.s	.s	.s	.s	.s	.s	.s	.s		yes	no	no	no	no	no	no		none	YH	2017-05-16
mulago hospital		052F-KA	2017-07-17	pp_6mon	yes	all of the time	.b	never missed medication	.b	.b	.b	.b	.b	.b	tdf/3tc/efv	1	0	.n	.n	.n	1	.s	.a		no	.s	.s	.s	.s	.s	.s	.s	.s	.s	.s	.s	.s		yes	no	no	no	no	no	no		none	YH	2017-07-19
mulago hospital		052F-KA	2017-10-16	pp_9mon	yes	all of the time	.b	never missed medication	.b	.b	.b	.b	.b	.b	tdf/3tc/efv	1	0	.n	.n	.n	1	.s	.a		no	.s	.s	.s	.s	.s	.s	.s	.s	.s	.s	.s	.s		yes	no	no	no	no	no	no		none	YH	2017-10-17
.		052F-KA	2018-03-14	unscheduled	.	.	.	.	.	.	.	.	.	.	.			.			.		.		.	.	.	.	.	.	.	.	.	.	.	.	.		.	.	.	.	.	.	.				.
mulago hospital		052F-KA	2018-04-12	pp_15mon	yes	all of the time	.b	never missed medication	.b	.b	.b	.b	.b	.b	tdf/3tc/efv	1	0	.n	.n	.n	1	.s	.a		no	.s	.s	.s	.s	.s	.s	.s	.s	.s	.s	.s	.s		yes	no	no	no	no	no	no		none	YH	2018-04-13
mulago hospital		052F-KA	2018-07-19	pp_18mon	yes	all of the time	.b	never missed medication	.b	.b	.b	.b	.b	.b	tdf/3tc/efv	1	0	.n	.n	.n	1	.s	.a		no	.s	.s	.s	.s	.s	.s	.s	.s	.s	.s	.s	.s		yes	no	no	no	no	no	no		none	YH	2018-07-20
mulago hospital		052F-KA	2018-09-27	pp_21mon	yes	all of the time	.b	never missed medication	.b	.b	.b	.b	.b	.b	tdf/3tc/efv	1	0	.n	.n	.n	1	.s	.a		no	.s	.s	.s	.s	.s	.s	.s	.s	.s	.s	.s	.s		no	no	yes	no	no	no	yes	sweating after 30 minutes of taking the drugs	none	YH	2018-10-02
mulago hospital		052F-KA	2019-01-11	pp_24mon	yes	all of the time	.b	.e	yes	no	no	no	no	no	tdf/3tc/efv	1	0	.n	.n	.n	1	.s	.a		no	.s	.s	.s	.s	.s	.s	.s	.s	.s	.s	.s	.s		yes	no	no	no	no	no	no		none	YH	2019-01-21
mulago hospital		053F-KA	2016-09-19	s&e	yes	all of the time	never missed medication	.c	.b	.b	.b	.b	.b	.b	tdf/3tc/efv	1	0	.n	.n	.n	1	.s	.a		no	.n	.n	.n	.n	.n	.n	.n	.n	.n	.n	.n	.n		no	yes	yes	no	no	yes	no		none	YH	2016-09-23
mulago hospital		053F-KA	2016-09-29	anc 2wks	yes	all of the time	never missed medication	.c	.b	.b	.b	.b	.b	.b	tdf/3tc/efv	1	0	.n	.n	.n	1	.s	.a		no	.n	.n	.n	.n	.n	.n	.n	.n	.n	.n	.n	.n		no	yes	no	no	no	no	no		none	YH	2016-09-29
mulago hospital		053F-KA	2016-10-13	anc_mon1 visit	yes	all of the time	never missed medication	.c	.b	.b	.b	.b	.b	.b	tdf/3tc/efv	1	0	.n	.n	.n	1	.s	.a		no	.n	.n	.n	.n	.n	.n	.n	.n	.n	.n	.n	.n		no	yes	yes	no	no	yes	yes	general body weakness	none	YH	2016-10-18
mulago hospital		053F-KA	2016-11-17	anc_mon2 visit	yes	all of the time	.b	never missed medication	.b	.b	.b	.b	.b	.b	tdf/3tc/efv	1	0	.n	.n	.n	1	.s	.a		no	.s	.s	.s	.s	.s	.s	.s	.s	.s	.s	.s	.s		yes	no	no	no	no	no	no		none	YH	2016-11-18
mulago hospital		053F-KA	2016-12-12	delivery visit	yes	all of the time	.b	never missed medication	.b	.b	.b	.b	.b	.b	tdf/3tc/efv	1	0	.n	.n	.n	1	.s	.a		no	.s	.s	.s	.s	.s	.s	.s	.s	.s	.s	.s	.s		yes	no	no	no	no	no	no		none	YH	2016-12-14
mulago hospital		053F-KA	2017-01-24	pp_6wks	yes	all of the time	.b	never missed medication	.b	.b	.b	.b	.b	.b	tdf/3tc/efv	1	0	.n	.n	.n	1	.s	.a		no	.s	.s	.s	.s	.s	.s	.s	.s	.s	.s	.s	.s		yes	no	no	no	no	no	no		none	YH	2017-01-31
mulago hospital		053F-KA	2017-03-21	pp_14wks	yes	all of the time	.b	never missed medication	.b	.b	.b	.b	.b	.b	tdf/3tc/efv	1	0	.n	.n	.n	1	.s	.a		no	.s	.s	.s	.s	.s	.s	.s	.s	.s	.s	.s	.s		yes	no	no	no	no	no	no		none	YH	2018-03-07
mulago hospital		053F-KA	2017-06-13	pp_6mon	yes	all of the time	.b	never missed medication	.b	.b	.b	.b	.b	.b	tdf/3tc/efv	1	0	.n	.n	.n	1	.s	.a		no	.s	.s	.s	.s	.s	.s	.s	.s	.s	.s	.s	.s		yes	no	no	no	no	no	no		none	YH	2017-06-20
mulago hospital		053F-KA	2017-09-13	pp_9mon	yes	all of the time	.b	never missed medication	.b	.b	.b	.b	.b	.b	tdf/3tc/efv	1	0	.n	.n	.n	1	.s	.a		no	.s	.s	.s	.s	.s	.s	.s	.s	.s	.s	.s	.s		yes	no	no	no	no	no	no		none	YH	2017-09-14
mulago hospital		053F-KA	2017-12-05	pp_12mon	yes	all of the time	.b	within the past 7 days	.b	.b	.b	.b	.b	.b	tdf/3tc/efv	1	0	.n	.n	.n	1	.s	.a		no	.s	.s	.s	.s	.s	.s	.s	.s	.s	.s	.s	.s		yes	no	no	no	no	no	no		n/a	YH	2017-12-12
mulago hospital		053F-KA	2018-03-05	pp_15mon	yes	most of the time	.b	more than 2 months ago	.b	.b	.b	.b	.b	.b	tdf/3tc/efv	1	1	.n	.n	.n	0.9	.s	.a		yes	no	no	no	no	no	no	no	no	no	no	yes	no		yes	no	no	no	no	no	no		none	YH	2018-03-07
mulago hospital		053F-KA	2018-05-14	pp_18mon	yes	all of the time	.b	never missed medication	.b	.b	.b	.b	.b	.b	tdf/3tc/efv	1	0	.n	.n	.n	1	.s	.a		no	.s	.s	.s	.s	.s	.s	.s	.s	.s	.s	.s	.s		yes	no	no	no	no	no	no		none	YH	2018-05-18
mulago hospital		053F-KA	2018-09-13	pp_21mon	yes	never	.b	1-2 months ago	.b	.b	.b	.b	.b	.b	tdf/3tc/efv	1	0	.n	.n	.n	0.5	.s	.a		yes	no	no	no	yes	no	no	no	no	no	no	no	no		yes	no	no	no	no	no	no		the participant says she hasn't been able to swallow her option b+ drugs for the past 14 days for fear of people who were at home seing her	YH	2018-09-24
mulago hospital		053F-KA	2018-12-07	pp_24mon	yes	all of the time	.b	.e	yes	no	no	no	no	no	tdf/3tc/efv	1	0	.n	.n	.n	1	.s	.a		no	.s	.s	.s	.s	.s	.s	.s	.s	.s	.s	.s	.s		yes	no	no	no	no	no	no		none	YH	2018-12-18
mulago hospital		054S-KA	2016-09-21	s&e	yes	all of the time	never missed medication	.c	.b	.b	.b	.b	.b	.b	tdf/3tc/efv	1	0	.n	.n	.n	1	.s	.a		no	.n	.n	.n	.n	.n	.n	.n	.n	.n	.n	.n	.n		yes	no	no	no	no	no	no		none	YH	2016-09-28
mulago hospital		054S-KA	2016-10-03	anc 2wks	yes	all of the time	never missed medication	.c	.b	.b	.b	.b	.b	.b	tdf/3tc/efv	1	0	.n	.n	.n	1	.s	.a		no	.n	.n	.n	.n	.n	.n	.n	.n	.n	.n	.n	.n		yes	no	no	no	no	no	no		none	YH	2016-10-03
mulago hospital		054S-KA	2016-10-18	anc_mon1 visit	yes	all of the time	never missed medication	.c	.b	.b	.b	.b	.b	.b	tdf/3tc/efv	1	0	.n	.n	.n	1	.s	.a		no	.n	.n	.n	.n	.n	.n	.n	.n	.n	.n	.n	.n		yes	no	no	no	no	no	no		none	YH	2016-10-19
mulago hospital		054S-KA	2016-11-15	anc_mon2 visit	yes	all of the time	.b	never missed medication	.b	.b	.b	.b	.b	.b	tdf/3tc/efv	1	0	.n	.n	.n	1	.s	.a		no	.s	.s	.s	.s	.s	.s	.s	.s	.s	.s	.s	.s		yes	no	no	no	no	no	no		none	YH	2016-12-06
mulago hospital		054S-KA	2016-12-05	delivery visit	yes	all of the time	.b	never missed medication	.b	.b	.b	.b	.b	.b	tdf/3tc/efv	1	0	.n	.n	.n	1	.s	.a		no	.s	.s	.s	.s	.s	.s	.s	.s	.s	.s	.s	.s		yes	no	no	no	no	no	no		none	YH	2016-12-06
mulago hospital		054S-KA	2017-01-17	pp_6wks	yes	all of the time	.b	never missed medication	.b	.b	.b	.b	.b	.b	tdf/3tc/efv	1	0	.n	.n	.n	1	.s	.a		no	.s	.s	.s	.s	.s	.s	.s	.s	.s	.s	.s	.s		yes	no	no	no	no	no	no		none	YH	2017-01-19
mulago hospital		054S-KA	2017-03-14	pp_14wks	yes	all of the time	.b	never missed medication	.b	.b	.b	.b	.b	.b	tdf/3tc/efv	1	0	.n	.n	.n	1	.s	.a		no	.s	.s	.s	.s	.s	.s	.s	.s	.s	.s	.s	.s		yes	no	no	no	no	no	no		none	YH	2017-03-16
mulago hospital		054S-KA	2017-05-31	pp_6mon	yes	all of the time	.b	never missed medication	.b	.b	.b	.b	.b	.b	tdf/3tc/efv	1	0	.n	.n	.n	1	.s	.a		no	.s	.s	.s	.s	.s	.s	.s	.s	.s	.s	.s	.s		yes	no	no	no	no	no	no		none	YH	2017-06-02
mulago hospital		054S-KA	2017-09-21	pp_9mon	yes	all of the time	.b	never missed medication	.b	.b	.b	.b	.b	.b	tdf/3tc/efv	1	0	.n	.n	.n	1	.s	.a		no	.s	.s	.s	.s	.s	.s	.s	.s	.s	.s	.s	.s		yes	no	no	no	no	no	no		none	YH	2017-09-25
mulago hospital		054S-KA	2017-11-08	pp_12mon	yes	all of the time	.b	never missed medication	.b	.b	.b	.b	.b	.b	tdf/3tc/efv	1	0	.n	.n	.n	1	.s	.a		no	.s	.s	.s	.s	.s	.s	.s	.s	.s	.s	.s	.s		yes	no	no	no	no	no	no		none	YH	2017-11-09
mulago hospital		054S-KA	2018-02-27	pp_15mon	yes	all of the time	.b	never missed medication	.b	.b	.b	.b	.b	.b	tdf/3tc/efv	1	0	.n	.n	.n	1	.s	.a		no	.s	.s	.s	.s	.s	.s	.s	.s	.s	.s	.s	.s		yes	no	no	no	no	no	no		none	YH	2018-03-02
mulago hospital		054S-KA	2018-06-05	pp_18mon	yes	all of the time	.b	never missed medication	.b	.b	.b	.b	.b	.b	tdf/3tc/efv	1	0	.n	.n	.n	1	.s	.a		no	.s	.s	.s	.s	.s	.s	.s	.s	.s	.s	.s	.s		yes	no	no	no	no	no	no		none	YH	2018-06-08
mulago hospital		054S-KA	2018-11-30	pp_24mon	yes	all of the time	.b	.e	yes	no	no	no	no	no	tdf/3tc/efv	1	0	.n	.n	.n	1	.s	.a		no	.s	.s	.s	.s	.s	.s	.s	.s	.s	.s	.s	.s		yes	no	no	no	no	no	no		none	YH	2018-12-03
mulago hospital		055S-KA	2016-09-21	s&e	yes	all of the time	never missed medication	.c	.b	.b	.b	.b	.b	.b	tdf/3tc/efv	1	0	.n	.n	.n	1	.s	.a		no	.n	.n	.n	.n	.n	.n	.n	.n	.n	.n	.n	.n		no	no	yes	no	no	no	no		none	YH	2016-09-23
mulago hospital		055S-KA	2016-09-30	anc 2wks	yes	all of the time	never missed medication	.c	.b	.b	.b	.b	.b	.b	tdf/3tc/efv	1	0	.n	.n	.n	1	.s	.a		no	.n	.n	.n	.n	.n	.n	.n	.n	.n	.n	.n	.n		yes	no	no	no	no	no	no		none	YH	2016-10-03
mulago hospital		055S-KA	2016-10-28	anc_mon1 visit	yes	all of the time	never missed medication	.c	.b	.b	.b	.b	.b	.b	tdf/3tc/efv	1	0	.n	.n	.n	1	.s	.a		no	.n	.n	.n	.n	.n	.n	.n	.n	.n	.n	.n	.n		yes	no	no	no	no	no	no		none	YH	2016-11-08
mulago hospital		055S-KA	2016-11-25	anc_mon2 visit	yes	all of the time	.b	never missed medication	.b	.b	.b	.b	.b	.b	tdf/3tc/efv	1	0	.n	.n	.n	1	.s	.a		no	.s	.s	.s	.s	.s	.s	.s	.s	.s	.s	.s	.s		yes	no	no	no	no	no	no		none	YH	2016-12-01
mulago hospital		055S-KA	2016-12-14	delivery visit	yes	all of the time	.b	never missed medication	.b	.b	.b	.b	.b	.b	tdf/3tc/efv	1	0	.n	.n	.n	1	.s	.a		no	.s	.s	.s	.s	.s	.s	.s	.s	.s	.s	.s	.s		yes	no	no	no	no	no	no		none	YH	2017-01-02
mulago hospital		055S-KA	2017-01-25	pp_6wks	yes	all of the time	.b	never missed medication	.b	.b	.b	.b	.b	.b	tdf/3tc/efv	1	0	.n	.n	.n	1	.s	.a		no	.s	.s	.s	.s	.s	.s	.s	.s	.s	.s	.s	.s		no	no	yes	no	no	no	no		none	YH	2017-01-31
mulago hospital		055S-KA	2017-03-22	pp_14wks	yes	all of the time	.b	never missed medication	.b	.b	.b	.b	.b	.b	tdf/3tc/efv	1	0	.n	.n	.n	1	.s	.a		no	.s	.s	.s	.s	.s	.s	.s	.s	.s	.s	.s	.s		yes	no	no	no	no	no	no		none	YH	2017-03-23
mulago hospital		055S-KA	2017-06-12	pp_6mon	yes	all of the time	.b	never missed medication	.b	.b	.b	.b	.b	.b	tdf/3tc/efv	1	0	.n	.n	.n	1	.s	.a		no	.s	.s	.s	.s	.s	.s	.s	.s	.s	.s	.s	.s		yes	no	no	no	no	no	no		none	YH	2017-06-16
mulago hospital		055S-KA	2017-09-14	pp_9mon	yes	all of the time	.b	never missed medication	.b	.b	.b	.b	.b	.b	tdf/3tc/efv	1	0	.n	.n	.n	1	.s	.a		no	.s	.s	.s	.s	.s	.s	.s	.s	.s	.s	.s	.s		yes	no	no	no	no	no	no		none	YH	2017-09-21
mulago hospital		055S-KA	2017-12-11	pp_12mon	yes	all of the time	.b	never missed medication	.b	.b	.b	.b	.b	.b	tdf/3tc/efv	1	0	.n	.n	.n	1	.s	.a		no	.s	.s	.s	.s	.s	.s	.s	.s	.s	.s	.s	.s		yes	no	no	no	no	no	no		none	YH	2017-12-12
mulago hospital		055S-KA	2018-03-13	pp_15mon	yes	about half of the time	.b	more than 2 months ago	.b	.b	.b	.b	.b	.b	tdf/3tc/efv	1	0	.n	.n	.n	1	.s	.a		yes	no	no	no	no	no	no	no	no	no	no	no	yes	shed never carried her arv drugs for fear of othe people see her swallowing	yes	no	no	no	no	no	no		none	YH	2018-04-04
mulago hospital		055S-KA	2018-06-14	pp_18mon	yes	all of the time	.b	never missed medication	.b	.b	.b	.b	.b	.b	tdf/3tc/efv	1	0	.n	.n	.n	1	.s	.a		no	.s	.s	.s	.s	.s	.s	.s	.s	.s	.s	.s	.s		yes	no	no	no	no	no	no		none	YH	2018-06-19
mulago hospital		055S-KA	2018-09-05	pp_21mon	yes	all of the time	.b	never missed medication	.b	.b	.b	.b	.b	.b	tdf/3tc/efv	1	0	.n	.n	.n	1	.s	.a		no	.s	.s	.s	.s	.s	.s	.s	.s	.s	.s	.s	.s		yes	no	no	no	no	no	no		the participant says she has no problems in taking her option b+ drugs	YH	2018-09-06
mulago hospital		055S-KA	2018-12-04	pp_24mon	yes	all of the time	.b	.e	yes	no	no	no	no	no	tdf/3tc/efv	1	0	.n	.n	.n	1	.s	.a		no	.s	.s	.s	.s	.s	.s	.s	.s	.s	.s	.s	.s		yes	no	no	no	no	no	no		none	YH	2018-12-05
mulago hospital		056F-KA	2016-09-23	s&e	yes	all of the time	never missed medication	.c	.b	.b	.b	.b	.b	.b	tdf/3tc/efv	1	0	.n	.n	.n	1	.s	.a		no	.n	.n	.n	.n	.n	.n	.n	.n	.n	.n	.n	.n		yes	no	no	no	no	no	no		none	YH	2016-09-28
mulago hospital		056F-KA	2016-10-06	anc 2wks	yes	all of the time	never missed medication	.c	.b	.b	.b	.b	.b	.b	tdf/3tc/efv	1	0	.n	.n	.n	1	.s	.a		no	.n	.n	.n	.n	.n	.n	.n	.n	.n	.n	.n	.n		no	no	yes	no	no	no	no		none	YH	2016-10-11
mulago hospital		056F-KA	2016-10-20	anc_mon1 visit	yes	all of the time	never missed medication	.c	.b	.b	.b	.b	.b	.b	tdf/3tc/efv	1	0	.n	.n	.n	1	.s	.a		no	.n	.n	.n	.n	.n	.n	.n	.n	.n	.n	.n	.n		yes	no	no	no	no	no	no		none	YH	2016-10-24
mulago hospital		056F-KA	2016-11-17	anc_mon2 visit	yes	all of the time	.b	never missed medication	.b	.b	.b	.b	.b	.b	tdf/3tc/efv	1	0	.n	.n	.n	1	.s	.a		no	.s	.s	.s	.s	.s	.s	.s	.s	.s	.s	.s	.s		no	no	yes	no	no	no	no		none	YH	2016-11-18
mulago hospital		056F-KA	2016-11-22	delivery visit	yes	most of the time	.b	more than 2 months ago	.b	.b	.b	.b	.b	.b	tdf/3tc/efv	1	0	.n	.n	.n	0.9	.s	.a		yes	no	no	no	yes	no	no	no	no	no	no	no	yes	she never wanted the attendant to see her taking her medication.	yes	no	no	no	no	no	no			YH	2016-12-01
mulago hospital		056F-KA	2017-01-10	pp_6wks	yes	all of the time	.b	never missed medication	.b	.b	.b	.b	.b	.b	tdf/3tc/efv	1	0	.n	.n	.n	1	.s	.a		no	.s	.s	.s	.s	.s	.s	.s	.s	.s	.s	.s	.s		yes	no	no	no	no	no	no		none	YH	2017-01-11
mulago hospital		056F-KA	2017-02-27	pp_14wks	yes	all of the time	.b	never missed medication	.b	.b	.b	.b	.b	.b	tdf/3tc/efv	1	0	.n	.n	.n	1	.s	.a		no	.s	.s	.s	.s	.s	.s	.s	.s	.s	.s	.s	.s		yes	no	no	no	no	no	no		none	YH	2017-02-28
mulago hospital		056F-KA	2017-06-01	pp_6mon	yes	all of the time	.b	never missed medication	.b	.b	.b	.b	.b	.b	tdf/3tc/efv	1	0	.n	.n	.n	1	.s	.a		no	.s	.s	.s	.s	.s	.s	.s	.s	.s	.s	.s	.s		yes	no	no	no	no	no	no		none	YH	2017-06-07
mulago hospital		056F-KA	2017-08-21	pp_9mon	yes	all of the time	.b	never missed medication	.b	.b	.b	.b	.b	.b	tdf/3tc/efv	1	0	.n	.n	.n	1	.s	.a		no	.s	.s	.s	.s	.s	.s	.s	.s	.s	.s	.s	.s		yes	no	no	no	no	no	no		none	YH	2017-08-22
mulago hospital		056F-KA	2017-11-27	pp_12mon	yes	all of the time	.b	never missed medication	.b	.b	.b	.b	.b	.b	tdf/3tc/efv	1	0	.n	.n	.n	1	.s	.a		no	.s	.s	.s	.s	.s	.s	.s	.s	.s	.s	.s	.s		yes	no	no	no	no	no	no		none	YH	2017-11-29
mulago hospital		056F-KA	2018-02-28	pp_15mon	yes	all of the time	.b	never missed medication	.b	.b	.b	.b	.b	.b	tdf/3tc/efv	1	0	.n	.n	.n	1	.s	.a		no	.s	.s	.s	.s	.s	.s	.s	.s	.s	.s	.s	.s		yes	no	no	no	no	no	no		none	YH	2018-03-02
mulago hospital		056F-KA	2018-05-09	pp_18mon	yes	all of the time	.b	never missed medication	.b	.b	.b	.b	.b	.b	tdf/3tc/efv	1	0	.n	.n	.n	1	.s	.a		no	.s	.s	.s	.s	.s	.s	.s	.s	.s	.s	.s	.s		yes	no	no	no	no	no	no		none	YH	2018-05-11
mulago hospital		056F-KA	2018-08-16	pp_21mon	yes	most of the time	.b	1-2 months ago	.b	.b	.b	.b	.b	.b	tdf/3tc/efv	1	0	.n	.n	.n	0.8	.s	.a		yes	yes	no	no	no	no	no	no	no	no	no	no	no		yes	no	no	no	no	no	no		none	YH	2018-08-20
mulago hospital		056F-KA	2018-11-15	pp_24mon	yes	all of the time	.b	.e	no	no	no	no	yes	no	tdf/3tc/efv	1	0	.n	.n	.n	0.9	.s	.a		yes	no	no	no	no	no	no	no	no	no	no	yes	no		yes	no	no	no	no	no	no		none	YH	2018-11-19
mulago hospital		057F-KA	2016-09-29	s&e	yes	all of the time	never missed medication	.c	.b	.b	.b	.b	.b	.b	tdf/3tc/efv	1	0	.n	.n	.n	1	.s	.a		no	.n	.n	.n	.n	.n	.n	.n	.n	.n	.n	.n	.n		yes	no	no	no	no	no	no		none	YH	2016-10-03
mulago hospital		057F-KA	2016-10-10	anc 2wks	yes	all of the time	never missed medication	.c	.b	.b	.b	.b	.b	.b	tdf/3tc/efv	1	0	.n	.n	.n	1	.s	.a		no	.n	.n	.n	.n	.n	.n	.n	.n	.n	.n	.n	.n		yes	no	no	no	no	no	no		none	YH	2016-10-11
mulago hospital		057F-KA	2016-10-24	anc_mon1 visit	yes	all of the time	never missed medication	.c	.b	.b	.b	.b	.b	.b	tdf/3tc/efv	1	0	.n	.n	.n	1	.s	.a		no	.n	.n	.n	.n	.n	.n	.n	.n	.n	.n	.n	.n		yes	no	no	no	no	no	no		none	YH	2016-11-09
mulago hospital		057F-KA	2016-11-21	anc_mon2 visit	yes	all of the time	.b	never missed medication	.b	.b	.b	.b	.b	.b	tdf/3tc/efv	1	0	.n	.n	.n	1	.s	.a		no	.s	.s	.s	.s	.s	.s	.s	.s	.s	.s	.s	.s		yes	no	no	no	no	no	no		none	YH	2016-11-22
mulago hospital		057F-KA	2016-12-19	anc_mon3 visit	yes	all of the time	.b	never missed medication	.b	.b	.b	.b	.b	.b	tdf/3tc/efv	1	0	.n	.n	.n	1	.s	.a		no	.s	.s	.s	.s	.s	.s	.s	.s	.s	.s	.s	.s		yes	no	no	no	no	no	no		none	YH	2016-12-27
mulago hospital		057F-KA	2016-12-28	delivery visit	yes	all of the time	.b	never missed medication	.b	.b	.b	.b	.b	.b	tdf/3tc/efv	1	0	.n	.n	.n	1	.s	.a		no	.s	.s	.s	.s	.s	.s	.s	.s	.s	.s	.s	.s		yes	no	no	no	no	no	no		none	YH	2016-12-29
mulago hospital		057F-KA	2017-02-02	pp_6wks	yes	all of the time	.b	never missed medication	.b	.b	.b	.b	.b	.b	tdf/3tc/efv	1	0	.n	.n	.n	1	.s	.a		no	.s	.s	.s	.s	.s	.s	.s	.s	.s	.s	.s	.s		yes	no	no	no	no	no	no		none	YH	2017-02-06
mulago hospital		057F-KA	2017-03-30	pp_14wks	yes	all of the time	.b	never missed medication	.b	.b	.b	.b	.b	.b	tdf/3tc/efv	1	0	.n	.n	.n	1	.s	.a		no	.s	.s	.s	.s	.s	.s	.s	.s	.s	.s	.s	.s		yes	no	no	no	no	no	no		none	YH	2017-03-31
mulago hospital		057F-KA	2017-07-13	pp_6mon	yes	all of the time	.b	never missed medication	.b	.b	.b	.b	.b	.b	tdf/3tc/efv	1	0	.n	.n	.n	1	.s	.a		no	.s	.s	.s	.s	.s	.s	.s	.s	.s	.s	.s	.s		yes	no	no	no	no	no	no		none	YH	2017-07-17
mulago hospital		057F-KA	2017-09-14	pp_9mon	yes	all of the time	.b	never missed medication	.b	.b	.b	.b	.b	.b	tdf/3tc/efv	1	0	.n	.n	.n	1	.s	.a		no	.s	.s	.s	.s	.s	.s	.s	.s	.s	.s	.s	.s		yes	no	no	no	no	no	no		none	YH	2017-09-15
mulago hospital		057F-KA	2017-12-21	pp_12mon	yes	all of the time	.b	never missed medication	.b	.b	.b	.b	.b	.b	tdf/3tc/efv	1	0	.n	.n	.n	1	.s	.a		no	.s	.s	.s	.s	.s	.s	.s	.s	.s	.s	.s	.s		yes	no	no	no	no	no	no		none	YH	2017-12-27
mulago hospital		057F-KA	2018-03-27	pp_15mon	yes	all of the time	.b	never missed medication	.b	.b	.b	.b	.b	.b	tdf/3tc/efv	1	0	.n	.n	.n	1	.s	.a		no	.s	.s	.s	.s	.s	.s	.s	.s	.s	.s	.s	.s		yes	no	no	no	no	no	no		none	YH	2018-03-28
mulago hospital		057F-KA	2018-06-25	pp_18mon	yes	all of the time	.b	never missed medication	.b	.b	.b	.b	.b	.b	tdf/3tc/efv	1	0	.n	.n	.n	1	.s	.a		no	.s	.s	.s	.s	.s	.s	.s	.s	.s	.s	.s	.s		yes	no	no	no	no	no	no		none	YH	2018-06-28
mulago hospital		057F-KA	2018-09-19	pp_21mon	yes	all of the time	.b	never missed medication	.b	.b	.b	.b	.b	.b	tdf/3tc/efv	1	0	.n	.n	.n	1	.s	.a		no	.s	.s	.s	.s	.s	.s	.s	.s	.s	.s	.s	.s		yes	no	no	no	no	no	no		none	YH	2018-09-24
mulago hospital		057F-KA	2018-12-20	pp_24mon	yes	all of the time	.b	.e	yes	no	no	no	no	no	tdf/3tc/efv	1	0	.n	.n	.n	1	.s	.a		no	.s	.s	.s	.s	.s	.s	.s	.s	.s	.s	.s	.s		yes	no	no	no	no	no	no		none	YH	2018-12-31
mulago hospital		058S-KA	2016-09-30	s&e	yes	all of the time	never missed medication	.c	.b	.b	.b	.b	.b	.b	tdf/3tc/efv	1	0	.n	.n	.n	1	.s	.a		no	.n	.n	.n	.n	.n	.n	.n	.n	.n	.n	.n	.n		no	no	yes	no	no	no	yes	general body weakness and headache	none	YH	2016-10-04
mulago hospital		058S-KA	2016-10-10	anc 2wks	yes	all of the time	never missed medication	.c	.b	.b	.b	.b	.b	.b	tdf/3tc/efv	1	0	.n	.n	.n	1	.s	.a		no	.n	.n	.n	.n	.n	.n	.n	.n	.n	.n	.n	.n		no	no	yes	no	no	yes	yes	genral body weakness and headaches	arv tablet is big	YH	2016-10-11
mulago hospital		058S-KA	2016-10-26	anc_mon1 visit	yes	all of the time	never missed medication	.c	.b	.b	.b	.b	.b	.b	tdf/3tc/efv	1	0	.n	.n	.n	1	.s	.a		no	.n	.n	.n	.n	.n	.n	.n	.n	.n	.n	.n	.n		no	no	no	no	no	no	yes	general body weakness	none	YH	2016-10-27
mulago hospital		058S-KA	2016-11-30	anc_mon2 visit	yes	all of the time	.b	never missed medication	.b	.b	.b	.b	.b	.b	tdf/3tc/efv	1	0	.n	.n	.n	1	.s	.a		no	.s	.s	.s	.s	.s	.s	.s	.s	.s	.s	.s	.s		no	no	no	no	yes	no	no		none	YH	2016-12-01
mulago hospital		058S-KA	2016-12-14	anc_mon3 visit	yes	all of the time	.b	never missed medication	.b	.b	.b	.b	.b	.b	tdf/3tc/efv	1	0	.n	.n	.n	1	.s	.a		no	.s	.s	.s	.s	.s	.s	.s	.s	.s	.s	.s	.s		yes	no	no	no	no	no	no		none	YH	2016-12-15
mulago hospital		058S-KA	2017-01-11	anc_mon4 visit	yes	all of the time	.b	never missed medication	.b	.b	.b	.b	.b	.b	tdf/3tc/efv	1	0	.n	.n	.n	1	.s	.a		no	.s	.s	.s	.s	.s	.s	.s	.s	.s	.s	.s	.s		no	no	yes	no	no	no	no		none	YH	2017-01-12
mulago hospital		058S-KA	2017-01-17	delivery visit	yes	all of the time	.b	never missed medication	.b	.b	.b	.b	.b	.b	tdf/3tc/efv	1	0	.n	.n	.n	1	.s	.a		no	.s	.s	.s	.s	.s	.s	.s	.s	.s	.s	.s	.s		yes	no	no	no	no	no	no		none	YH	2017-01-18
mulago hospital		058S-KA	2017-02-27	pp_6wks	yes	all of the time	.b	never missed medication	.b	.b	.b	.b	.b	.b	tdf/3tc/efv	1	0	.n	.n	.n	1	.s	.a		no	.s	.s	.s	.s	.s	.s	.s	.s	.s	.s	.s	.s		yes	no	no	no	no	no	no		none	YH	2017-02-28
mulago hospital		058S-KA	2017-04-24	pp_14wks	yes	all of the time	.b	never missed medication	.b	.b	.b	.b	.b	.b	tdf/3tc/efv	1	0	.n	.n	.n	1	.s	.a		no	.s	.s	.s	.s	.s	.s	.s	.s	.s	.s	.s	.s		no	no	yes	no	no	no	no		none	YH	2017-04-25
mulago hospital		058S-KA	2017-08-01	pp_6mon	yes	all of the time	.b	never missed medication	.b	.b	.b	.b	.b	.b	tdf/3tc/efv	1	0	.n	.n	.n	1	.s	.a		no	.s	.s	.s	.s	.s	.s	.s	.s	.s	.s	.s	.s		yes	no	no	no	no	no	no		none	YH	2017-08-07
mulago hospital		058S-KA	2017-10-10	pp_9mon	yes	all of the time	.b	never missed medication	.b	.b	.b	.b	.b	.b	tdf/3tc/efv	1	0	.n	.n	.n	1	.s	.a		no	.s	.s	.s	.s	.s	.s	.s	.s	.s	.s	.s	.s		yes	no	no	no	no	no	no		none	YH	2017-10-12
mulago hospital		058S-KA	2018-01-08	pp_12mon	yes	all of the time	.b	never missed medication	.b	.b	.b	.b	.b	.b	tdf/3tc/efv	1	0	.n	.n	.n	1	.s	.a		no	.s	.s	.s	.s	.s	.s	.s	.s	.s	.s	.s	.s		yes	no	no	no	no	no	no		none	YH	2018-01-10
mulago hospital		058S-KA	2018-04-11	pp_15mon	yes	all of the time	.b	never missed medication	.b	.b	.b	.b	.b	.b	tdf/3tc/efv	1	0	.n	.n	.n	1	.s	.a		no	.s	.s	.s	.s	.s	.s	.s	.s	.s	.s	.s	.s		yes	no	no	no	no	no	no		none	YH	2018-04-12
mulago hospital		058S-KA	2018-07-16	pp_18mon	yes	all of the time	.b	never missed medication	.b	.b	.b	.b	.b	.b	tdf/3tc/efv	1	0	.n	.n	.n	0.9	.s	.a		no	.s	.s	.s	.s	.s	.s	.s	.s	.s	.s	.s	.s		yes	no	no	no	no	no	no		none	YH	2018-07-18
mulago hospital		058S-KA	2018-10-31	unscheduled	yes	all of the time	.b	never missed medication	.b	.b	.b	.b	.b	.b	tdf/3tc/efv	1	0	.n	.n	.n	0.9	.s	.a		no	.s	.s	.s	.s	.s	.s	.s	.s	.s	.s	.s	.s		no	no	no	no	no	no	yes	body itching but no rash develops	none	YH	2018-11-05
mulago hospital		058S-KA	2019-01-10	pp_24mon	yes	all of the time	.b	.e	yes	no	no	no	no	no	tdf/3tc/efv	1	0	.n	.n	.n	1	.s	.a		no	.s	.s	.s	.s	.s	.s	.s	.s	.s	.s	.s	.s		no	no	no	no	no	no	yes	body itching	none	YH	2019-01-11
mulago hospital		059F-KA	2016-09-30	s&e	yes	all of the time	never missed medication	.c	.b	.b	.b	.b	.b	.b	tdf/3tc/efv	1	0	.n	.n	.n	1	.s	.a		no	.n	.n	.n	.n	.n	.n	.n	.n	.n	.n	.n	.n		yes	no	no	no	no	no	no		nantambi prossy	YH	2016-10-11
mulago hospital		059F-KA	2016-10-11	anc 2wks	yes	all of the time	never missed medication	.c	.b	.b	.b	.b	.b	.b	tdf/3tc/efv	1	0	.n	.n	.n	1	.s	.a		no	.n	.n	.n	.n	.n	.n	.n	.n	.n	.n	.n	.n		no	no	yes	yes	no	no	no		none	YH	2016-10-13
mulago hospital		059F-KA	2016-10-26	anc_mon1 visit	yes	most of the time	more than 2 months ago	.c	.b	.b	.b	.b	.b	.b	tdf/3tc/efv	1	2	.n	.n	.n	0.9	.s	.a		yes	no	no	no	no	no	no	no	no	no	no	yes	no		no	no	yes	yes	no	yes	no		none	YH	2016-10-27
mulago hospital		059F-KA	2016-11-30	anc_mon2 visit	yes	all of the time	.b	never missed medication	.b	.b	.b	.b	.b	.b	tdf/3tc/efv	1	0	.n	.n	.n	1	.s	.a		no	.s	.s	.s	.s	.s	.s	.s	.s	.s	.s	.s	.s		yes	no	no	no	no	no	no		none	YH	2016-12-01
mulago hospital		059F-KA	2016-12-27	anc_mon3 visit	yes	all of the time	.b	never missed medication	.b	.b	.b	.b	.b	.b	tdf/3tc/efv	1	0	.n	.n	.n	1	.s	.a		no	.s	.s	.s	.s	.s	.s	.s	.s	.s	.s	.s	.s		no	yes	no	no	no	no	no		none	YH	2016-12-28
mulago hospital		059F-KA	2017-01-02	delivery visit	yes	most of the time	.b	more than 2 months ago	.b	.b	.b	.b	.b	.b	tdf/3tc/efv	1	1	.n	.n	.n	0.9	.s	.a		yes	no	no	no	no	no	no	no	no	yes	no	no	no		yes	no	no	no	no	no	no		none	YH	2017-01-02
mulago hospital		059F-KA	2017-02-14	pp_6wks	yes	all of the time	.b	never missed medication	.b	.b	.b	.b	.b	.b	tdf/3tc/efv	1	0	.n	.n	.n	1	.s	.a		no	.s	.s	.s	.s	.s	.s	.s	.s	.s	.s	.s	.s		yes	no	no	no	no	no	no		none	YH	2017-02-20
mulago hospital		059F-KA	2017-06-12	pp_6mon	yes	all of the time	.b	never missed medication	.b	.b	.b	.b	.b	.b	tdf/3tc/efv	1	0	.n	.n	.n	1	.s	.a		no	.s	.s	.s	.s	.s	.s	.s	.s	.s	.s	.s	.s		yes	no	no	no	no	no	no		none	YH	2018-10-11
mulago hospital		059F-KA	2017-10-05	pp_9mon	yes	most of the time	.b	1-2 months ago	.b	.b	.b	.b	.b	.b	tdf/3tc/efv	1	0	.n	.n	.n	0.8	.s	.a		yes	no	no	no	no	no	no	no	no	no	no	no	yes	she had gone to look after her sister who was sick	yes	no	no	no	no	no	no		none	YH	2017-10-10
mulago hospital		059F-KA	2018-01-15	pp_12mon	yes	all of the time	.b	never missed medication	.b	.b	.b	.b	.b	.b	tdf/3tc/efv	1	0	.n	.n	.n	1	.s	.a		no	.s	.s	.s	.s	.s	.s	.s	.s	.s	.s	.s	.s		yes	no	no	no	no	no	no		none	YH	2018-01-16
mulago hospital		059F-KA	2018-04-09	pp_15mon	yes	all of the time	.b	never missed medication	.b	.b	.b	.b	.b	.b	tdf/3tc/efv	1	0	.n	.n	.n	1	.s	.a		no	.s	.s	.s	.s	.s	.s	.s	.s	.s	.s	.s	.s		yes	no	no	no	no	no	no		none	YH	2018-04-10
mulago hospital		059F-KA	2018-07-03	pp_18mon	yes	most of the time	.b	8-14 days ago	.b	.b	.b	.b	.b	.b	tdf/3tc/efv	1	0	.n	.n	.n	0.8	.s	.a		yes	no	no	no	no	no	no	no	no	no	no	no	yes	land lord locked all their belongings in the house for not paying house rent for 2 months and they were lock out side the house	yes	no	no	no	no	no	no		none	YH	2018-07-04
mulago hospital		059F-KA	2018-09-24	pp_21mon	yes	all of the time	.b	15-30 days ago	.b	.b	.b	.b	.b	.b	tdf/3tc/efv	1	0	.n	.n	.n	0.8	.s	.a		yes	no	no	no	yes	no	no	no	no	no	no	no	yes	her child got burnt and she was attending to him in a clinic	yes	no	no	no	no	no	no		none	YH	2018-09-25
mulago hospital		059F-KA	2018-12-24	pp_24mon	yes	all of the time	.b	.e	no	no	no	no	yes	no	tdf/3tc/efv	1	0	.n	.n	.n	0.9	.s	.a		yes	no	no	no	no	no	no	no	no	no	no	no	yes	she was nursing her partner in hospital and she did not move along with her hiv drugs	yes	no	no	no	no	no	no		none	YH	2018-12-31
mulago hospital		060S-KA	2016-10-04	s&e	yes	all of the time	never missed medication	.c	.b	.b	.b	.b	.b	.b	tdf/3tc/efv	1	0	.n	.n	.n	1	.s	.a		no	.n	.n	.n	.n	.n	.n	.n	.n	.n	.n	.n	.n		yes	no	no	no	no	no	no		none	YH	2016-10-11
mulago hospital		060S-KA	2016-10-14	delivery visit	yes	all of the time	never missed medication	.c	.b	.b	.b	.b	.b	.b	tdf/3tc/efv	1	0	.n	.n	.n	1	.s	.a		no	.n	.n	.n	.n	.n	.n	.n	.n	.n	.n	.n	.n		yes	no	no	no	no	no	no		none	YH	2016-10-18
mulago hospital		060S-KA	2016-11-25	pp_6wks	yes	all of the time	.b	never missed medication	.b	.b	.b	.b	.b	.b	tdf/3tc/efv	1	0	.n	.n	.n	1	.s	.a		no	.s	.s	.s	.s	.s	.s	.s	.s	.s	.s	.s	.s		yes	no	no	no	no	no	no		none	YH	2016-12-01
mulago hospital		060S-KA	2017-01-23	pp_14wks	yes	all of the time	.b	never missed medication	.b	.b	.b	.b	.b	.b	tdf/3tc/efv	1	0	.n	.n	.n	1	.s	.a		no	.s	.s	.s	.s	.s	.s	.s	.s	.s	.s	.s	.s		yes	no	no	no	no	no	no		none	YH	2017-01-31
mulago hospital		060S-KA	2017-04-20	pp_6mon	yes	all of the time	.b	never missed medication	.b	.b	.b	.b	.b	.b	tdf/3tc/efv	1	0	.n	.n	.n	1	.s	.a		no	.s	.s	.s	.s	.s	.s	.s	.s	.s	.s	.s	.s		yes	no	no	no	no	no	no		none	YH	2017-04-24
mulago hospital		060S-KA	2017-07-13	pp_9mon	yes	all of the time	.b	never missed medication	.b	.b	.b	.b	.b	.b	tdf/3tc/efv	1	0	.n	.n	.n	1	.s	.a		no	.s	.s	.s	.s	.s	.s	.s	.s	.s	.s	.s	.s		yes	no	no	no	no	no	no		none	YH	2017-07-17
mulago hospital		060S-KA	2017-10-19	pp_12mon	yes	all of the time	.b	never missed medication	.b	.b	.b	.b	.b	.b	tdf/3tc/efv	1	0	.n	.n	.n	1	.s	.a		no	.s	.s	.s	.s	.s	.s	.s	.s	.s	.s	.s	.s		yes	no	no	no	no	no	no		none	YH	2017-10-23
mulago hospital		060S-KA	2018-01-09	pp_15mon	yes	most of the time	.b	more than 2 months ago	.b	.b	.b	.b	.b	.b	tdf/3tc/efv	1	1	.n	.n	.n	0.9	.s	.a		yes	yes	no	no	no	no	no	no	no	no	no	no	no		yes	no	no	no	no	no	no		none	YH	2018-01-11
mulago hospital		061F-KA	2016-10-04	s&e	yes	most of the time	more than 2 months ago	.c	.b	.b	.b	.b	.b	.b	tdf/3tc/efv	1	2	.n	.n	.n	0.8	.s	.a		no	.n	.n	.n	.n	.n	.n	.n	.n	.n	.n	.n	.n		no	no	yes	no	no	no	yes	general body weakness	none	YH	2016-10-11
mulago hospital		061F-KA	2016-10-14	anc 2wks	yes	all of the time	never missed medication	.c	.b	.b	.b	.b	.b	.b	tdf/3tc/efv	1	0	.n	.n	.n	1	.s	.a		no	.n	.n	.n	.n	.n	.n	.n	.n	.n	.n	.n	.n		no	no	yes	no	no	no	yes	general body weakness		YH	2016-10-17
mulago hospital		061F-KA	2016-10-26	anc_mon1 visit	yes	all of the time	never missed medication	.c	.b	.b	.b	.b	.b	.b	tdf/3tc/efv	1	0	.n	.n	.n	1	.s	.a		no	.n	.n	.n	.n	.n	.n	.n	.n	.n	.n	.n	.n		no	no	yes	no	no	no	no		none	YH	2016-10-27
mulago hospital		061F-KA	2016-11-30	anc_mon2 visit	yes	all of the time	.b	never missed medication	.b	.b	.b	.b	.b	.b	tdf/3tc/efv	1	0	.n	.n	.n	1	.s	.a		no	.s	.s	.s	.s	.s	.s	.s	.s	.s	.s	.s	.s		yes	no	no	no	no	no	no		none	YH	2016-12-05
mulago hospital		061F-KA	2017-01-11	delivery visit	yes	about half of the time	.b	more than 2 months ago	.b	.b	.b	.b	.b	.b	tdf/3tc/efv	1	1	.n	.n	.n	0.9	.s	.a		yes	no	no	no	no	no	no	no	no	no	no	yes	no		yes	no	no	no	no	no	no		none	YH	2017-01-12
mulago hospital		061F-KA	2017-02-21	pp_6wks	yes	all of the time	.b	never missed medication	.b	.b	.b	.b	.b	.b	tdf/3tc/efv	1	0	.n	.n	.n	1	.s	.a		no	.s	.s	.s	.s	.s	.s	.s	.s	.s	.s	.s	.s		yes	no	no	no	no	no	no		none	YH	2017-02-23
mulago hospital		061F-KA	2017-04-20	pp_14wks	yes	all of the time	.b	never missed medication	.b	.b	.b	.b	.b	.b	tdf/3tc/efv	1	0	.n	.n	.n	1	.s	.a		no	.s	.s	.s	.s	.s	.s	.s	.s	.s	.s	.s	.s		yes	no	no	no	no	no	no		none	YH	2017-04-24
mulago hospital		061F-KA	2017-07-10	pp_6mon	yes	all of the time	.b	never missed medication	.b	.b	.b	.b	.b	.b	tdf/3tc/efv	1	0	.n	.n	.n	1	.s	.a		no	.s	.s	.s	.s	.s	.s	.s	.s	.s	.s	.s	.s		yes	no	no	no	no	no	no		none	YH	2017-07-19
mulago hospital		061F-KA	2017-10-06	pp_9mon	yes	all of the time	.b	never missed medication	.b	.b	.b	.b	.b	.b	tdf/3tc/efv	1	0	.n	.n	.n	1	.s	.a		no	.s	.s	.s	.s	.s	.s	.s	.s	.s	.s	.s	.s		yes	no	no	no	no	no	no		none	YH	2017-10-12
mulago hospital		061F-KA	2017-12-14	pp_12mon	yes	all of the time	.b	15-30 days ago	.b	.b	.b	.b	.b	.b	tdf/3tc/efv	1	0	.n	.n	.n	0.9	.s	.a		yes	no	no	no	no	no	no	no	no	no	no	yes	no		yes	no	no	no	no	no	no		none	YH	2017-12-18
mulago hospital		061F-KA	2018-04-05	pp_15mon	yes	all of the time	.b	never missed medication	.b	.b	.b	.b	.b	.b	tdf/3tc/efv	1	0	.n	.n	.n	1	.s	.a		no	.s	.s	.s	.s	.s	.s	.s	.s	.s	.s	.s	.s		yes	no	no	no	no	no	no		none	YH	2018-04-06
mulago hospital		061F-KA	2018-07-03	pp_18mon	yes	most of the time	.b	1-2 months ago	.b	.b	.b	.b	.b	.b	tdf/3tc/efv	1	0	.n	.n	.n	0.9	.s	.a		yes	no	no	no	no	no	no	no	no	no	no	yes	no		yes	no	no	no	no	no	no		none	YH	2018-07-05
mulago hospital		061F-KA	2018-09-27	pp_21mon	yes	all of the time	.b	never missed medication	.b	.b	.b	.b	.b	.b	tdf/3tc/efv	1	0	.n	.n	.n	1	.s	.a		no	.s	.s	.s	.s	.s	.s	.s	.s	.s	.s	.s	.s		yes	no	no	no	no	no	no		none	YH	2018-10-02
mulago hospital		061F-KA	2018-12-10	pp_24mon	yes	all of the time	.b	.e	yes	no	no	no	no	no	tdf/3tc/efv	1	0	.n	.n	.n	1	.s	.a		no	.s	.s	.s	.s	.s	.s	.s	.s	.s	.s	.s	.s		yes	no	no	no	no	no	no		none	YH	2018-12-13
mulago hospital		062S-KA	2016-10-05	s&e	yes	all of the time	never missed medication	.c	.b	.b	.b	.b	.b	.b	tdf/3tc/efv	1	0	.n	.n	.n	1	.s	.a		no	.n	.n	.n	.n	.n	.n	.n	.n	.n	.n	.n	.n		no	no	yes	no	no	no	yes	headache	none	YH	2016-10-11
mulago hospital		062S-KA	2016-10-14	anc 2wks	yes	all of the time	never missed medication	.c	.b	.b	.b	.b	.b	.b	tdf/3tc/efv	1	0	.n	.n	.n	1	.s	.a		no	.n	.n	.n	.n	.n	.n	.n	.n	.n	.n	.n	.n		no	no	yes	no	no	no	yes	headache	none	YH	2016-10-17
mulago hospital		062S-KA	2016-11-11	anc_mon1 visit	yes	all of the time	.b	never missed medication	.b	.b	.b	.b	.b	.b	tdf/3tc/efv	1	0	.n	.n	.n	1	.s	.a		no	.s	.s	.s	.s	.s	.s	.s	.s	.s	.s	.s	.s		no	no	yes	no	no	no	no		none	YH	2016-11-15
mulago hospital		062S-KA	2016-12-09	anc_mon2 visit	yes	all of the time	.b	never missed medication	.b	.b	.b	.b	.b	.b	tdf/3tc/efv	1	0	.n	.n	.n	1	.s	.a		no	.s	.s	.s	.s	.s	.s	.s	.s	.s	.s	.s	.s		yes	no	no	no	no	no	no		none	YH	2016-12-13
mulago hospital		062S-KA	2017-01-05	delivery visit	yes	all of the time	.b	never missed medication	.b	.b	.b	.b	.b	.b	tdf/3tc/efv	1	0	.n	.n	.n	1	.s	.a		no	.s	.s	.s	.s	.s	.s	.s	.s	.s	.s	.s	.s		yes	no	no	no	no	no	no		none	YH	2017-01-09
mulago hospital		062S-KA	2017-02-20	pp_6wks	yes	all of the time	.b	never missed medication	.b	.b	.b	.b	.b	.b	tdf/3tc/efv	1	0	.n	.n	.n	1	.s	.a		no	.s	.s	.s	.s	.s	.s	.s	.s	.s	.s	.s	.s		yes	no	no	no	no	no	no		none	YH	2017-02-21
mulago hospital		062S-KA	2017-04-18	pp_14wks	yes	all of the time	.b	never missed medication	.b	.b	.b	.b	.b	.b	tdf/3tc/efv	1	0	.n	.n	.n	1	.s	.a		no	.s	.s	.s	.s	.s	.s	.s	.s	.s	.s	.s	.s		yes	no	no	no	no	no	no		none	YH	2017-04-19
mulago hospital		062S-KA	2017-06-27	pp_6mon	yes	all of the time	.b	never missed medication	.b	.b	.b	.b	.b	.b	tdf/3tc/efv	1	0	.n	.n	.n	1	.s	.a		no	.s	.s	.s	.s	.s	.s	.s	.s	.s	.s	.s	.s		yes	no	no	no	no	no	no		none	YH	2017-06-29
mulago hospital		062S-KA	2017-10-17	pp_9mon	yes	most of the time	.b	8-14 days ago	.b	.b	.b	.b	.b	.b	tdf/3tc/efv	1	0	.n	.n	.n	0.8	.s	.a		yes	no	no	no	no	no	no	no	no	no	no	yes	no		yes	no	no	no	no	no	no		none	YH	2017-10-19
mulago hospital		062S-KA	2018-01-09	pp_12mon	yes	all of the time	.b	never missed medication	.b	.b	.b	.b	.b	.b	tdf/3tc/efv	1	0	.n	.n	.n	1	.s	.a		no	.s	.s	.s	.s	.s	.s	.s	.s	.s	.s	.s	.s		yes	no	no	no	no	no	no		none	YH	2018-01-12
mulago hospital		062S-KA	2018-03-29	pp_15mon	yes	all of the time	.b	never missed medication	.b	.b	.b	.b	.b	.b	tdf/3tc/efv	1	0	.n	.n	.n	1	.s	.a		no	.s	.s	.s	.s	.s	.s	.s	.s	.s	.s	.s	.s		yes	no	no	no	no	no	no		none	YH	2018-04-03
mulago hospital		062S-KA	2018-06-28	pp_18mon	yes	all of the time	.b	never missed medication	.b	.b	.b	.b	.b	.b	tdf/3tc/efv	1	0	.n	.n	.n	1	.s	.a		no	.s	.s	.s	.s	.s	.s	.s	.s	.s	.s	.s	.s		yes	no	no	no	no	no	no		none	YH	2018-07-05
mulago hospital		062S-KA	2018-09-26	pp_21mon	yes	all of the time	.b	never missed medication	.b	.b	.b	.b	.b	.b	tdf/3tc/efv	1	0	.n	.n	.n	1	.s	.a		no	.s	.s	.s	.s	.s	.s	.s	.s	.s	.s	.s	.s		yes	no	no	no	no	no	no		none	YH	2018-10-02
mulago hospital		063S-KA	2016-10-07	s&e	yes	all of the time	never missed medication	.c	.b	.b	.b	.b	.b	.b	tdf/3tc/efv	1	0	.n	.n	.n	1	.s	.a		no	.n	.n	.n	.n	.n	.n	.n	.n	.n	.n	.n	.n		no	no	yes	no	no	no	no		none	YH	2016-10-11
mulago hospital		063S-KA	2016-10-19	anc 2wks	yes	all of the time	never missed medication	.c	.b	.b	.b	.b	.b	.b	tdf/3tc/efv	1	0	.n	.n	.n	1	.s	.a		no	.n	.n	.n	.n	.n	.n	.n	.n	.n	.n	.n	.n		no	yes	yes	yes	no	no	no		none	YH	2016-10-31
mulago hospital		063S-KA	2016-11-02	anc_mon1 visit	yes	all of the time	.b	never missed medication	.b	.b	.b	.b	.b	.b	tdf/3tc/efv	1	0	.n	.n	.n	1	.s	.a		no	.s	.s	.s	.s	.s	.s	.s	.s	.s	.s	.s	.s		yes	no	no	no	no	no	no		none	YH	2016-11-08
mulago hospital		063S-KA	2016-12-07	anc_mon2 visit	yes	all of the time	.b	never missed medication	.b	.b	.b	.b	.b	.b	tdf/3tc/efv	1	0	.n	.n	.n	1	.s	.a		no	.s	.s	.s	.s	.s	.s	.s	.s	.s	.s	.s	.s		yes	no	no	no	no	no	no		none	YH	2017-01-04
mulago hospital		063S-KA	2017-01-11	anc_mon3 visit	yes	all of the time	.b	never missed medication	.b	.b	.b	.b	.b	.b	tdf/3tc/efv	1	0	.n	.n	.n	1	.s	.a		no	.s	.s	.s	.s	.s	.s	.s	.s	.s	.s	.s	.s		yes	no	no	no	no	no	no		none	YH	2017-01-18
mulago hospital		063S-KA	2017-02-07	delivery visit	yes	all of the time	.b	never missed medication	.b	.b	.b	.b	.b	.b	tdf/3tc/efv	1	0	.n	.n	.n	1	.s	.a		no	.s	.s	.s	.s	.s	.s	.s	.s	.s	.s	.s	.s		yes	no	no	no	no	no	no		none	YH	2017-02-09
mulago hospital		063S-KA	2017-03-20	pp_6wks	yes	all of the time	.b	never missed medication	.b	.b	.b	.b	.b	.b	tdf/3tc/efv	1	0	.n	.n	.n	1	.s	.a		no	.s	.s	.s	.s	.s	.s	.s	.s	.s	.s	.s	.s		yes	no	no	no	no	no	no		none	YH	2017-03-23
mulago hospital		063S-KA	2017-05-16	pp_14wks	yes	all of the time	.b	never missed medication	.b	.b	.b	.b	.b	.b	tdf/3tc/efv	1	0	.n	.n	.n	1	.s	.a		no	.s	.s	.s	.s	.s	.s	.s	.s	.s	.s	.s	.s		yes	no	no	no	no	no	no		none	YH	2017-05-17
mulago hospital		063S-KA	2017-08-07	pp_6mon	yes	all of the time	.b	never missed medication	.b	.b	.b	.b	.b	.b	tdf/3tc/efv	1	0	.n	.n	.n	1	.s	.a		no	.s	.s	.s	.s	.s	.s	.s	.s	.s	.s	.s	.s		yes	no	no	no	no	no	no		none	YH	2017-08-09
mulago hospital		063S-KA	2017-11-06	pp_9mon	yes	all of the time	.b	never missed medication	.b	.b	.b	.b	.b	.b	tdf/3tc/efv	1	0	.n	.n	.n	1	.s	.a		no	.s	.s	.s	.s	.s	.s	.s	.s	.s	.s	.s	.s		yes	no	no	no	no	no	no		none	YH	2017-11-07
mulago hospital		063S-KA	2018-01-18	pp_12mon	yes	all of the time	.b	never missed medication	.b	.b	.b	.b	.b	.b	tdf/3tc/efv	1	0	.n	.n	.n	1	.s	.a		no	.s	.s	.s	.s	.s	.s	.s	.s	.s	.s	.s	.s		yes	no	no	no	no	no	no		none	YH	2018-02-19
mulago hospital		063S-KA	2018-05-04	pp_15mon	yes	all of the time	.b	never missed medication	.b	.b	.b	.b	.b	.b	tdf/3tc/efv	1	0	.n	.n	.n	1	.s	.a		no	.s	.s	.s	.s	.s	.s	.s	.s	.s	.s	.s	.s		yes	no	no	no	no	no	no		none	YH	2018-05-09
mulago hospital		063S-KA	2018-07-30	pp_18mon	yes	all of the time	.b	never missed medication	.b	.b	.b	.b	.b	.b	tdf/3tc/efv	1	0	.n	.n	.n	1	.s	.a		no	.s	.s	.s	.s	.s	.s	.s	.s	.s	.s	.s	.s		yes	no	no	no	no	no	no		none	YH	2018-08-24
mulago hospital		063S-KA	2018-10-29	pp_21mon	yes	all of the time	.b	never missed medication	.b	.b	.b	.b	.b	.b	tdf/3tc/efv	1	0	.n	.n	.n	1	.s	.a		no	.s	.s	.s	.s	.s	.s	.s	.s	.s	.s	.s	.s		yes	no	no	no	no	no	no		none	YH	2018-10-31
mulago hospital		064F-KA	2016-10-11	s&e	yes	all of the time	never missed medication	.c	.b	.b	.b	.b	.b	.b	tdf/3tc/efv	1	0	.n	.n	.n	1	.s	.a		no	.n	.n	.n	.n	.n	.n	.n	.n	.n	.n	.n	.n		no	yes	no	no	no	yes	no		none	YH	2016-10-12
mulago hospital		064F-KA	2016-10-18	anc 2wks	yes	all of the time	never missed medication	.c	.b	.b	.b	.b	.b	.b	tdf/3tc/efv	1	0	.n	.n	.n	1	.s	.a		no	.n	.n	.n	.n	.n	.n	.n	.n	.n	.n	.n	.n		no	yes	yes	no	no	no	no		none	YH	2016-10-21
mulago hospital		064F-KA	2016-11-15	anc_mon1 visit	yes	all of the time	.b	never missed medication	.b	.b	.b	.b	.b	.b	tdf/3tc/efv	1	0	.n	.n	.n	1	.s	.a		no	.s	.s	.s	.s	.s	.s	.s	.s	.s	.s	.s	.s		no	yes	no	no	no	no	no		none	YH	2016-11-17
mulago hospital		064F-KA	2016-12-13	anc_mon2 visit	yes	all of the time	.b	never missed medication	.b	.b	.b	.b	.b	.b	tdf/3tc/efv	1	0	.n	.n	.n	1	.s	.a		no	.s	.s	.s	.s	.s	.s	.s	.s	.s	.s	.s	.s		no	yes	no	no	no	yes	no			YH	2016-12-15
mulago hospital		064F-KA	2017-01-09	delivery visit	yes	most of the time	.b	1-2 months ago	.b	.b	.b	.b	.b	.b	tdf/3tc/efv	1	2	.n	.n	.n	0.8	.s	.a		yes	no	no	no	no	no	no	no	no	no	no	yes	no		no	yes	no	no	no	no	no		none	YH	2017-01-10
mulago hospital		064F-KA	2017-02-21	pp_6wks	yes	all of the time	.b	never missed medication	.b	.b	.b	.b	.b	.b	tdf/3tc/efv	1	0	.n	.n	.n	1	.s	.a		no	.s	.s	.s	.s	.s	.s	.s	.s	.s	.s	.s	.s		yes	no	no	no	no	no	no		none	YH	2017-03-23
mulago hospital		064F-KA	2017-04-19	pp_14wks	yes	all of the time	.b	within the past 7 days	.b	.b	.b	.b	.b	.b	tdf/3tc/efv	1	0	.n	.n	.n	1	.s	.a		no	.s	.s	.s	.s	.s	.s	.s	.s	.s	.s	.s	.s		yes	no	no	no	no	no	no		none	YH	2017-04-20
mulago hospital		064F-KA	2017-07-11	pp_6mon	yes	all of the time	.b	never missed medication	.b	.b	.b	.b	.b	.b	tdf/3tc/efv	1	0	.n	.n	.n	1	.s	.a		no	.s	.s	.s	.s	.s	.s	.s	.s	.s	.s	.s	.s		yes	no	no	no	no	no	no		none	YH	2017-07-13
mulago hospital		064F-KA	2017-10-03	pp_9mon	yes	all of the time	.b	never missed medication	.b	.b	.b	.b	.b	.b	tdf/3tc/efv	1	0	.n	.n	.n	1	.s	.a		no	.s	.s	.s	.s	.s	.s	.s	.s	.s	.s	.s	.s		yes	no	no	no	no	no	no		none	YH	2017-10-04
mulago hospital		064F-KA	2017-12-12	pp_12mon	yes	all of the time	.b	never missed medication	.b	.b	.b	.b	.b	.b	tdf/3tc/efv	1	0	.n	.n	.n	1	.s	.a		no	.s	.s	.s	.s	.s	.s	.s	.s	.s	.s	.s	.s		yes	no	no	no	no	no	no		none	YH	2017-12-14
mulago hospital		064F-KA	2018-04-13	pp_15mon	yes	all of the time	.b	never missed medication	.b	.b	.b	.b	.b	.b	tdf/3tc/efv	1	0	.n	.n	.n	1	.s	.a		no	.s	.s	.s	.s	.s	.s	.s	.s	.s	.s	.s	.s		yes	no	no	no	no	no	no		none	YH	2018-04-18
mulago hospital		064F-KA	2018-07-02	pp_18mon	yes	most of the time	.b	more than 2 months ago	.b	.b	.b	.b	.b	.b	tdf/3tc/efv	1	0	.n	.n	.n	0.9	.s	.a		yes	yes	no	no	no	no	no	no	no	no	no	no	no		yes	no	no	no	no	no	no		none	YH	2018-07-03
mulago hospital		064F-KA	2018-10-19	pp_21mon	yes	all of the time	.b	never missed medication	.b	.b	.b	.b	.b	.b	tdf/3tc/efv	1	0	.n	.n	.n	1	.s	.a		no	.s	.s	.s	.s	.s	.s	.s	.s	.s	.s	.s	.s		yes	no	no	no	no	no	no		none	YH	2018-10-24
mulago hospital		064F-KA	2018-12-28	pp_24mon	yes	all of the time	.b	.e	yes	no	no	no	no	no	tdf/3tc/efv	1	0	.n	.n	.n	1	.s	.a		no	.s	.s	.s	.s	.s	.s	.s	.s	.s	.s	.s	.s		yes	no	no	no	no	no	no		none	YH	2019-01-02
mulago hospital		065S-KA	2016-10-12	s&e	yes	all of the time	never missed medication	.c	.b	.b	.b	.b	.b	.b	tdf/3tc/efv	1	0	.n	.n	.n	1	.s	.a		no	.n	.n	.n	.n	.n	.n	.n	.n	.n	.n	.n	.n		yes	no	no	no	no	no	no		none	YH	2016-10-18
mulago hospital		065S-KA	2016-10-21	anc 2wks	yes	all of the time	never missed medication	.c	.b	.b	.b	.b	.b	.b	tdf/3tc/efv	1	0	.n	.n	.n	1	.s	.a		no	.n	.n	.n	.n	.n	.n	.n	.n	.n	.n	.n	.n		no	no	yes	no	no	no	no		none	YH	2016-10-24
mulago hospital		065S-KA	2016-11-04	anc_mon1 visit	yes	all of the time	.b	never missed medication	.b	.b	.b	.b	.b	.b	tdf/3tc/efv	1	0	.n	.n	.n	1	.s	.a		no	.s	.s	.s	.s	.s	.s	.s	.s	.s	.s	.s	.s		no	no	yes	no	no	no	no		none	YH	2016-11-08
mulago hospital		065S-KA	2016-12-02	anc_mon2 visit	yes	all of the time	.b	never missed medication	.b	.b	.b	.b	.b	.b	tdf/3tc/efv	1	0	.n	.n	.n	1	.s	.a		no	.s	.s	.s	.s	.s	.s	.s	.s	.s	.s	.s	.s		yes	no	no	no	no	no	no		none	YH	2016-12-06
mulago hospital		065S-KA	2016-12-30	anc_mon3 visit	yes	all of the time	.b	never missed medication	.b	.b	.b	.b	.b	.b	tdf/3tc/efv	1	0	.n	.n	.n	1	.s	.a		no	.s	.s	.s	.s	.s	.s	.s	.s	.s	.s	.s	.s		no	no	no	no	no	yes	no		none	YH	2017-01-02
mulago hospital		065S-KA	2017-01-18	delivery visit	yes	all of the time	.b	never missed medication	.b	.b	.b	.b	.b	.b	tdf/3tc/efv	1	0	.n	.n	.n	1	.s	.a		no	.s	.s	.s	.s	.s	.s	.s	.s	.s	.s	.s	.s		yes	no	no	no	no	no	no		none	YH	2017-01-19
mulago hospital		065S-KA	2017-03-01	pp_6wks	yes	all of the time	.b	never missed medication	.b	.b	.b	.b	.b	.b	tdf/3tc/efv	1	0	.n	.n	.n	1	.s	.a		no	.s	.s	.s	.s	.s	.s	.s	.s	.s	.s	.s	.s		yes	no	no	no	no	no	no		none	YH	2017-03-06
mulago hospital		065S-KA	2017-04-26	pp_14wks	yes	all of the time	.b	never missed medication	.b	.b	.b	.b	.b	.b	tdf/3tc/efv	1	0	.n	.n	.n	1	.s	.a		no	.s	.s	.s	.s	.s	.s	.s	.s	.s	.s	.s	.s		yes	no	no	no	no	no	no		none	YH	2017-04-27
mulago hospital		065S-KA	2017-07-19	pp_6mon	yes	all of the time	.b	never missed medication	.b	.b	.b	.b	.b	.b	tdf/3tc/efv	1	0	.n	.n	.n	1	.s	.a		no	.s	.s	.s	.s	.s	.s	.s	.s	.s	.s	.s	.s		yes	no	no	no	no	no	no		none	YH	2017-07-21
mulago hospital		065S-KA	2017-10-11	pp_9mon	yes	all of the time	.b	never missed medication	.b	.b	.b	.b	.b	.b	tdf/3tc/efv	1	0	.n	.n	.n	1	.s	.a		no	.s	.s	.s	.s	.s	.s	.s	.s	.s	.s	.s	.s		yes	no	no	no	no	no	no		none	YH	2017-10-13
mulago hospital		065S-KA	2018-01-09	pp_12mon	yes	all of the time	.b	8-14 days ago	.b	.b	.b	.b	.b	.b	tdf/3tc/efv	1	0	.n	.n	.n	1	.s	.a		yes	no	no	no	no	no	no	no	no	no	no	yes	no		yes	no	no	no	no	no	no		none	YH	2018-01-12
mulago hospital		065S-KA	2018-04-12	pp_15mon	yes	all of the time	.b	never missed medication	.b	.b	.b	.b	.b	.b	tdf/3tc/efv	1	0	.n	.n	.n	1	.s	.a		no	.s	.s	.s	.s	.s	.s	.s	.s	.s	.s	.s	.s		yes	no	no	no	no	no	no		none	YH	2018-04-13
mulago hospital		065S-KA	2018-07-12	pp_18mon	yes	all of the time	.b	never missed medication	.b	.b	.b	.b	.b	.b	tdf/3tc/efv	1	0	.n	.n	.n	1	.s	.a		no	.s	.s	.s	.s	.s	.s	.s	.s	.s	.s	.s	.s		yes	no	no	no	no	no	no		none	YH	2018-07-13
mulago hospital		065S-KA	2018-10-10	pp_21mon	yes	all of the time	.b	never missed medication	.b	.b	.b	.b	.b	.b	tdf/3tc/efv	1	0	.n	.n	.n	1	.s	.a		no	.s	.s	.s	.s	.s	.s	.s	.s	.s	.s	.s	.s		yes	no	no	no	no	no	no		none	YH	2018-10-11
mulago hospital		065S-KA	2019-01-09	pp_24mon	yes	all of the time	.b	.e	yes	no	no	no	no	no	tdf/3tc/efv	1	0	.n	.n	.n	1	.s	.a		no	.s	.s	.s	.s	.s	.s	.s	.s	.s	.s	.s	.s		yes	no	no	no	no	no	no		none	YH	2019-01-11
mulago hospital		066F-KA	2016-10-18	s&e	yes	all of the time	never missed medication	.c	.b	.b	.b	.b	.b	.b	tdf/3tc/efv	1	0	.n	.n	.n	1	.s	.a		no	.n	.n	.n	.n	.n	.n	.n	.n	.n	.n	.n	.n		yes	no	no	no	no	no	no		none	YH	2016-10-27
mulago hospital		066F-KA	2016-10-27	anc 2wks	yes	all of the time	never missed medication	.c	.b	.b	.b	.b	.b	.b	tdf/3tc/efv	1	0	.n	.n	.n	1	.s	.a		no	.n	.n	.n	.n	.n	.n	.n	.n	.n	.n	.n	.n		yes	no	no	no	no	no	no		none	YH	2016-11-02
mulago hospital		066F-KA	2016-11-10	anc_mon1 visit	yes	all of the time	.b	never missed medication	.b	.b	.b	.b	.b	.b	tdf/3tc/efv	1	0	.n	.n	.n	1	.s	.a		no	.s	.s	.s	.s	.s	.s	.s	.s	.s	.s	.s	.s		no	yes	no	no	no	no	yes	headache	none	YH	2016-11-14
mulago hospital		066F-KA	2016-12-15	anc_mon2 visit	yes	all of the time	.b	never missed medication	.b	.b	.b	.b	.b	.b	tdf/3tc/efv	1	0	.n	.n	.n	1	.s	.a		no	.s	.s	.s	.s	.s	.s	.s	.s	.s	.s	.s	.s		no	no	no	no	no	yes	no		none	YH	2016-12-16
mulago hospital		066F-KA	2017-01-06	delivery visit	yes	all of the time	.b	never missed medication	.b	.b	.b	.b	.b	.b	tdf/3tc/efv	1	0	.n	.n	.n	1	.s	.a		no	.s	.s	.s	.s	.s	.s	.s	.s	.s	.s	.s	.s		yes	no	no	no	no	no	no		none	YH	2017-01-10
mulago hospital		066F-KA	2017-02-17	pp_6wks	yes	all of the time	.b	never missed medication	.b	.b	.b	.b	.b	.b	tdf/3tc/efv	1	0	.n	.n	.n	1	.s	.a		no	.s	.s	.s	.s	.s	.s	.s	.s	.s	.s	.s	.s		yes	no	no	no	no	no	no		none	YH	2017-02-21
mulago hospital		066F-KA	2017-04-13	pp_14wks	yes	all of the time	.b	never missed medication	.b	.b	.b	.b	.b	.b	tdf/3tc/efv	1	0	.n	.n	.n	1	.s	.a		no	.s	.s	.s	.s	.s	.s	.s	.s	.s	.s	.s	.s		yes	no	no	no	no	no	no		none	YH	2017-04-20
mulago hospital		066F-KA	2017-10-12	pp_9mon	yes	most of the time	.b	more than 2 months ago	.b	.b	.b	.b	.b	.b	tdf/3tc/efv	1	0	.n	.n	.n	0.8	.s	.a		yes	no	no	no	no	no	no	no	no	no	no	no	yes	her infant was admited in the hospital (acu) and her second last child disappeared from home. she could not remember to take drugs	yes	no	no	no	no	no	no		none	YH	2017-10-13
mulago hospital		066F-KA	2017-12-15	pp_12mon	yes	all of the time	.b	never missed medication	.b	.b	.b	.b	.b	.b	tdf/3tc/efv	1	0	.n	.n	.n	1	.s	.a		no	.s	.s	.s	.s	.s	.s	.s	.s	.s	.s	.s	.s		yes	no	no	no	no	no	no		none	YH	2017-12-18
mulago hospital		066F-KA	2018-03-09	pp_15mon	yes	all of the time	.b	never missed medication	.b	.b	.b	.b	.b	.b	tdf/3tc/efv	1	0	.n	.n	.n	1	.s	.a		no	.s	.s	.s	.s	.s	.s	.s	.s	.s	.s	.s	.s		yes	no	no	no	no	no	no		none	YH	2018-03-12
mulago hospital		066F-KA	2018-06-28	pp_18mon	yes	all of the time	.b	never missed medication	.b	.b	.b	.b	.b	.b	tdf/3tc/efv	1	0	.n	.n	.n	1	.s	.a		no	.s	.s	.s	.s	.s	.s	.s	.s	.s	.s	.s	.s		yes	no	no	no	no	no	no		none	YH	2018-06-29
mulago hospital		066F-KA	2018-09-26	pp_21mon	yes	all of the time	.b	never missed medication	.b	.b	.b	.b	.b	.b	tdf/3tc/efv	1	0	.n	.n	.n	1	.s	.a		no	.s	.s	.s	.s	.s	.s	.s	.s	.s	.s	.s	.s		yes	no	no	no	no	no	no		none	YH	2018-10-02
mulago hospital		066F-KA	2019-01-23	pp_24mon	yes	all of the time	.b	.e	yes	no	no	no	no	no	tdf/3tc/efv	1	0	.n	.n	.n	1	.s	.a		no	.n	.n	.n	.n	.n	.n	.n	.n	.n	.n	.n	.n		yes	no	no	no	no	no	no		none	JO	2019-02-06
mulago hospital		067S-KA	2016-10-20	s&e	yes	all of the time	never missed medication	.c	.b	.b	.b	.b	.b	.b	tdf/3tc/efv	1	0	.n	.n	.n	1	.s	.a		no	.n	.n	.n	.n	.n	.n	.n	.n	.n	.n	.n	.n		yes	no	no	no	no	no	no		none	YH	2016-10-26
mulago hospital		067S-KA	2016-11-02	anc 2wks	yes	all of the time	.b	never missed medication	.b	.b	.b	.b	.b	.b	tdf/3tc/efv	1	0	.n	.n	.n	1	.s	.a		no	.s	.s	.s	.s	.s	.s	.s	.s	.s	.s	.s	.s		yes	no	no	no	no	no	no		none	YH	2016-11-02
mulago hospital		067S-KA	2016-11-14	anc_mon1 visit	yes	all of the time	.b	never missed medication	.b	.b	.b	.b	.b	.b	tdf/3tc/efv	1	0	.n	.n	.n	1	.s	.a		no	.s	.s	.s	.s	.s	.s	.s	.s	.s	.s	.s	.s		yes	no	no	no	no	no	no		none	YH	2016-11-17
mulago hospital		067S-KA	2016-12-19	delivery visit	yes	all of the time	.b	never missed medication	.b	.b	.b	.b	.b	.b	tdf/3tc/efv	1	0	.n	.n	.n	1	.s	.a		no	.s	.s	.s	.s	.s	.s	.s	.s	.s	.s	.s	.s		yes	no	no	no	no	no	no		none	YH	2017-01-04
mulago hospital		068F-KA	2016-10-20	s&e	yes	all of the time	never missed medication	.c	.b	.b	.b	.b	.b	.b	tdf/3tc/efv	1	0	.n	.n	.n	1	.s	.a		no	.n	.n	.n	.n	.n	.n	.n	.n	.n	.n	.n	.n		no	no	yes	no	no	no	no		none	YH	2016-10-31
mulago hospital		068F-KA	2016-10-27	anc 2wks	yes	all of the time	never missed medication	.c	.b	.b	.b	.b	.b	.b	tdf/3tc/efv	1	0	.n	.n	.n	1	.s	.a		no	.n	.n	.n	.n	.n	.n	.n	.n	.n	.n	.n	.n		yes	no	no	no	no	no	no		none	YH	2016-10-31
mulago hospital		068F-KA	2016-11-10	anc_mon1 visit	yes	all of the time	.b	never missed medication	.b	.b	.b	.b	.b	.b	tdf/3tc/efv	1	0	.n	.n	.n	1	.s	.a		no	.s	.s	.s	.s	.s	.s	.s	.s	.s	.s	.s	.s		yes	no	no	no	no	no	no		none	YH	2016-11-15
mulago hospital		068F-KA	2016-11-15	delivery visit	yes	all of the time	.b	never missed medication	.b	.b	.b	.b	.b	.b	tdf/3tc/efv	1	0	.n	.n	.n	1	.s	.a		no	.s	.s	.s	.s	.s	.s	.s	.s	.s	.s	.s	.s		yes	no	no	no	no	no	no		none	YH	2016-11-18
mulago hospital		068F-KA	2017-01-03	pp_6wks	yes	all of the time	.b	never missed medication	.b	.b	.b	.b	.b	.b	tdf/3tc/efv	1	0	.n	.n	.n	1	.s	.a		no	.s	.s	.s	.s	.s	.s	.s	.s	.s	.s	.s	.s		yes	no	no	no	no	no	no		none	YH	2017-01-04
mulago hospital		068F-KA	2017-02-09	pp_14wks	yes	all of the time	.b	never missed medication	.b	.b	.b	.b	.b	.b	tdf/3tc/efv	1	0	.n	.n	.n	1	.s	.a		no	.s	.s	.s	.s	.s	.s	.s	.s	.s	.s	.s	.s		yes	no	no	no	no	no	no		none	YH	2017-02-10
mulago hospital		068F-KA	2017-05-02	pp_6mon	yes	all of the time	.b	never missed medication	.b	.b	.b	.b	.b	.b	tdf/3tc/efv	1	0	.n	.n	.n	1	.s	.a		no	.s	.s	.s	.s	.s	.s	.s	.s	.s	.s	.s	.s		no	no	no	no	no	no	yes	complain of headaches	none	YH	2017-05-03
mulago hospital		068F-KA	2018-05-07	pp_18mon	yes	never	.b	within the past 7 days	.b	.b	.b	.b	.b	.b	tdf/3tc/efv	1	0	.n	.n	.n	0.4	.s	.a		yes	no	no	no	no	no	no	no	no	no	no	no	yes	she was working as a house maid and she says her boss could not allow her to leave the home	yes	no	no	no	no	no	no		none	YH	2018-05-10
mulago hospital		068F-KA	2018-08-06	pp_21mon	yes	all of the time	.b	never missed medication	.b	.b	.b	.b	.b	.b	tdf/3tc/efv	1	0	.n	.n	.n	1	.s	.a		no	.s	.s	.s	.s	.s	.s	.s	.s	.s	.s	.s	.s		yes	no	no	no	no	no	no		none	YH	2018-08-09
mulago hospital		068F-KA	2018-10-29	pp_24mon	yes	all of the time	.b	never missed medication	.b	.b	.b	.b	.b	.b	tdf/3tc/efv	1	0	.n	.n	.n	1	.s	.a		no	.s	.s	.s	.s	.s	.s	.s	.s	.s	.s	.s	.s		yes	no	no	no	no	no	no		none	YH	2018-10-31
mulago hospital		069S-KA	2016-10-21	s&e	yes	all of the time	never missed medication	.c	.b	.b	.b	.b	.b	.b	tdf/3tc/efv	1	0	.n	.n	.n	1	.s	.a		no	.n	.n	.n	.n	.n	.n	.n	.n	.n	.n	.n	.n		no	no	yes	no	no	no	yes	abdominal discomfort	the arv tablet is big	YH	2016-11-09
mulago hospital		069S-KA	2016-10-31	anc 2wks	yes	all of the time	.b	never missed medication	.b	.b	.b	.b	.b	.b	tdf/3tc/efv	1	0	.n	.n	.n	1	.s	.a		no	.s	.s	.s	.s	.s	.s	.s	.s	.s	.s	.s	.s		no	no	yes	no	no	no	no		none	YH	2016-11-09
mulago hospital		069S-KA	2016-11-14	anc_mon1 visit	yes	all of the time	.b	never missed medication	.b	.b	.b	.b	.b	.b	tdf/3tc/efv	1	0	.n	.n	.n	1	.s	.a		no	.s	.s	.s	.s	.s	.s	.s	.s	.s	.s	.s	.s		no	no	yes	no	no	yes	no		none	YH	2016-11-15
mulago hospital		069S-KA	2016-12-12	anc_mon2 visit	yes	all of the time	.b	never missed medication	.b	.b	.b	.b	.b	.b	tdf/3tc/efv	1	0	.n	.n	.n	1	.s	.a		no	.s	.s	.s	.s	.s	.s	.s	.s	.s	.s	.s	.s		yes	no	no	no	no	no	no		none	YH	2016-12-14
mulago hospital		069S-KA	2017-01-10	anc_mon3 visit	yes	all of the time	.b	never missed medication	.b	.b	.b	.b	.b	.b	tdf/3tc/efv	1	0	.n	.n	.n	1	.s	.a		no	.s	.s	.s	.s	.s	.s	.s	.s	.s	.s	.s	.s		yes	no	no	no	no	no	no		none	YH	2017-01-11
mulago hospital		069S-KA	2017-02-08	delivery visit	yes	all of the time	.b	never missed medication	.b	.b	.b	.b	.b	.b	tdf/3tc/efv	1	0	.n	.n	.n	1	.s	.a		no	.s	.s	.s	.s	.s	.s	.s	.s	.s	.s	.s	.s		yes	no	no	no	no	no	no		none	YH	2017-02-15
mulago hospital		069S-KA	2017-03-21	pp_6wks	yes	all of the time	.b	never missed medication	.b	.b	.b	.b	.b	.b	tdf/3tc/efv	1	0	.n	.n	.n	1	.s	.a		no	.s	.s	.s	.s	.s	.s	.s	.s	.s	.s	.s	.s		yes	no	no	no	no	no	no		none	YH	2017-03-23
mulago hospital		069S-KA	2017-05-16	pp_14wks	yes	all of the time	.b	never missed medication	.b	.b	.b	.b	.b	.b	tdf/3tc/efv	1	0	.n	.n	.n	1	.s	.a		no	.s	.s	.s	.s	.s	.s	.s	.s	.s	.s	.s	.s		yes	no	no	no	no	no	no		nonw=e	YH	2017-05-17
mulago hospital		069S-KA	2017-07-25	pp_6mon	yes	all of the time	.b	never missed medication	.b	.b	.b	.b	.b	.b	tdf/3tc/efv	1	0	.n	.n	.n	1	.s	.a		no	.s	.s	.s	.s	.s	.s	.s	.s	.s	.s	.s	.s		yes	no	no	no	no	no	no		none	YH	2017-07-31
mulago hospital		069S-KA	2017-10-31	pp_9mon	yes	all of the time	.b	never missed medication	.b	.b	.b	.b	.b	.b	tdf/3tc/efv	1	0	.n	.n	.n	1	.s	.a		no	.s	.s	.s	.s	.s	.s	.s	.s	.s	.s	.s	.s		yes	no	no	no	no	no	no		none	YH	2017-11-01
mulago hospital		069S-KA	2018-02-02	pp_12mon	yes	all of the time	.b	never missed medication	.b	.b	.b	.b	.b	.b	tdf/3tc/efv	1	0	.n	.n	.n	1	.s	.a		no	.s	.s	.s	.s	.s	.s	.s	.s	.s	.s	.s	.s		yes	no	no	no	no	no	no		none	YH	2018-02-06
mulago hospital		069S-KA	2018-04-12	pp_15mon	yes	all of the time	.b	never missed medication	.b	.b	.b	.b	.b	.b	tdf/3tc/efv	1	0	.n	.n	.n	1	.s	.a		no	.s	.s	.s	.s	.s	.s	.s	.s	.s	.s	.s	.s		yes	no	no	no	no	no	no		none	YH	2018-04-13
mulago hospital		069S-KA	2018-08-01	pp_18mon	yes	all of the time	.b	never missed medication	.b	.b	.b	.b	.b	.b	tdf/3tc/efv	1	0	.n	.n	.n	1	.s	.a		no	.s	.s	.s	.s	.s	.s	.s	.s	.s	.s	.s	.s		yes	no	no	no	no	no	no		none	YH	2018-08-29
mulago hospital		069S-KA	2018-10-30	pp_21mon	yes	all of the time	.b	never missed medication	.b	.b	.b	.b	.b	.b	tdf/3tc/efv	1	0	.n	.n	.n	1	.s	.a		no	.s	.s	.s	.s	.s	.s	.s	.s	.s	.s	.s	.s		yes	no	no	no	no	no	no		none	YH	2018-11-01
mulago hospital		069S-KA	2019-01-28	pp_24mon	yes	all of the time	.b	.e	yes	no	no	no	no	no	tdf/3tc/efv	1	0	.n	.n	.n	1	.s	.a		no	.s	.s	.s	.s	.s	.s	.s	.s	.s	.s	.s	.s		yes	no	no	no	no	no	no		none	JO	2019-02-04
mulago hospital		070F-KA	2016-10-21	s&e	yes	all of the time	never missed medication	.c	.b	.b	.b	.b	.b	.b	tdf/3tc/efv	1	0	.n	.n	.n	1	.s	.a		no	.n	.n	.n	.n	.n	.n	.n	.n	.n	.n	.n	.n		no	no	no	no	no	yes	no		none	YH	2016-10-28
mulago hospital		070F-KA	2016-11-01	anc 2wks	yes	all of the time	.b	never missed medication	.b	.b	.b	.b	.b	.b	tdf/3tc/efv	1	0	.n	.n	.n	1	.s	.a		no	.s	.s	.s	.s	.s	.s	.s	.s	.s	.s	.s	.s		yes	no	no	no	no	no	no		none	YH	2016-11-02
mulago hospital		070F-KA	2016-11-15	anc_mon1 visit	yes	all of the time	.b	never missed medication	.b	.b	.b	.b	.b	.b	tdf/3tc/efv	1	0	.n	.n	.n	1	.s	.a		no	.s	.s	.s	.s	.s	.s	.s	.s	.s	.s	.s	.s		yes	no	no	no	no	no	no		none	YH	2016-11-17
mulago hospital		070F-KA	2016-12-13	delivery visit	yes	all of the time	.b	never missed medication	.b	.b	.b	.b	.b	.b	tdf/3tc/efv	1	0	.n	.n	.n	1	.s	.a		no	.s	.s	.s	.s	.s	.s	.s	.s	.s	.s	.s	.s		yes	no	no	no	no	no	no		none	YH	2016-12-14
mulago hospital		070F-KA	2017-01-20	pp_6wks	yes	all of the time	.b	never missed medication	.b	.b	.b	.b	.b	.b	tdf/3tc/efv	1	0	.n	.n	.n	1	.s	.a		no	.s	.s	.s	.s	.s	.s	.s	.s	.s	.s	.s	.s		yes	no	no	no	no	no	no		none	YH	2017-01-23
mulago hospital		070F-KA	2017-03-16	pp_14wks	yes	all of the time	.b	never missed medication	.b	.b	.b	.b	.b	.b	tdf/3tc/efv	1	0	.n	.n	.n	1	.s	.a		no	.s	.s	.s	.s	.s	.s	.s	.s	.s	.s	.s	.s		yes	no	no	no	no	no	no		none	YH	2017-03-20
mulago hospital		070F-KA	2017-06-08	pp_6mon	yes	all of the time	.b	never missed medication	.b	.b	.b	.b	.b	.b	tdf/3tc/efv	1	0	.n	.n	.n	1	.s	.a		no	.s	.s	.s	.s	.s	.s	.s	.s	.s	.s	.s	.s		yes	no	no	no	no	no	no			YH	2017-06-15
mulago hospital		070F-KA	2017-09-11	pp_9mon	yes	all of the time	.b	never missed medication	.b	.b	.b	.b	.b	.b	tdf/3tc/efv	1	0	.n	.n	.n	1	.s	.a		no	.s	.s	.s	.s	.s	.s	.s	.s	.s	.s	.s	.s		yes	no	no	no	no	no	no		none	YH	2017-09-12
mulago hospital		070F-KA	2017-12-04	pp_12mon	yes	all of the time	.b	never missed medication	.b	.b	.b	.b	.b	.b	tdf/3tc/efv	1	0	.n	.n	.n	1	.s	.a		no	.s	.s	.s	.s	.s	.s	.s	.s	.s	.s	.s	.s		yes	no	no	no	no	no	no		none	YH	2017-12-07
mulago hospital		070F-KA	2018-03-02	pp_15mon	yes	all of the time	.b	never missed medication	.b	.b	.b	.b	.b	.b	tdf/3tc/efv	1	0	.n	.n	.n	1	.s	.a		no	.s	.s	.s	.s	.s	.s	.s	.s	.s	.s	.s	.s		yes	no	no	no	no	no	no		none	YH	2018-03-06
mulago hospital		070F-KA	2018-06-01	pp_18mon	yes	all of the time	.b	never missed medication	.b	.b	.b	.b	.b	.b	tdf/3tc/efv	1	0	.n	.n	.n	1	.s	.a		no	.s	.s	.s	.s	.s	.s	.s	.s	.s	.s	.s	.s		yes	no	no	no	no	no	no		none	YH	2018-06-06
mulago hospital		070F-KA	2018-09-03	pp_21mon	yes	all of the time	.b	never missed medication	.b	.b	.b	.b	.b	.b	tdf/3tc/efv	1	0	.n	.n	.n	1	.s	.a		no	.s	.s	.s	.s	.s	.s	.s	.s	.s	.s	.s	.s		yes	no	no	no	no	no	no		none	YH	2018-09-12
mulago hospital		070F-KA	2018-12-03	pp_24mon	yes	all of the time	.b	.e	yes	no	no	no	no	no	tdf/3tc/efv	1	0	.n	.n	.n	1	.s	.a		no	.s	.s	.s	.s	.s	.s	.s	.s	.s	.s	.s	.s		yes	no	no	no	no	no	no		none	YH	2018-12-06
mulago hospital		071F-KA	2016-10-21	s&e	yes	all of the time	never missed medication	.c	.b	.b	.b	.b	.b	.b	tdf/3tc/efv	1	0	.n	.n	.n	1	.s	.a		no	.n	.n	.n	.n	.n	.n	.n	.n	.n	.n	.n	.n		yes	no	no	no	no	no	no		none	YH	2016-10-28
mulago hospital		071F-KA	2016-10-24	delivery visit	yes	all of the time	never missed medication	.c	.b	.b	.b	.b	.b	.b	tdf/3tc/efv	1	0	.n	.n	.n	1	.s	.a		no	.n	.n	.n	.n	.n	.n	.n	.n	.n	.n	.n	.n		yes	no	no	no	no	no	no		none	YH	2016-10-31
mulago hospital		071F-KA	2016-12-15	pp_6wks	yes	all of the time	.b	never missed medication	.b	.b	.b	.b	.b	.b	tdf/3tc/efv	1	0	.n	.n	.n	1	.s	.a		no	.s	.s	.s	.s	.s	.s	.s	.s	.s	.s	.s	.s		yes	no	no	no	no	no	no		none	YH	2016-12-19
mulago hospital		071F-KA	2017-02-10	pp_14wks	yes	all of the time	.b	never missed medication	.b	.b	.b	.b	.b	.b	tdf/3tc/efv	1	0	.n	.n	.n	1	.s	.a		no	.s	.s	.s	.s	.s	.s	.s	.s	.s	.s	.s	.s		yes	no	no	no	no	no	no		none	YH	2017-02-14
mulago hospital		071F-KA	2017-11-16	unscheduled	yes	all of the time	.b	never missed medication	.b	.b	.b	.b	.b	.b	tdf/3tc/efv	1	0	.n	.n	.n	1	.s	.a		no	.s	.s	.s	.s	.s	.s	.s	.s	.s	.s	.s	.s		yes	no	no	no	no	no	no		none	YH	2017-11-17
mulago hospital		071F-KA	2018-01-11	pp_15mon	yes	all of the time	.b	never missed medication	.b	.b	.b	.b	.b	.b	tdf/3tc/efv	1	0	.n	.n	.n	1	.s	.a		no	.s	.s	.s	.s	.s	.s	.s	.s	.s	.s	.s	.s		yes	no	no	no	no	no	no		none	YH	2018-01-11
mulago hospital		071F-KA	2018-04-25	pp_18mon	yes	all of the time	.b	never missed medication	.b	.b	.b	.b	.b	.b	tdf/3tc/efv	1	0	.n	.n	.n	1	.s	.a		no	.s	.s	.s	.s	.s	.s	.s	.s	.s	.s	.s	.s		yes	no	no	no	no	no	no		none	YH	2018-05-02
mulago hospital		071F-KA	2018-07-18	pp_21mon	yes	all of the time	.b	never missed medication	.b	.b	.b	.b	.b	.b	tdf/3tc/efv	1	0	.n	.n	.n	1	.s	.a		no	.s	.s	.s	.s	.s	.s	.s	.s	.s	.s	.s	.s		yes	no	no	no	no	no	no		none	YH	2018-07-20
mulago hospital		072S-KA	2016-10-26	s&e	yes	all of the time	never missed medication	.c	.b	.b	.b	.b	.b	.b	tdf/3tc/efv	1	0	.n	.n	.n	1	.s	.a		no	.n	.n	.n	.n	.n	.n	.n	.n	.n	.n	.n	.n		no	yes	yes	no	no	yes	no		none	YH	2016-11-02
mulago hospital		072S-KA	2016-11-03	anc 2wks	yes	all of the time	.b	never missed medication	.b	.b	.b	.b	.b	.b	tdf/3tc/efv	1	0	.n	.n	.n	1	.s	.a		no	.s	.s	.s	.s	.s	.s	.s	.s	.s	.s	.s	.s		no	yes	yes	no	no	yes	yes	abdominal discomfort		YH	2016-11-08
mulago hospital		072S-KA	2016-11-17	anc_mon1 visit	yes	most of the time	.b	more than 2 months ago	.b	.b	.b	.b	.b	.b	tdf/3tc/efv	1	2	.n	.n	.n	0.8	.s	.a		yes	yes	yes	yes	yes	yes	yes	yes	yes	no	yes	yes	no		no	yes	yes	no	no	yes	no		none	YH	2016-11-18
mulago hospital		072S-KA	2016-12-08	anc_mon2 visit	yes	all of the time	.b	never missed medication	.b	.b	.b	.b	.b	.b	tdf/3tc/efv	1	0	.n	.n	.n	1	.s	.a		no	.s	.s	.s	.s	.s	.s	.s	.s	.s	.s	.s	.s		no	yes	no	no	no	no	no		none	YH	2017-01-11
mulago hospital		072S-KA	2017-01-19	anc_mon3 visit	yes	all of the time	.b	never missed medication	.b	.b	.b	.b	.b	.b	tdf/3tc/efv	1	0	.n	.n	.n	1	.s	.a		no	.s	.s	.s	.s	.s	.s	.s	.s	.s	.s	.s	.s		no	yes	no	no	no	no	no		none	YH	2017-01-20
mulago hospital		072S-KA	2017-02-23	anc_mon4 visit	yes	all of the time	.b	never missed medication	.b	.b	.b	.b	.b	.b	tdf/3tc/efv	1	0	.n	.n	.n	1	.s	.a		no	.s	.s	.s	.s	.s	.s	.s	.s	.s	.s	.s	.s		yes	no	no	no	no	no	no		none	YH	2017-02-24
mulago hospital		072S-KA	2017-04-24	pp_6wks	yes	all of the time	.b	never missed medication	.b	.b	.b	.b	.b	.b	tdf/3tc/efv	1	0	.n	.n	.n	1	.s	.a		no	.s	.s	.s	.s	.s	.s	.s	.s	.s	.s	.s	.s		yes	no	no	no	no	no	no		none	YH	2017-04-25
mulago hospital		072S-KA	2017-06-19	pp_14wks	yes	all of the time	.b	never missed medication	.b	.b	.b	.b	.b	.b	tdf/3tc/efv	1	0	.n	.n	.n	1	.s	.a		no	.s	.s	.s	.s	.s	.s	.s	.s	.s	.s	.s	.s		yes	no	no	no	no	no	no		none	YH	2017-06-20
mulago hospital		072S-KA	2017-09-11	pp_6mon	yes	all of the time	.b	never missed medication	.b	.b	.b	.b	.b	.b	tdf/3tc/efv	1	0	.n	.n	.n	1	.s	.a		no	.s	.s	.s	.s	.s	.s	.s	.s	.s	.s	.s	.s		yes	no	no	no	no	no	no		none	YH	2017-09-12
mulago hospital		072S-KA	2017-12-04	pp_9mon	yes	all of the time	.b	never missed medication	.b	.b	.b	.b	.b	.b	tdf/3tc/efv	1	0	.n	.n	.n	1	.s	.a		no	.s	.s	.s	.s	.s	.s	.s	.s	.s	.s	.s	.s		yes	no	no	no	no	no	no		none	YH	2017-12-07
mulago hospital		072S-KA	2018-03-06	pp_12mon	yes	all of the time	.b	never missed medication	.b	.b	.b	.b	.b	.b	tdf/3tc/efv	1	0	.n	.n	.n	1	.s	.a		no	.s	.s	.s	.s	.s	.s	.s	.s	.s	.s	.s	.s		yes	no	no	no	no	no	no		none	YH	2018-03-07
mulago hospital		072S-KA	2018-06-05	pp_15mon	yes	all of the time	.b	never missed medication	.b	.b	.b	.b	.b	.b	tdf/3tc/efv	1	0	.n	.n	.n	1	.s	.a		no	.s	.s	.s	.s	.s	.s	.s	.s	.s	.s	.s	.s		yes	no	no	no	no	no	no		none	YH	2018-06-06
mulago hospital		072S-KA	2018-09-11	pp_18mon	yes	all of the time	.b	never missed medication	.b	.b	.b	.b	.b	.b	tdf/3tc/efv	1	0	.n	.n	.n	1	.s	.a		no	.s	.s	.s	.s	.s	.s	.s	.s	.s	.s	.s	.s		yes	no	no	no	no	no	no		she is not consistent with the time for drug swallowing	YH	2018-09-18
mulago hospital		072S-KA	2018-12-03	pp_21mon	yes	all of the time	.b	.e	yes	no	no	no	no	no	tdf/3tc/efv	1	0	.n	.n	.n	1	.s	.a		no	.s	.s	.s	.s	.s	.s	.s	.s	.s	.s	.s	.s		yes	no	no	no	no	no	no		none	YH	2018-12-04
mulago hospital		072S-KA	2019-03-01	pp_24mon	yes	all of the time	.b	.e	yes	no	no	no	no	no	tdf/3tc/efv	1	0	.n	.n	.n	1	.s	.a		no	.s	.s	.s	.s	.s	.s	.s	.s	.s	.s	.s	.s		yes	no	no	no	no	no	no		none	NS	2019-03-04
mulago hospital		073F-KA	2016-10-27	s&e	yes	all of the time	never missed medication	.c	.b	.b	.b	.b	.b	.b	tdf/3tc/efv	1	0	.n	.n	.n	1	.s	.a		no	.n	.n	.n	.n	.n	.n	.n	.n	.n	.n	.n	.n		no	no	yes	no	no	no	no		none	YH	2016-11-02
mulago hospital		073F-KA	2016-11-02	delivery visit	yes	all of the time	.b	never missed medication	.b	.b	.b	.b	.b	.b	tdf/3tc/efv	1	0	.n	.n	.n	1	.s	.a		no	.s	.s	.s	.s	.s	.s	.s	.s	.s	.s	.s	.s		yes	no	no	no	no	no	no			YH	2016-11-11
mulago hospital		073F-KA	2016-12-15	pp_6wks	yes	all of the time	.b	never missed medication	.b	.b	.b	.b	.b	.b	tdf/3tc/efv	1	0	.n	.n	.n	1	.s	.a		no	.s	.s	.s	.s	.s	.s	.s	.s	.s	.s	.s	.s		yes	no	no	no	no	no	no		none	YH	2017-01-12
mulago hospital		073F-KA	2017-02-13	pp_14wks	yes	all of the time	.b	never missed medication	.b	.b	.b	.b	.b	.b	tdf/3tc/efv	1	0	.n	.n	.n	1	.s	.a		no	.s	.s	.s	.s	.s	.s	.s	.s	.s	.s	.s	.s		yes	no	no	no	no	no	no		none	YH	2017-02-14
mulago hospital		073F-KA	2017-04-18	pp_6mon	yes	all of the time	.b	never missed medication	.b	.b	.b	.b	.b	.b	tdf/3tc/efv	1	0	.n	.n	.n	1	.s	.a		no	.s	.s	.s	.s	.s	.s	.s	.s	.s	.s	.s	.s		yes	no	no	no	no	no	no		none	YH	2017-04-24
mulago hospital		073F-KA	2017-08-03	pp_9mon	yes	all of the time	.b	never missed medication	.b	.b	.b	.b	.b	.b	tdf/3tc/efv	1	0	.n	.n	.n	1	.s	.a		no	.s	.s	.s	.s	.s	.s	.s	.s	.s	.s	.s	.s		yes	no	no	no	no	no	no		none	YH	2017-08-21
mulago hospital		073F-KA	2017-10-23	pp_12mon	yes	all of the time	.b	never missed medication	.b	.b	.b	.b	.b	.b	tdf/3tc/efv	1	0	.n	.n	.n	1	.s	.a		no	.s	.s	.s	.s	.s	.s	.s	.s	.s	.s	.s	.s		yes	no	no	no	no	no	no		none	YH	2017-10-25
mulago hospital		073F-KA	2018-02-12	pp_15mon	yes	all of the time	.b	never missed medication	.b	.b	.b	.b	.b	.b	tdf/3tc/efv	1	0	.n	.n	.n	0.9	.s	.a		no	.s	.s	.s	.s	.s	.s	.s	.s	.s	.s	.s	.s		yes	no	no	no	no	no	no		none	YH	2018-02-14
mulago hospital		073F-KA	2018-04-11	pp_18mon	yes	most of the time	.b	more than 2 months ago	.b	.b	.b	.b	.b	.b	tdf/3tc/efv	1	0	.n	.n	.n	0.9	.s	.a		yes	no	no	no	no	no	no	no	no	no	no	yes	no		yes	no	no	no	no	no	no		none	YH	2018-04-12
mulago hospital		073F-KA	2018-07-30	pp_21mon	yes	all of the time	.b	never missed medication	.b	.b	.b	.b	.b	.b	tdf/3tc/efv	1	0	.n	.n	.n	1	.s	.a		no	.s	.s	.s	.s	.s	.s	.s	.s	.s	.s	.s	.s		yes	no	no	no	no	no	no		none	YH	2018-07-31
mulago hospital		073F-KA	2018-10-22	pp_24mon	yes	all of the time	.b	never missed medication	.b	.b	.b	.b	.b	.b	tdf/3tc/efv	1	0	.n	.n	.n	1	.s	.a		no	.s	.s	.s	.s	.s	.s	.s	.s	.s	.s	.s	.s		yes	no	no	no	no	no	no		none	YH	2018-10-24
mulago hospital		074S-KA	2016-10-31	s&e	yes	all of the time	.b	never missed medication	.b	.b	.b	.b	.b	.b	tdf/3tc/efv	1	0	.n	.n	.n	1	.s	.a		no	.s	.s	.s	.s	.s	.s	.s	.s	.s	.s	.s	.s		no	yes	yes	yes	no	no	no		none	YH	2016-11-02
mulago hospital		074S-KA	2016-11-09	anc 2wks	yes	all of the time	.b	never missed medication	.b	.b	.b	.b	.b	.b	tdf/3tc/efv	1	0	.n	.n	.n	1	.s	.a		no	.s	.s	.s	.s	.s	.s	.s	.s	.s	.s	.s	.s		yes	no	no	no	no	no	no		none	YH	2016-11-10
mulago hospital		074S-KA	2016-11-23	anc_mon1 visit	yes	all of the time	.b	never missed medication	.b	.b	.b	.b	.b	.b	tdf/3tc/efv	1	0	.n	.n	.n	1	.s	.a		no	.s	.s	.s	.s	.s	.s	.s	.s	.s	.s	.s	.s		yes	no	no	no	no	no	no		none	YH	2016-12-01
mulago hospital		074S-KA	2016-12-21	anc_mon2 visit	yes	all of the time	.b	never missed medication	.b	.b	.b	.b	.b	.b	tdf/3tc/efv	1	0	.n	.n	.n	1	.s	.a		no	.s	.s	.s	.s	.s	.s	.s	.s	.s	.s	.s	.s		yes	no	no	no	no	no	no		none	YH	2016-12-27
mulago hospital		074S-KA	2017-01-04	anc_mon3 visit	yes	all of the time	.b	never missed medication	.b	.b	.b	.b	.b	.b	tdf/3tc/efv	1	0	.n	.n	.n	1	.s	.a		no	.s	.s	.s	.s	.s	.s	.s	.s	.s	.s	.s	.s		yes	no	no	no	no	no	no		none	YH	2017-01-09
mulago hospital		074S-KA	2017-02-01	anc_mon4 visit	yes	all of the time	.b	never missed medication	.b	.b	.b	.b	.b	.b	tdf/3tc/efv	1	0	.n	.n	.n	1	.s	.a		no	.s	.s	.s	.s	.s	.s	.s	.s	.s	.s	.s	.s		yes	no	no	no	no	no	no		none	YH	2017-02-07
mulago hospital		074S-KA	2017-02-09	delivery visit	yes	all of the time	.b	never missed medication	.b	.b	.b	.b	.b	.b	tdf/3tc/efv	1	0	.n	.n	.n	1	.s	.a		no	.s	.s	.s	.s	.s	.s	.s	.s	.s	.s	.s	.s		yes	no	no	no	no	no	no		none	YH	2017-02-14
mulago hospital		074S-KA	2017-03-23	pp_6wks	yes	all of the time	.b	never missed medication	.b	.b	.b	.b	.b	.b	tdf/3tc/efv	1	0	.n	.n	.n	1	.s	.a		no	.s	.s	.s	.s	.s	.s	.s	.s	.s	.s	.s	.s		yes	no	no	no	no	no	no		none	YH	2017-04-05
mulago hospital		074S-KA	2017-05-17	pp_14wks	yes	all of the time	.b	never missed medication	.b	.b	.b	.b	.b	.b	tdf/3tc/efv	1	0	.n	.n	.n	1	.s	.a		no	.s	.s	.s	.s	.s	.s	.s	.s	.s	.s	.s	.s		yes	no	no	no	no	no	no		none	YH	2017-05-18
mulago hospital		074S-KA	2017-08-07	pp_6mon	yes	all of the time	.b	never missed medication	.b	.b	.b	.b	.b	.b	tdf/3tc/efv	1	0	.n	.n	.n	1	.s	.a		no	.s	.s	.s	.s	.s	.s	.s	.s	.s	.s	.s	.s		yes	no	no	no	no	no	no		none	YH	2017-08-11
mulago hospital		074S-KA	2017-11-08	pp_9mon	yes	all of the time	.b	never missed medication	.b	.b	.b	.b	.b	.b	tdf/3tc/efv	1	0	.n	.n	.n	1	.s	.a		no	.s	.s	.s	.s	.s	.s	.s	.s	.s	.s	.s	.s		yes	no	no	no	no	no	no		none	YH	2017-11-09
mulago hospital		074S-KA	2018-01-31	pp_12mon	yes	all of the time	.b	never missed medication	.b	.b	.b	.b	.b	.b	tdf/3tc/efv	1	0	.n	.n	.n	1	.s	.a		no	.s	.s	.s	.s	.s	.s	.s	.s	.s	.s	.s	.s		yes	no	no	no	no	no	no		none	YH	2018-02-01
mulago hospital		074S-KA	2018-04-18	pp_15mon	yes	all of the time	.b	never missed medication	.b	.b	.b	.b	.b	.b	tdf/3tc/efv	1	0	.n	.n	.n	1	.s	.a		no	.s	.s	.s	.s	.s	.s	.s	.s	.s	.s	.s	.s		yes	no	no	no	no	no	no		none	YH	2018-04-20
mulago hospital		074S-KA	2018-08-02	pp_18mon	yes	all of the time	.b	never missed medication	.b	.b	.b	.b	.b	.b	tdf/3tc/efv	1	0	.n	.n	.n	1	.s	.a		no	.s	.s	.s	.s	.s	.s	.s	.s	.s	.s	.s	.s		yes	no	no	no	no	no	no		none	YH	2018-08-03
mulago hospital		074S-KA	2019-01-25	pp_24mon	yes	all of the time	.b	.e	yes	no	no	no	no	no	tdf/3tc/efv	1	0	.n	.n	.n	1	.s	.a		no	.s	.s	.s	.s	.s	.s	.s	.s	.s	.s	.s	.s		yes	no	no	no	no	no	no		none	JO	2019-02-04
mulago hospital		075F-KA	2016-11-03	s&e	yes	all of the time	.b	never missed medication	.b	.b	.b	.b	.b	.b	tdf/3tc/efv	1	0	.n	.n	.n	1	.s	.a		no	.s	.s	.s	.s	.s	.s	.s	.s	.s	.s	.s	.s		yes	no	no	no	no	no	no		none	YH	2016-11-18
mulago hospital		075F-KA	2016-11-11	anc 2wks	yes	all of the time	.b	never missed medication	.b	.b	.b	.b	.b	.b	tdf/3tc/efv	1	0	.n	.n	.n	1	.s	.a		no	.s	.s	.s	.s	.s	.s	.s	.s	.s	.s	.s	.s		no	yes	yes	no	no	no	no		none	YH	2016-11-18
mulago hospital		075F-KA	2016-11-25	anc_mon1 visit	yes	all of the time	.b	never missed medication	.b	.b	.b	.b	.b	.b	tdf/3tc/efv	1	0	.n	.n	.n	1	.s	.a		no	.s	.s	.s	.s	.s	.s	.s	.s	.s	.s	.s	.s		yes	no	no	no	no	no	no			YH	2016-12-01
mulago hospital		075F-KA	2016-12-27	anc_mon2 visit	yes	all of the time	.b	never missed medication	.b	.b	.b	.b	.b	.b	tdf/3tc/efv	1	0	.n	.n	.n	1	.s	.a		no	.s	.s	.s	.s	.s	.s	.s	.s	.s	.s	.s	.s		yes	no	no	no	no	no	no		none	YH	2016-12-28
mulago hospital		075F-KA	2017-01-24	anc_mon3 visit	yes	all of the time	.b	never missed medication	.b	.b	.b	.b	.b	.b	tdf/3tc/efv	1	0	.n	.n	.n	1	.s	.a		no	.s	.s	.s	.s	.s	.s	.s	.s	.s	.s	.s	.s		yes	no	no	no	no	no	no		none	YH	2017-01-31
mulago hospital		075F-KA	2017-02-02	delivery visit	yes	all of the time	.b	never missed medication	.b	.b	.b	.b	.b	.b	tdf/3tc/efv	1	0	.n	.n	.n	1	.s	.a		no	.s	.s	.s	.s	.s	.s	.s	.s	.s	.s	.s	.s		yes	no	no	no	no	no	no		none	YH	2017-02-06
mulago hospital		075F-KA	2017-03-16	pp_6wks	yes	all of the time	.b	never missed medication	.b	.b	.b	.b	.b	.b	tdf/3tc/efv	1	0	.n	.n	.n	1	.s	.a		no	.s	.s	.s	.s	.s	.s	.s	.s	.s	.s	.s	.s		yes	no	no	no	no	no	no		none	YH	2017-03-20
mulago hospital		075F-KA	2017-05-11	pp_14wks	yes	all of the time	.b	never missed medication	.b	.b	.b	.b	.b	.b	tdf/3tc/efv	1	0	.n	.n	.n	1	.s	.a		no	.s	.s	.s	.s	.s	.s	.s	.s	.s	.s	.s	.s		yes	no	no	no	no	no	no		none	YH	2017-05-15
mulago hospital		075F-KA	2017-11-01	pp_9mon	yes	all of the time	.b	never missed medication	.b	.b	.b	.b	.b	.b	tdf/3tc/efv	1	0	.n	.n	.n	1	.s	.a		no	.s	.s	.s	.s	.s	.s	.s	.s	.s	.s	.s	.s		yes	no	no	no	no	no	no		none	YH	2017-11-07
mulago hospital		075F-KA	2018-01-24	pp_12mon	yes	all of the time	.b	never missed medication	.b	.b	.b	.b	.b	.b	tdf/3tc/efv	1	0	.n	.n	.n	1	.s	.a		no	.s	.s	.s	.s	.s	.s	.s	.s	.s	.s	.s	.s		yes	no	no	no	no	no	no		none	YH	2018-01-25
mulago hospital		075F-KA	2018-04-27	pp_15mon	yes	all of the time	.b	never missed medication	.b	.b	.b	.b	.b	.b	tdf/3tc/efv	1	0	.n	.n	.n	1	.s	.a		no	.s	.s	.s	.s	.s	.s	.s	.s	.s	.s	.s	.s		yes	no	no	no	no	no	no		none	YH	2018-05-03
mulago hospital		075F-KA	2018-08-06	pp_18mon	yes	all of the time	.b	never missed medication	.b	.b	.b	.b	.b	.b	tdf/3tc/efv	1	0	.n	.n	.n	1	.s	.a		no	.s	.s	.s	.s	.s	.s	.s	.s	.s	.s	.s	.s		yes	no	no	no	no	no	no		none	YH	2018-08-09
mulago hospital		075F-KA	2018-10-25	pp_21mon	yes	all of the time	.b	never missed medication	.b	.b	.b	.b	.b	.b	tdf/3tc/efv	1	0	.n	.n	.n	1	.s	.a		no	.s	.s	.s	.s	.s	.s	.s	.s	.s	.s	.s	.s		yes	no	no	no	no	no	no		none	YH	2018-10-26
mulago hospital		075F-KA	2019-01-15	pp_24mon	yes	all of the time	.b	.e	yes	no	no	no	no	no	tdf/3tc/efv	1	0	.n	.n	.n	1	.s	.a		no	.s	.s	.s	.s	.s	.s	.s	.s	.s	.s	.s	.s		yes	no	no	no	no	no	no		none	YH	2019-01-21
mulago hospital		076S-KA	2016-11-04	s&e	yes	all of the time	.b	never missed medication	.b	.b	.b	.b	.b	.b	tdf/3tc/efv	1	0	.n	.n	.n	1	.s	.a		no	.s	.s	.s	.s	.s	.s	.s	.s	.s	.s	.s	.s		no	no	no	no	no	yes	no		none	YH	2016-11-08
mulago hospital		076S-KA	2016-11-14	anc 2wks	yes	all of the time	.b	never missed medication	.b	.b	.b	.b	.b	.b	tdf/3tc/efv	1	0	.n	.n	.n	1	.s	.a		no	.s	.s	.s	.s	.s	.s	.s	.s	.s	.s	.s	.s		no	yes	no	no	no	yes	no		none	YH	2016-11-14
mulago hospital		076S-KA	2016-11-28	anc_mon1 visit	yes	all of the time	.b	never missed medication	.b	.b	.b	.b	.b	.b	tdf/3tc/efv	1	0	.n	.n	.n	1	.s	.a		no	.s	.s	.s	.s	.s	.s	.s	.s	.s	.s	.s	.s		yes	no	no	no	no	no	no		none	YH	2016-12-01
mulago hospital		076S-KA	2017-01-02	anc_mon2 visit	yes	all of the time	.b	never missed medication	.b	.b	.b	.b	.b	.b	tdf/3tc/efv	1	0	.n	.n	.n	1	.s	.a		no	.s	.s	.s	.s	.s	.s	.s	.s	.s	.s	.s	.s		yes	no	no	no	no	no	no		none	YH	2017-01-02
mulago hospital		076S-KA	2017-01-31	anc_mon3 visit	yes	all of the time	.b	never missed medication	.b	.b	.b	.b	.b	.b	tdf/3tc/efv	1	0	.n	.n	.n	1	.s	.a		no	.s	.s	.s	.s	.s	.s	.s	.s	.s	.s	.s	.s		yes	no	no	no	no	no	no		none	YH	2017-02-06
mulago hospital		076S-KA	2017-03-07	anc_mon4 visit	yes	all of the time	.b	never missed medication	.b	.b	.b	.b	.b	.b	tdf/3tc/efv	1	0	.n	.n	.n	1	.s	.a		no	.s	.s	.s	.s	.s	.s	.s	.s	.s	.s	.s	.s		yes	no	no	no	no	no	no		none	YH	2017-03-15
mulago hospital		076S-KA	2017-04-04	anc_mon5 visit	yes	all of the time	.b	never missed medication	.b	.b	.b	.b	.b	.b	tdf/3tc/efv	1	0	.n	.n	.n	1	.s	.a		no	.s	.s	.s	.s	.s	.s	.s	.s	.s	.s	.s	.s		yes	no	no	no	no	no	no		none	YH	2017-04-11
mulago hospital		076S-KA	2017-05-25	pp_6wks	yes	all of the time	.b	never missed medication	.b	.b	.b	.b	.b	.b	tdf/3tc/efv	1	0	.n	.n	.n	1	.s	.a		no	.s	.s	.s	.s	.s	.s	.s	.s	.s	.s	.s	.s		yes	no	no	no	no	no	no		none	YH	2017-06-01
mulago hospital		076S-KA	2017-07-20	pp_14wks	yes	all of the time	.b	never missed medication	.b	.b	.b	.b	.b	.b	tdf/3tc/efv	1	0	.n	.n	.n	1	.s	.a		no	.s	.s	.s	.s	.s	.s	.s	.s	.s	.s	.s	.s		yes	no	no	no	no	no	no		none	YH	2017-07-21
mulago hospital		076S-KA	2017-10-10	pp_6mon	yes	all of the time	.b	never missed medication	.b	.b	.b	.b	.b	.b	tdf/3tc/efv	1	0	.n	.n	.n	1	.s	.a		no	.s	.s	.s	.s	.s	.s	.s	.s	.s	.s	.s	.s		yes	no	no	no	no	no	no		none	YH	2017-10-12
mulago hospital		076S-KA	2018-01-08	pp_9mon	yes	all of the time	.b	never missed medication	.b	.b	.b	.b	.b	.b	tdf/3tc/efv	1	0	.n	.n	.n	1	.s	.a		no	.s	.s	.s	.s	.s	.s	.s	.s	.s	.s	.s	.s		yes	no	no	no	no	no	no		none	YH	2018-01-10
mulago hospital		076S-KA	2018-04-09	pp_12mon	yes	all of the time	.b	never missed medication	.b	.b	.b	.b	.b	.b	tdf/3tc/efv	1	0	.n	.n	.n	1	.s	.a		no	.s	.s	.s	.s	.s	.s	.s	.s	.s	.s	.s	.s		yes	no	no	no	no	no	no		none	YH	2018-04-10
mulago hospital		076S-KA	2018-07-05	pp_15mon	yes	all of the time	.b	never missed medication	.b	.b	.b	.b	.b	.b	tdf/3tc/efv	1	0	.n	.n	.n	1	.s	.a		no	.s	.s	.s	.s	.s	.s	.s	.s	.s	.s	.s	.s		yes	no	no	no	no	no	no		none	YH	2018-07-09
mulago hospital		076S-KA	2018-10-15	pp_18mon	yes	all of the time	.b	never missed medication	.b	.b	.b	.b	.b	.b	tdf/3tc/efv	1	0	.n	.n	.n	1	.s	.a		no	.s	.s	.s	.s	.s	.s	.s	.s	.s	.s	.s	.s		yes	no	no	no	no	no	no		none	YH	2018-10-17
mulago hospital		076S-KA	2019-01-09	pp_21mon	yes	all of the time	.b	.e	yes	no	no	no	no	no	tdf/3tc/efv	1	0	.n	.n	.n	1	.s	.a		no	.s	.s	.s	.s	.s	.s	.s	.s	.s	.s	.s	.s		yes	no	no	no	no	no	no		none	YH	2019-01-11
mulago hospital		076S-KA	2019-03-27	pp_24mon	yes	all of the time	.b	.e	yes	no	no	no	no	no	tdf/3tc/efv	1	0	.n	.n	.n	1	.s	.a		no	.s	.s	.s	.s	.s	.s	.s	.s	.s	.s	.s	.s		yes	no	no	no	no	no	no		none	NS	2019-03-28
mulago hospital		077S-KA	2016-11-04	s&e	yes	all of the time	.b	never missed medication	.b	.b	.b	.b	.b	.b	tdf/3tc/efv	1	0	.n	.n	.n	1	.s	.a		no	.s	.s	.s	.s	.s	.s	.s	.s	.s	.s	.s	.s		no	no	yes	yes	no	no	no		none	YH	2016-11-09
mulago hospital		077S-KA	2016-11-11	anc 2wks	yes	all of the time	.b	never missed medication	.b	.b	.b	.b	.b	.b	tdf/3tc/efv	1	0	.n	.n	.n	1	.s	.a		no	.s	.s	.s	.s	.s	.s	.s	.s	.s	.s	.s	.s		no	no	yes	no	no	no	no		noneq	YH	2016-11-14
mulago hospital		077S-KA	2016-11-25	anc_mon1 visit	yes	all of the time	.b	never missed medication	.b	.b	.b	.b	.b	.b	tdf/3tc/efv	1	0	.n	.n	.n	1	.s	.a		no	.s	.s	.s	.s	.s	.s	.s	.s	.s	.s	.s	.s		yes	no	no	no	no	no	no		none	YH	2016-12-01
mulago hospital		077S-KA	2016-12-29	anc_mon2 visit	yes	all of the time	.b	never missed medication	.b	.b	.b	.b	.b	.b	tdf/3tc/efv	1	0	.n	.n	.n	1	.s	.a		no	.s	.s	.s	.s	.s	.s	.s	.s	.s	.s	.s	.s		no	yes	no	no	no	no	no		none	YH	2016-12-30
mulago hospital		077S-KA	2017-01-19	delivery visit	yes	all of the time	.b	never missed medication	.b	.b	.b	.b	.b	.b	tdf/3tc/efv	1	0	.n	.n	.n	1	.s	.a		no	.s	.s	.s	.s	.s	.s	.s	.s	.s	.s	.s	.s		yes	no	no	no	no	no	no		none	YH	2017-01-20
mulago hospital		077S-KA	2017-03-02	pp_6wks	yes	most of the time	.b	15-30 days ago	.b	.b	.b	.b	.b	.b	tdf/3tc/efv	1	0	.n	.n	.n	0.9	.s	.a		yes	no	yes	no	no	no	no	no	no	no	no	yes	no		yes	no	no	no	no	no	no		none	YH	2017-03-09
mulago hospital		077S-KA	2017-04-26	pp_14wks	yes	all of the time	.b	never missed medication	.b	.b	.b	.b	.b	.b	tdf/3tc/efv	1	0	.n	.n	.n	1	.s	.a		no	.s	.s	.s	.s	.s	.s	.s	.s	.s	.s	.s	.s		yes	no	no	no	no	no	no		none	YH	2017-04-27
mulago hospital		077S-KA	2017-07-17	pp_6mon	yes	most of the time	.b	more than 2 months ago	.b	.b	.b	.b	.b	.b	tdf/3tc/efv	1	0	.n	.n	.n	0.9	.s	.a		yes	no	no	no	no	no	no	no	no	no	no	yes	no		yes	no	no	no	no	no	no		none	YH	2017-07-25
mulago hospital		077S-KA	2017-10-16	pp_9mon	yes	all of the time	.b	never missed medication	.b	.b	.b	.b	.b	.b	tdf/3tc/efv	1	0	.n	.n	.n	1	.s	.a		no	.s	.s	.s	.s	.s	.s	.s	.s	.s	.s	.s	.s		yes	no	no	no	no	no	no		none	YH	2017-10-17
mulago hospital		077S-KA	2018-01-15	pp_12mon	yes	all of the time	.b	never missed medication	.b	.b	.b	.b	.b	.b	tdf/3tc/efv	1	0	.n	.n	.n	1	.s	.a		no	.s	.s	.s	.s	.s	.s	.s	.s	.s	.s	.s	.s		no	no	yes	no	no	no	no		none	YH	2018-01-16
mulago hospital		077S-KA	2018-04-13	pp_15mon	yes	all of the time	.b	never missed medication	.b	.b	.b	.b	.b	.b	tdf/3tc/efv	1	0	.n	.n	.n	0.9	.s	.a		no	.s	.s	.s	.s	.s	.s	.s	.s	.s	.s	.s	.s		yes	no	no	no	no	no	no		none	YH	2018-04-18
mulago hospital		077S-KA	2018-07-12	pp_18mon	yes	all of the time	.b	never missed medication	.b	.b	.b	.b	.b	.b	tdf/3tc/efv	1	0	.n	.n	.n	1	.s	.a		no	.s	.s	.s	.s	.s	.s	.s	.s	.s	.s	.s	.s		yes	no	no	no	no	no	no		none	YH	2018-07-13
mulago hospital		077S-KA	2018-10-10	pp_21mon	yes	all of the time	.b	never missed medication	.b	.b	.b	.b	.b	.b	tdf/3tc/efv	1	0	.n	.n	.n	1	.s	.a		no	.s	.s	.s	.s	.s	.s	.s	.s	.s	.s	.s	.s		no	no	yes	no	no	no	no		none	YH	2018-10-11
mulago hospital		077S-KA	2019-01-08	pp_24mon	yes	all of the time	.b	.e	yes	no	no	no	no	no	tdf/3tc/efv	1	0	.n	.n	.n	1	.s	.a		no	.s	.s	.s	.s	.s	.s	.s	.s	.s	.s	.s	.s		yes	no	no	no	no	no	no		none	YH	2019-01-11
mulago hospital		078F-KA	2016-11-07	s&e	yes	all of the time	.b	never missed medication	.b	.b	.b	.b	.b	.b	tdf/3tc/efv	1	0	.n	.n	.n	1	.s	.a		no	.s	.s	.s	.s	.s	.s	.s	.s	.s	.s	.s	.s		no	no	no	yes	no	no	no		the participant was encouraged to continue taking her arv drugs and the spots on her baby will subside.	YH	2016-11-09
mulago hospital		078F-KA	2016-11-18	anc 2wks	yes	all of the time	.b	never missed medication	.b	.b	.b	.b	.b	.b	tdf/3tc/efv	1	0	.n	.n	.n	1	.s	.a		no	.s	.s	.s	.s	.s	.s	.s	.s	.s	.s	.s	.s		no	no	no	no	no	yes	no		none	YH	2016-11-21
mulago hospital		078F-KA	2016-12-02	anc_mon1 visit	yes	all of the time	.b	never missed medication	.b	.b	.b	.b	.b	.b	tdf/3tc/efv	1	0	.n	.n	.n	1	.s	.a		no	.s	.s	.s	.s	.s	.s	.s	.s	.s	.s	.s	.s		yes	no	no	no	no	no	no		none	YH	2016-12-07
mulago hospital		078F-KA	2017-01-13	anc_mon2 visit	yes	all of the time	.b	never missed medication	.b	.b	.b	.b	.b	.b	tdf/3tc/efv	1	0	.n	.n	.n	1	.s	.a		no	.s	.s	.s	.s	.s	.s	.s	.s	.s	.s	.s	.s		yes	no	no	no	no	no	no		none	YH	2017-01-18
mulago hospital		078F-KA	2017-02-06	anc_mon3 visit	yes	all of the time	.b	never missed medication	.b	.b	.b	.b	.b	.b	tdf/3tc/efv	1	0	.n	.n	.n	1	.s	.a		no	.s	.s	.s	.s	.s	.s	.s	.s	.s	.s	.s	.s		yes	no	no	no	no	no	no		none	YH	2017-02-07
mulago hospital		078F-KA	2017-02-28	delivery visit	yes	about half of the time	.b	more than 2 months ago	.b	.b	.b	.b	.b	.b	tdf/3tc/efv	1	3	.n	.n	.n	0.6	.s	.a		yes	no	no	no	no	no	no	no	no	yes	no	no	no		yes	no	no	no	no	no	no		none	YH	2017-04-12
mulago hospital		078F-KA	2017-04-06	pp_6wks	yes	all of the time	.b	never missed medication	.b	.b	.b	.b	.b	.b	tdf/3tc/efv	1	0	.n	.n	.n	1	.s	.a		no	.s	.s	.s	.s	.s	.s	.s	.s	.s	.s	.s	.s		yes	no	no	no	no	no	no		none	YH	2017-04-12
mulago hospital		078F-KA	2017-06-01	pp_14wks	yes	all of the time	.b	never missed medication	.b	.b	.b	.b	.b	.b	tdf/3tc/efv	1	0	.n	.n	.n	1	.s	.a		no	.s	.s	.s	.s	.s	.s	.s	.s	.s	.s	.s	.s		yes	no	no	no	no	no	no		none	YH	2017-06-05
mulago hospital		078F-KA	2017-12-12	pp_9mon	yes	all of the time	.b	within the past 7 days	.b	.b	.b	.b	.b	.b	tdf/3tc/efv	1	0	.n	.n	.n	1	.s	.a		yes	no	no	no	no	no	no	no	no	no	no	no	yes	participant reported that she had travelled and she forgot to carry water for swalloing her medicine	yes	no	no	no	no	no	no		none	YH	2017-12-13
mulago hospital		079S-KA	2016-11-08	s&e	yes	all of the time	.b	never missed medication	.b	.b	.b	.b	.b	.b	tdf/3tc/efv	1	0	.n	.n	.n	1	.s	.a		no	.s	.s	.s	.s	.s	.s	.s	.s	.s	.s	.s	.s		no	no	yes	no	no	no	no		none	YH	2016-11-10
mulago hospital		079S-KA	2016-11-16	anc 2wks	yes	all of the time	.b	never missed medication	.b	.b	.b	.b	.b	.b	tdf/3tc/efv	1	0	.n	.n	.n	1	.s	.a		no	.s	.s	.s	.s	.s	.s	.s	.s	.s	.s	.s	.s		yes	no	no	no	no	no	no		none	YH	2016-11-17
mulago hospital		079S-KA	2016-11-30	end of study	yes	most of the time	.b	more than 2 months ago	.b	.b	.b	.b	.b	.b	tdf/3tc/efv	1	1	.n	.n	.n	0.9	.s	.a		yes	no	no	no	no	no	no	no	no	no	no	no	yes	she had travelled and time reached when she is not yet back home.	yes	no	no	no	no	no	no		none	YH	2016-12-05
mulago hospital		080F-KA	2016-11-10	s&e	yes	all of the time	.b	never missed medication	.b	.b	.b	.b	.b	.b	tdf/3tc/efv	1	0	.n	.n	.n	1	.s	.a		no	.s	.s	.s	.s	.s	.s	.s	.s	.s	.s	.s	.s		yes	no	no	no	no	no	no		none	YH	2016-11-15
mulago hospital		080F-KA	2016-11-21	anc 2wks	yes	all of the time	.b	never missed medication	.b	.b	.b	.b	.b	.b	tdf/3tc/efv	1	0	.n	.n	.n	1	.s	.a		no	.s	.s	.s	.s	.s	.s	.s	.s	.s	.s	.s	.s		no	no	yes	no	no	no	no		none	YH	2016-11-22
mulago hospital		080F-KA	2016-12-05	anc_mon1 visit	yes	all of the time	.b	never missed medication	.b	.b	.b	.b	.b	.b	tdf/3tc/efv	1	0	.n	.n	.n	1	.s	.a		no	.s	.s	.s	.s	.s	.s	.s	.s	.s	.s	.s	.s		yes	no	no	no	no	no	no		none	YH	2016-12-07
mulago hospital		080F-KA	2017-01-09	anc_mon2 visit	yes	all of the time	.b	never missed medication	.b	.b	.b	.b	.b	.b	tdf/3tc/efv	1	0	.n	.n	.n	1	.s	.a		no	.s	.s	.s	.s	.s	.s	.s	.s	.s	.s	.s	.s		yes	no	no	no	no	no	no		none	YH	2017-01-10
mulago hospital		080F-KA	2017-02-08	anc_mon3 visit	yes	all of the time	.b	never missed medication	.b	.b	.b	.b	.b	.b	tdf/3tc/efv	1	0	.n	.n	.n	1	.s	.a		no	.s	.s	.s	.s	.s	.s	.s	.s	.s	.s	.s	.s		yes	no	no	no	no	no	no		none	YH	2017-02-09
mulago hospital		080F-KA	2017-03-15	anc_mon4 visit	yes	never	.b	15-30 days ago	.b	.b	.b	.b	.b	.b	tdf/3tc/efv	1	0	.n	.n	.n	0.5	.s	.a		yes	yes	no	no	no	no	no	no	no	no	no	no	no		yes	no	no	no	no	no	no		her arvs got finished 2 weeks ago	YH	2017-03-23
mulago hospital		080F-KA	2017-04-07	delivery visit	yes	most of the time	.b	more than 2 months ago	.b	.b	.b	.b	.b	.b	tdf/3tc/efv	1	0	.n	.n	.n	0.9	.s	.a		yes	no	no	no	no	no	no	no	no	yes	no	no	no		yes	no	no	no	no	no	no		none	YH	2017-04-18
mulago hospital		080F-KA	2017-05-18	pp_6wks	yes	all of the time	.b	never missed medication	.b	.b	.b	.b	.b	.b	tdf/3tc/efv	1	0	.n	.n	.n	1	.s	.a		no	.s	.s	.s	.s	.s	.s	.s	.s	.s	.s	.s	.s		yes	no	no	no	no	no	no		none	YH	2017-05-23
mulago hospital		080F-KA	2017-07-12	pp_14wks	yes	all of the time	.b	never missed medication	.b	.b	.b	.b	.b	.b	tdf/3tc/efv	1	0	.n	.n	.n	1	.s	.a		no	.s	.s	.s	.s	.s	.s	.s	.s	.s	.s	.s	.s		yes	no	no	no	no	no	no		none	YH	2017-07-17
mulago hospital		080F-KA	2017-10-02	pp_6mon	yes	all of the time	.b	never missed medication	.b	.b	.b	.b	.b	.b	tdf/3tc/efv	1	0	.n	.n	.n	1	.s	.a		no	.s	.s	.s	.s	.s	.s	.s	.s	.s	.s	.s	.s		yes	no	no	no	no	no	no		none	YH	2017-10-04
mulago hospital		080F-KA	2018-01-15	pp_9mon	yes	all of the time	.b	never missed medication	.b	.b	.b	.b	.b	.b	tdf/3tc/efv	1	0	.n	.n	.n	1	.s	.a		no	.s	.s	.s	.s	.s	.s	.s	.s	.s	.s	.s	.s		yes	no	no	no	no	no	no		none	YH	2018-01-16
mulago hospital		080F-KA	2018-04-23	unscheduled	yes	never	.b	more than 2 months ago	.b	.b	.b	.b	.b	.b	tdf/3tc/efv	1	3	.n	.n	.n	0	.s	.a		yes	yes	no	no	no	no	no	no	no	no	no	no	no		yes	no	no	no	no	no	no		none	YH	2018-05-03
mulago hospital		080F-KA	2018-06-29	pp_15mon	yes	all of the time	.b	never missed medication	.b	.b	.b	.b	.b	.b	tdf/3tc/efv	1	0	.n	.n	.n	1	.s	.a		no	.s	.s	.s	.s	.s	.s	.s	.s	.s	.s	.s	.s		yes	no	no	no	no	no	no		none	YH	2018-08-31
mulago hospital		080F-KA	2018-09-27	pp_18mon	yes	all of the time	.b	never missed medication	.b	.b	.b	.b	.b	.b	tdf/3tc/efv	1	0	.n	.n	.n	1	.s	.a		no	.s	.s	.s	.s	.s	.s	.s	.s	.s	.s	.s	.s		yes	no	no	no	no	no	no		none	YH	2018-10-02
mulago hospital		080F-KA	2018-12-14	pp_21mon	yes	all of the time	.b	.e	yes	no	no	no	no	no	tdf/3tc/efv	1	0	.n	.n	.n	1	.s	.a		no	.s	.s	.s	.s	.s	.s	.s	.s	.s	.s	.s	.s		yes	no	no	no	no	no	no		none	YH	2018-12-19
mulago hospital		080F-KA	2019-03-26	pp_24mon	yes	all of the time	.b	.e	yes	no	no	no	no	no	tdf/3tc/efv	1	0	.n	.n	.n	1	.s	.a		no	.s	.s	.s	.s	.s	.s	.s	.s	.s	.s	.s	.s		yes	no	no	no	no	no	no		none	NS	2019-03-27
mulago hospital		081S-KA	2016-11-11	s&e	yes	all of the time	.b	never missed medication	.b	.b	.b	.b	.b	.b	tdf/3tc/efv	1	0	.n	.n	.n	1	.s	.a		no	.s	.s	.s	.s	.s	.s	.s	.s	.s	.s	.s	.s		yes	no	no	no	no	no	no		none	YH	2016-11-15
mulago hospital		081S-KA	2016-11-24	anc 2wks	yes	all of the time	.b	never missed medication	.b	.b	.b	.b	.b	.b	tdf/3tc/efv	1	0	.n	.n	.n	1	.s	.a		no	.s	.s	.s	.s	.s	.s	.s	.s	.s	.s	.s	.s		no	no	yes	no	no	no	no		none	YH	2016-12-01
mulago hospital		081S-KA	2016-12-08	anc_mon1 visit	yes	all of the time	.b	never missed medication	.b	.b	.b	.b	.b	.b	tdf/3tc/efv	1	0	.n	.n	.n	1	.s	.a		no	.s	.s	.s	.s	.s	.s	.s	.s	.s	.s	.s	.s		yes	no	no	no	no	no	no		none	YH	2016-12-27
mulago hospital		081S-KA	2016-12-29	anc_mon2 visit	yes	all of the time	.b	never missed medication	.b	.b	.b	.b	.b	.b	tdf/3tc/efv	1	0	.n	.n	.n	1	.s	.a		no	.s	.s	.s	.s	.s	.s	.s	.s	.s	.s	.s	.s		yes	no	no	no	no	no	no			YH	2016-12-30
mulago hospital		081S-KA	2017-02-01	delivery visit	yes	all of the time	.b	never missed medication	.b	.b	.b	.b	.b	.b	tdf/3tc/efv	1	0	.n	.n	.n	1	.s	.a		no	.s	.s	.s	.s	.s	.s	.s	.s	.s	.s	.s	.s		yes	no	no	no	no	no	no		none	YH	2017-02-06
mulago hospital		081S-KA	2017-03-07	pp_6wks	yes	all of the time	.b	never missed medication	.b	.b	.b	.b	.b	.b	tdf/3tc/efv	1	0	.n	.n	.n	1	.s	.a		no	.s	.s	.s	.s	.s	.s	.s	.s	.s	.s	.s	.s		yes	no	no	no	no	no	no		none	YH	2017-03-09
mulago hospital		081S-KA	2017-05-02	pp_14wks	yes	all of the time	.b	1-2 months ago	.b	.b	.b	.b	.b	.b	tdf/3tc/efv	1	0	.n	.n	.n	0.9	.s	.a		yes	no	no	no	no	no	no	no	no	no	no	yes	no		yes	no	no	no	no	no	no		none	YH	2017-05-04
mulago hospital		081S-KA	2017-07-25	pp_6mon	yes	all of the time	.b	never missed medication	.b	.b	.b	.b	.b	.b	tdf/3tc/efv	1	0	.n	.n	.n	1	.s	.a		no	.s	.s	.s	.s	.s	.s	.s	.s	.s	.s	.s	.s		yes	no	no	no	no	no	no		none	YH	2017-07-26
mulago hospital		081S-KA	2017-11-02	pp_9mon	yes	all of the time	.b	never missed medication	.b	.b	.b	.b	.b	.b	tdf/3tc/efv	1	0	.n	.n	.n	1	.s	.a		no	.s	.s	.s	.s	.s	.s	.s	.s	.s	.s	.s	.s		yes	no	no	no	no	no	no		none	YH	2017-11-07
mulago hospital		081S-KA	2018-01-10	pp_12mon	yes	all of the time	.b	15-30 days ago	.b	.b	.b	.b	.b	.b	tdf/3tc/efv	1	0	.n	.n	.n	0.9	.s	.a		yes	no	no	no	no	no	no	no	no	no	no	yes	no		yes	no	no	no	no	no	no		none	YH	2018-01-11
mulago hospital		081S-KA	2018-07-26	pp_18mon	yes	most of the time	.b	more than 2 months ago	.b	.b	.b	.b	.b	.b	tdf/3tc/efv	1	0	.n	.n	.n	0.9	.s	.a		yes	no	no	no	no	no	no	no	no	no	no	yes	no		yes	no	no	no	no	no	no		she is not consistent with the time of swallowing her arvs	YH	2018-07-30
mulago hospital		082F-KA	2016-11-14	s&e	yes	all of the time	.b	never missed medication	.b	.b	.b	.b	.b	.b	tdf/3tc/efv	1	0	.n	.n	.n	1	.s	.a		no	.s	.s	.s	.s	.s	.s	.s	.s	.s	.s	.s	.s		no	yes	yes	no	no	no	no		none	YH	2016-11-16
mulago hospital		082F-KA	2016-11-23	anc 2wks	yes	all of the time	.b	never missed medication	.b	.b	.b	.b	.b	.b	tdf/3tc/efv	1	0	.n	.n	.n	1	.s	.a		no	.s	.s	.s	.s	.s	.s	.s	.s	.s	.s	.s	.s		no	no	no	no	no	no	yes	hearing problem	none	YH	2016-12-01
mulago hospital		082F-KA	2016-12-06	anc_mon1 visit	yes	all of the time	.b	never missed medication	.b	.b	.b	.b	.b	.b	tdf/3tc/efv	1	0	.n	.n	.n	1	.s	.a		no	.s	.s	.s	.s	.s	.s	.s	.s	.s	.s	.s	.s		no	no	yes	no	no	no	no		none	YH	2017-01-10
mulago hospital		082F-KA	2017-01-09	delivery visit	yes	all of the time	.b	never missed medication	.b	.b	.b	.b	.b	.b	tdf/3tc/efv	1	0	.n	.n	.n	1	.s	.a		no	.s	.s	.s	.s	.s	.s	.s	.s	.s	.s	.s	.s		yes	no	no	no	no	no	no		none	YH	2017-01-23
mulago hospital		082F-KA	2017-02-20	pp_6wks	yes	all of the time	.b	never missed medication	.b	.b	.b	.b	.b	.b	tdf/3tc/efv	1	0	.n	.n	.n	1	.s	.a		no	.s	.s	.s	.s	.s	.s	.s	.s	.s	.s	.s	.s		yes	no	no	no	no	no	no		none	YH	2017-02-28
mulago hospital		082F-KA	2017-04-19	pp_14wks	yes	all of the time	.b	never missed medication	.b	.b	.b	.b	.b	.b	tdf/3tc/efv	1	0	.n	.n	.n	1	.s	.a		no	.s	.s	.s	.s	.s	.s	.s	.s	.s	.s	.s	.s		yes	no	no	no	no	no	no		none	YH	2017-04-20
mulago hospital		082F-KA	2017-07-10	pp_6mon	yes	all of the time	.b	never missed medication	.b	.b	.b	.b	.b	.b	tdf/3tc/efv	1	0	.n	.n	.n	1	.s	.a		no	.s	.s	.s	.s	.s	.s	.s	.s	.s	.s	.s	.s		yes	no	no	no	no	no	no		none	YH	2017-07-12
mulago hospital		082F-KA	2017-10-11	pp_9mon	yes	most of the time	.b	more than 2 months ago	.b	.b	.b	.b	.b	.b	tdf/3tc/efv	1	1	.n	.n	.n	0.9	.s	.a		yes	yes	no	no	no	no	no	no	no	no	no	no	no		yes	no	no	no	no	no	no		none	YH	2017-10-19
mulago hospital		082F-KA	2018-01-16	pp_12mon	yes	all of the time	.b	never missed medication	.b	.b	.b	.b	.b	.b	tdf/3tc/efv	1	0	.n	.n	.n	1	.s	.a		no	.s	.s	.s	.s	.s	.s	.s	.s	.s	.s	.s	.s		yes	no	no	no	no	no	no		none	YH	2018-01-18
mulago hospital		082F-KA	2018-04-10	pp_15mon	yes	all of the time	.b	never missed medication	.b	.b	.b	.b	.b	.b	tdf/3tc/efv	1	0	.n	.n	.n	1	.s	.a		no	.s	.s	.s	.s	.s	.s	.s	.s	.s	.s	.s	.s		yes	no	no	no	no	no	no		none	YH	2018-04-12
mulago hospital		082F-KA	2018-06-19	pp_18mon	yes	most of the time	.b	more than 2 months ago	.b	.b	.b	.b	.b	.b	tdf/3tc/efv	1	0	.n	.n	.n	0.9	.s	.a		yes	no	no	no	no	no	no	no	no	no	no	yes	no		yes	no	no	no	no	no	no		none	YH	2018-06-20
mulago hospital		082F-KA	2018-10-15	pp_21mon	yes	all of the time	.b	never missed medication	.b	.b	.b	.b	.b	.b	tdf/3tc/efv	1	0	.n	.n	.n	1	.s	.a		no	.s	.s	.s	.s	.s	.s	.s	.s	.s	.s	.s	.s		yes	no	no	no	no	no	no		none	YH	2018-10-17
mulago hospital		082F-KA	2019-01-15	pp_24mon	yes	most of the time	.b	.e	no	yes	no	no	no	no	tdf/3tc/efv	1	1	.n	.n	.n	0.9	.s	.a		yes	no	no	no	no	no	no	no	no	no	no	no	yes	partiicipant reported that she had gone to visit a sick relative at nansana and unfortunately she slept there	yes	no	no	no	no	no	no		none	JO	2019-02-04
mulago hospital		083S-KA	2016-11-15	s&e	yes	all of the time	.b	never missed medication	.b	.b	.b	.b	.b	.b	tdf/3tc/efv	1	0	.n	.n	.n	1	.s	.a		no	.s	.s	.s	.s	.s	.s	.s	.s	.s	.s	.s	.s		yes	no	no	no	no	no	no		none	YH	2016-11-18
mulago hospital		083S-KA	2016-11-23	anc 2wks	yes	all of the time	.b	never missed medication	.b	.b	.b	.b	.b	.b	tdf/3tc/efv	1	0	.n	.n	.n	1	.s	.a		no	.s	.s	.s	.s	.s	.s	.s	.s	.s	.s	.s	.s		yes	no	no	no	no	no	no		none	YH	2017-01-17
mulago hospital		084F-KA	2016-11-15	s&e	yes	all of the time	.b	never missed medication	.b	.b	.b	.b	.b	.b	tdf/3tc/efv	1	0	.n	.n	.n	1	.s	.a		no	.s	.s	.s	.s	.s	.s	.s	.s	.s	.s	.s	.s		no	no	yes	no	no	yes	no			YH	2016-11-17
mulago hospital		084F-KA	2016-11-22	anc 2wks	yes	all of the time	.b	never missed medication	.b	.b	.b	.b	.b	.b	tdf/3tc/efv	1	0	.n	.n	.n	1	.s	.a		no	.s	.s	.s	.s	.s	.s	.s	.s	.s	.s	.s	.s		yes	no	no	no	no	no	no		none	YH	2016-12-02
mulago hospital		084F-KA	2016-12-14	anc_mon1 visit	yes	all of the time	.b	never missed medication	.b	.b	.b	.b	.b	.b	tdf/3tc/efv	1	0	.n	.n	.n	1	.s	.a		no	.s	.s	.s	.s	.s	.s	.s	.s	.s	.s	.s	.s		yes	no	no	no	no	no	no		none	YH	2016-12-15
mulago hospital		084F-KA	2016-12-29	delivery visit	yes	all of the time	.b	never missed medication	.b	.b	.b	.b	.b	.b	tdf/3tc/efv	1	0	.n	.n	.n	1	.s	.a		no	.s	.s	.s	.s	.s	.s	.s	.s	.s	.s	.s	.s		yes	no	no	no	no	no	no		none	YH	2016-12-30
mulago hospital		084F-KA	2017-02-13	pp_6wks	yes	all of the time	.b	never missed medication	.b	.b	.b	.b	.b	.b	tdf/3tc/efv	1	0	.n	.n	.n	1	.s	.a		no	.s	.s	.s	.s	.s	.s	.s	.s	.s	.s	.s	.s		no	no	yes	no	no	no	no		none	YH	2017-02-24
mulago hospital		084F-KA	2017-06-26	pp_6mon	yes	all of the time	.b	never missed medication	.b	.b	.b	.b	.b	.b	tdf/3tc/efv	1	0	.n	.n	.n	1	.s	.a		no	.s	.s	.s	.s	.s	.s	.s	.s	.s	.s	.s	.s		yes	no	no	no	no	no	no		none	YH	2017-07-03
mulago hospital		084F-KA	2017-09-25	pp_9mon	yes	all of the time	.b	never missed medication	.b	.b	.b	.b	.b	.b	tdf/3tc/efv	1	0	.n	.n	.n	1	.s	.a		no	.s	.s	.s	.s	.s	.s	.s	.s	.s	.s	.s	.s		yes	no	no	no	no	no	no		none	YH	2017-10-03
mulago hospital		084F-KA	2017-12-04	pp_12mon	yes	all of the time	.b	never missed medication	.b	.b	.b	.b	.b	.b	tdf/3tc/efv	1	0	.n	.n	.n	1	.s	.a		no	.s	.s	.s	.s	.s	.s	.s	.s	.s	.s	.s	.s		yes	no	no	no	no	no	no		none	YH	2017-12-07
mulago hospital		084F-KA	2018-04-04	pp_15mon	yes	all of the time	.b	never missed medication	.b	.b	.b	.b	.b	.b	tdf/3tc/efv	1	0	.n	.n	.n	1	.s	.a		no	.s	.s	.s	.s	.s	.s	.s	.s	.s	.s	.s	.s		yes	no	no	no	no	no	no		none	YH	2018-04-10
mulago hospital		084F-KA	2018-06-21	pp_18mon	yes	all of the time	.b	never missed medication	.b	.b	.b	.b	.b	.b	tdf/3tc/efv	1	0	.n	.n	.n	1	.s	.a		no	.s	.s	.s	.s	.s	.s	.s	.s	.s	.s	.s	.s		yes	no	no	no	no	no	no		none	YH	2018-06-28
mulago hospital		084F-KA	2018-09-19	pp_21mon	yes	all of the time	.b	never missed medication	.b	.b	.b	.b	.b	.b	tdf/3tc/efv	1	0	.n	.n	.n	1	.s	.a		no	.s	.s	.s	.s	.s	.s	.s	.s	.s	.s	.s	.s		yes	no	no	no	no	no	no		none	YH	2018-09-20
mulago hospital		084F-KA	2018-12-18	pp_24mon	yes	all of the time	.b	.e	yes	no	no	no	no	no	tdf/3tc/efv	1	0	.n	.n	.n	1	.s	.a		no	.s	.s	.s	.s	.s	.s	.s	.s	.s	.s	.s	.s		yes	no	no	no	no	no	no		none	YH	2018-12-19
mulago hospital		085S-KA	2016-11-17	s&e	yes	all of the time	.b	never missed medication	.b	.b	.b	.b	.b	.b	tdf/3tc/efv	1	0	.n	.n	.n	1	.s	.a		no	.s	.s	.s	.s	.s	.s	.s	.s	.s	.s	.s	.s		yes	no	no	no	no	no	no		none	YH	2017-01-23
mulago hospital		085S-KA	2016-12-09	anc_mon1 visit	yes	all of the time	.b	never missed medication	.b	.b	.b	.b	.b	.b	tdf/3tc/efv	1	0	.n	.n	.n	1	.s	.a		no	.s	.s	.s	.s	.s	.s	.s	.s	.s	.s	.s	.s		yes	no	no	no	no	no	no		none	YH	2016-12-12
mulago hospital		085S-KA	2017-01-06	anc_mon2 visit	yes	all of the time	.b	never missed medication	.b	.b	.b	.b	.b	.b	tdf/3tc/efv	1	0	.n	.n	.n	1	.s	.a		no	.s	.s	.s	.s	.s	.s	.s	.s	.s	.s	.s	.s		yes	no	no	no	no	no	no		none	YH	2017-01-09
mulago hospital		086F-KA	2016-11-17	s&e	yes	all of the time	.b	never missed medication	.b	.b	.b	.b	.b	.b	tdf/3tc/efv	1	0	.n	.n	.n	1	.s	.a		no	.s	.s	.s	.s	.s	.s	.s	.s	.s	.s	.s	.s		no	no	yes	no	no	no	no		none	YH	2016-12-02
mulago hospital		086F-KA	2016-11-28	anc 2wks	yes	all of the time	.b	never missed medication	.b	.b	.b	.b	.b	.b	tdf/3tc/efv	1	0	.n	.n	.n	1	.s	.a		no	.s	.s	.s	.s	.s	.s	.s	.s	.s	.s	.s	.s		no	no	yes	no	no	no	no		none	YH	2016-12-02
mulago hospital		086F-KA	2016-12-05	delivery visit	yes	most of the time	.b	more than 2 months ago	.b	.b	.b	.b	.b	.b	tdf/3tc/efv	1	1	.n	.n	.n	1	.s	.a		yes	no	no	no	no	no	no	no	no	no	no	no	yes	the participant reported that she forgot her arv medication at home	yes	no	no	no	no	no	no		none	YH	2016-12-06
mulago hospital		086F-KA	2017-01-16	pp_6wks	yes	all of the time	.b	never missed medication	.b	.b	.b	.b	.b	.b	tdf/3tc/efv	1	0	.n	.n	.n	1	.s	.a		no	.s	.s	.s	.s	.s	.s	.s	.s	.s	.s	.s	.s		yes	no	no	no	no	no	no		none	YH	2017-01-19
mulago hospital		086F-KA	2017-03-14	pp_14wks	yes	all of the time	.b	never missed medication	.b	.b	.b	.b	.b	.b	tdf/3tc/efv	1	0	.n	.n	.n	1	.s	.a		no	.s	.s	.s	.s	.s	.s	.s	.s	.s	.s	.s	.s		yes	no	no	no	no	no	no		none	YH	2017-03-20
mulago hospital		086F-KA	2017-06-02	pp_6mon	yes	all of the time	.b	never missed medication	.b	.b	.b	.b	.b	.b	tdf/3tc/efv	1	0	.n	.n	.n	1	.s	.a		no	.s	.s	.s	.s	.s	.s	.s	.s	.s	.s	.s	.s		yes	no	no	no	no	no	no		none	YH	2017-09-07
mulago hospital		086F-KA	2017-09-04	pp_9mon	yes	all of the time	.b	never missed medication	.b	.b	.b	.b	.b	.b	tdf/3tc/efv	1	0	.n	.n	.n	1	.s	.a		no	.s	.s	.s	.s	.s	.s	.s	.s	.s	.s	.s	.s		yes	no	no	no	no	no	no		none	YH	2017-09-07
mulago hospital		086F-KA	2017-11-29	pp_12mon	yes	all of the time	.b	never missed medication	.b	.b	.b	.b	.b	.b	tdf/3tc/efv	1	0	.n	.n	.n	1	.s	.a		no	.s	.s	.s	.s	.s	.s	.s	.s	.s	.s	.s	.s		no	no	no	no	no	yes	no		none	YH	2017-12-04
mulago hospital		086F-KA	2018-02-27	pp_15mon	yes	all of the time	.b	never missed medication	.b	.b	.b	.b	.b	.b	tdf/3tc/efv	1	0	.n	.n	.n	1	.s	.a		no	.s	.s	.s	.s	.s	.s	.s	.s	.s	.s	.s	.s		yes	no	no	no	no	no	no		none	YH	2018-03-02
mulago hospital		086F-KA	2018-05-22	pp_18mon	yes	all of the time	.b	never missed medication	.b	.b	.b	.b	.b	.b	tdf/3tc/efv	1	0	.n	.n	.n	1	.s	.a		no	.s	.s	.s	.s	.s	.s	.s	.s	.s	.s	.s	.s		yes	no	no	no	no	no	no		none	YH	2018-05-24
mulago hospital		086F-KA	2018-08-22	pp_21mon	yes	all of the time	.b	15-30 days ago	.b	.b	.b	.b	.b	.b	tdf/3tc/efv	1	0	.n	.n	.n	0.9	.s	.a		yes	no	no	no	no	no	no	no	no	no	no	no	yes	she was stressed	yes	no	no	no	no	no	no		none	YH	2018-08-29
mulago hospital		086F-KA	2018-11-22	pp_24mon	yes	all of the time	.b	.e	no	no	no	no	no	yes	tdf/3tc/efv	1	0	.n	.n	.n	1	.s	.a		yes	no	no	no	no	no	no	no	no	no	no	no	yes	participant wasn't home because she had misunderstandings with the partner and she had gone to her mother's home	yes	no	no	no	no	no	no		none	YH	2018-11-27
mulago hospital		087F-KA	2016-11-22	s&e	yes	all of the time	.b	never missed medication	.b	.b	.b	.b	.b	.b	tdf/3tc/efv	1	0	.n	.n	.n	1	.s	.a		no	.s	.s	.s	.s	.s	.s	.s	.s	.s	.s	.s	.s		yes	no	no	no	no	no	no		none	YH	2016-12-02
mulago hospital		087F-KA	2016-12-01	anc 2wks	yes	all of the time	.b	never missed medication	.b	.b	.b	.b	.b	.b	tdf/3tc/efv	1	0	.n	.n	.n	1	.s	.a		no	.s	.s	.s	.s	.s	.s	.s	.s	.s	.s	.s	.s		yes	no	no	no	no	no	no		none	YH	2016-12-16
mulago hospital		087F-KA	2016-12-15	anc_mon1 visit	yes	all of the time	.b	never missed medication	.b	.b	.b	.b	.b	.b	tdf/3tc/efv	1	0	.n	.n	.n	1	.s	.a		no	.s	.s	.s	.s	.s	.s	.s	.s	.s	.s	.s	.s		yes	no	no	no	no	no	no		none	YH	2016-12-16
mulago hospital		087F-KA	2017-01-20	anc_mon2 visit	yes	all of the time	.b	never missed medication	.b	.b	.b	.b	.b	.b	tdf/3tc/efv	1	0	.n	.n	.n	1	.s	.a		no	.s	.s	.s	.s	.s	.s	.s	.s	.s	.s	.s	.s		yes	no	no	no	no	no	no		none	YH	2017-01-31
mulago hospital		087F-KA	2017-01-25	delivery visit	yes	all of the time	.b	never missed medication	.b	.b	.b	.b	.b	.b	tdf/3tc/efv	1	0	.n	.n	.n	1	.s	.a		no	.s	.s	.s	.s	.s	.s	.s	.s	.s	.s	.s	.s		yes	no	no	no	no	no	no		none	YH	2017-02-24
mulago hospital		087F-KA	2017-05-03	pp_14wks	yes	all of the time	.b	never missed medication	.b	.b	.b	.b	.b	.b	tdf/3tc/efv	1	0	.n	.n	.n	1	.s	.a		no	.s	.s	.s	.s	.s	.s	.s	.s	.s	.s	.s	.s		yes	no	no	no	no	no	no		none	YH	2017-05-05
mulago hospital		087F-KA	2017-07-25	pp_6mon	yes	all of the time	.b	never missed medication	.b	.b	.b	.b	.b	.b	tdf/3tc/efv	1	0	.n	.n	.n	1	.s	.a		no	.s	.s	.s	.s	.s	.s	.s	.s	.s	.s	.s	.s		yes	no	no	no	no	no	no		none	YH	2017-07-26
mulago hospital		087F-KA	2017-10-23	pp_9mon	yes	all of the time	.b	never missed medication	.b	.b	.b	.b	.b	.b	tdf/3tc/efv	1	0	.n	.n	.n	1	.s	.a		no	.s	.s	.s	.s	.s	.s	.s	.s	.s	.s	.s	.s		yes	no	no	no	no	no	no		none	YH	2017-10-24
mulago hospital		087F-KA	2018-01-17	pp_12mon	yes	all of the time	.b	never missed medication	.b	.b	.b	.b	.b	.b	tdf/3tc/efv	1	0	.n	.n	.n	1	.s	.a		no	.s	.s	.s	.s	.s	.s	.s	.s	.s	.s	.s	.s		yes	no	no	no	no	no	no		none	YH	2018-01-18
mulago hospital		087F-KA	2018-04-23	pp_15mon	yes	all of the time	.b	never missed medication	.b	.b	.b	.b	.b	.b	tdf/3tc/efv	1	0	.n	.n	.n	1	.s	.a		no	.s	.s	.s	.s	.s	.s	.s	.s	.s	.s	.s	.s		yes	no	no	no	no	no	no		none	YH	2018-04-24
mulago hospital		087F-KA	2018-07-16	pp_18mon	yes	most of the time	.b	15-30 days ago	.b	.b	.b	.b	.b	.b	tdf/3tc/efv	1	0	.n	.n	.n	0.8	.s	.a		yes	no	no	no	no	no	no	no	no	no	no	yes	no		yes	no	no	no	no	no	no		none	YH	2018-07-17
mulago hospital		087F-KA	2018-10-25	pp_21mon	yes	most of the time	.b	more than 2 months ago	.b	.b	.b	.b	.b	.b	tdf/3tc/efv	1	0	.n	.n	.n	0.8	.s	.a		yes	yes	no	no	no	no	no	no	no	no	no	no	no		yes	no	no	no	no	no	no		none	YH	2018-10-29
mulago hospital		087F-KA	2019-02-07	pp_24mon	yes	all of the time	.b	.e	yes	no	no	no	no	no	tdf/3tc/dtg	1	0	.n	.n	.n	1	.s	.a		no	.s	.s	.s	.s	.s	.s	.s	.s	.s	.s	.s	.s		yes	no	no	no	no	no	no		none	JO	2019-02-11
mulago hospital		088F-KA	2016-11-23	s&e	yes	all of the time	.b	never missed medication	.b	.b	.b	.b	.b	.b	tdf/3tc/efv	1	0	.n	.n	.n	1	.s	.a		no	.s	.s	.s	.s	.s	.s	.s	.s	.s	.s	.s	.s		yes	no	no	no	no	no	no		none	YH	2016-12-05
mulago hospital		088F-KA	2016-12-08	anc 2wks	yes	all of the time	.b	never missed medication	.b	.b	.b	.b	.b	.b	tdf/3tc/efv	1	0	.n	.n	.n	1	.s	.a		no	.s	.s	.s	.s	.s	.s	.s	.s	.s	.s	.s	.s		yes	no	no	no	no	no	no		none	YH	2016-12-09
mulago hospital		088F-KA	2017-01-13	anc_mon1 visit	yes	all of the time	.b	never missed medication	.b	.b	.b	.b	.b	.b	tdf/3tc/efv	1	0	.n	.n	.n	1	.s	.a		no	.s	.s	.s	.s	.s	.s	.s	.s	.s	.s	.s	.s		yes	no	no	no	no	no	no		none	YH	2017-01-19
mulago hospital		088F-KA	2017-01-24	anc_mon2 visit	yes	all of the time	.b	never missed medication	.b	.b	.b	.b	.b	.b	tdf/3tc/efv	1	0	.n	.n	.n	1	.s	.a		no	.s	.s	.s	.s	.s	.s	.s	.s	.s	.s	.s	.s		yes	no	no	no	no	no	no		none	YH	2017-01-31
mulago hospital		088F-KA	2017-02-03	delivery visit	yes	all of the time	.b	never missed medication	.b	.b	.b	.b	.b	.b	tdf/3tc/efv	1	0	.n	.n	.n	1	.s	.a		no	.s	.s	.s	.s	.s	.s	.s	.s	.s	.s	.s	.s		yes	no	no	no	no	no	no		none	YH	2017-02-06
mulago hospital		088F-KA	2017-03-17	pp_6wks	yes	all of the time	.b	never missed medication	.b	.b	.b	.b	.b	.b	tdf/3tc/efv	1	0	.n	.n	.n	1	.s	.a		no	.s	.s	.s	.s	.s	.s	.s	.s	.s	.s	.s	.s		yes	no	no	no	no	no	no		none	YH	2017-03-21
mulago hospital		088F-KA	2017-05-11	pp_14wks	yes	all of the time	.b	never missed medication	.b	.b	.b	.b	.b	.b	tdf/3tc/efv	1	0	.n	.n	.n	1	.s	.a		no	.s	.s	.s	.s	.s	.s	.s	.s	.s	.s	.s	.s		yes	no	no	no	no	no	no		none	YH	2017-05-15
mulago hospital		088F-KA	2017-08-01	pp_6mon	yes	all of the time	.b	never missed medication	.b	.b	.b	.b	.b	.b	tdf/3tc/efv	1	0	.n	.n	.n	1	.s	.a		no	.s	.s	.s	.s	.s	.s	.s	.s	.s	.s	.s	.s		yes	no	no	no	no	no	no		none	YH	2017-08-07
mulago hospital		088F-KA	2017-11-09	pp_9mon	yes	all of the time	.b	never missed medication	.b	.b	.b	.b	.b	.b	tdf/3tc/efv	1	0	.n	.n	.n	1	.s	.a		no	.s	.s	.s	.s	.s	.s	.s	.s	.s	.s	.s	.s		yes	no	no	no	no	no	no		none	YH	2017-11-09
mulago hospital		088F-KA	2018-01-25	pp_12mon	yes	all of the time	.b	never missed medication	.b	.b	.b	.b	.b	.b	tdf/3tc/efv	1	0	.n	.n	.n	1	.s	.a		no	.s	.s	.s	.s	.s	.s	.s	.s	.s	.s	.s	.s		yes	no	no	no	no	no	no		none	YH	2018-01-30
mulago hospital		088F-KA	2018-05-10	pp_15mon	yes	all of the time	.b	never missed medication	.b	.b	.b	.b	.b	.b	tdf/3tc/efv	1	0	.n	.n	.n	1	.s	.a		no	.s	.s	.s	.s	.s	.s	.s	.s	.s	.s	.s	.s		yes	no	no	no	no	no	no		none	YH	2018-05-11
mulago hospital		088F-KA	2018-07-27	pp_18mon	yes	all of the time	.b	never missed medication	.b	.b	.b	.b	.b	.b	tdf/3tc/efv	1	0	.n	.n	.n	1	.s	.a		no	.s	.s	.s	.s	.s	.s	.s	.s	.s	.s	.s	.s		yes	no	no	no	no	no	no		none	YH	2018-08-02
mulago hospital		088F-KA	2018-10-26	pp_21mon	yes	all of the time	.b	never missed medication	.b	.b	.b	.b	.b	.b	tdf/3tc/efv	1	0	.n	.n	.n	1	.s	.a		no	.s	.s	.s	.s	.s	.s	.s	.s	.s	.s	.s	.s		yes	no	no	no	no	no	no		none	YH	2018-10-29
mulago hospital		088F-KA	2019-01-15	pp_24mon	yes	all of the time	.b	.e	yes	no	no	no	no	no	tdf/3tc/efv	1	0	.n	.n	.n	1	.s	.a		no	.s	.s	.s	.s	.s	.s	.s	.s	.s	.s	.s	.s		yes	no	no	no	no	no	no		none	YH	2019-01-21
mulago hospital		089F-KA	2016-11-24	s&e	yes	all of the time	.b	never missed medication	.b	.b	.b	.b	.b	.b	tdf/3tc/efv	1	0	.n	.n	.n	1	.s	.a		no	.s	.s	.s	.s	.s	.s	.s	.s	.s	.s	.s	.s		no	no	yes	no	no	no	no		none	YH	2016-12-02
mulago hospital		089F-KA	2016-12-09	anc 2wks	yes	all of the time	.b	never missed medication	.b	.b	.b	.b	.b	.b	tdf/3tc/efv	1	0	.n	.n	.n	1	.s	.a		no	.s	.s	.s	.s	.s	.s	.s	.s	.s	.s	.s	.s		no	no	yes	no	no	no	no		none	YH	2016-12-12
mulago hospital		089F-KA	2016-12-19	anc_mon1 visit	yes	all of the time	.b	never missed medication	.b	.b	.b	.b	.b	.b	tdf/3tc/efv	1	0	.n	.n	.n	1	.s	.a		no	.s	.s	.s	.s	.s	.s	.s	.s	.s	.s	.s	.s		yes	no	no	no	no	no	no		none	YH	2016-12-27
mulago hospital		089F-KA	2017-01-16	anc_mon2 visit	yes	all of the time	.b	never missed medication	.b	.b	.b	.b	.b	.b	tdf/3tc/efv	1	0	.n	.n	.n	1	.s	.a		no	.s	.s	.s	.s	.s	.s	.s	.s	.s	.s	.s	.s		yes	no	no	no	no	no	no		none	YH	2017-01-17
mulago hospital		089F-KA	2017-02-14	anc_mon3 visit	yes	all of the time	.b	never missed medication	.b	.b	.b	.b	.b	.b	tdf/3tc/efv	1	0	.n	.n	.n	1	.s	.a		no	.s	.s	.s	.s	.s	.s	.s	.s	.s	.s	.s	.s		yes	no	no	no	no	no	no		none	YH	2017-02-21
mulago hospital		089F-KA	2017-03-10	delivery visit	yes	most of the time	.b	more than 2 months ago	.b	.b	.b	.b	.b	.b	tdf/3tc/efv	1	1	.n	.n	.n	0.9	.s	.a		yes	no	no	no	no	no	no	no	no	no	no	yes	yes	participant reported that she was just worried of taking her to theatre so she forgot taking her medication.	yes	no	no	no	no	no	no		none	YH	2017-03-13
mulago hospital		089F-KA	2017-04-21	pp_6wks	yes	all of the time	.b	never missed medication	.b	.b	.b	.b	.b	.b	tdf/3tc/efv	1	0	.n	.n	.n	1	.s	.a		no	.s	.s	.s	.s	.s	.s	.s	.s	.s	.s	.s	.s		yes	no	no	no	no	no	no		none	YH	2017-04-25
mulago hospital		089F-KA	2017-06-15	pp_14wks	yes	all of the time	.b	never missed medication	.b	.b	.b	.b	.b	.b	tdf/3tc/efv	1	0	.n	.n	.n	1	.s	.a		no	.s	.s	.s	.s	.s	.s	.s	.s	.s	.s	.s	.s		yes	no	no	no	no	no	no		none	YH	2017-06-16
mulago hospital		089F-KA	2017-09-07	pp_6mon	yes	all of the time	.b	never missed medication	.b	.b	.b	.b	.b	.b	tdf/3tc/efv	1	0	.n	.n	.n	1	.s	.a		no	.s	.s	.s	.s	.s	.s	.s	.s	.s	.s	.s	.s		yes	no	no	no	no	no	no		none	YH	2017-09-08
mulago hospital		089F-KA	2017-11-30	pp_9mon	yes	all of the time	.b	never missed medication	.b	.b	.b	.b	.b	.b	tdf/3tc/efv	1	0	.n	.n	.n	1	.s	.a		no	.s	.s	.s	.s	.s	.s	.s	.s	.s	.s	.s	.s		yes	no	no	no	no	no	no		none	YH	2017-12-01
mulago hospital		089F-KA	2018-03-05	pp_12mon	yes	all of the time	.b	never missed medication	.b	.b	.b	.b	.b	.b	tdf/3tc/efv	1	0	.n	.n	.n	1	.s	.a		no	.s	.s	.s	.s	.s	.s	.s	.s	.s	.s	.s	.s		yes	no	no	no	no	no	no		none	YH	2018-03-07
mulago hospital		089F-KA	2018-06-05	pp_15mon	yes	all of the time	.b	never missed medication	.b	.b	.b	.b	.b	.b	tdf/3tc/efv	1	0	.n	.n	.n	1	.s	.a		no	.s	.s	.s	.s	.s	.s	.s	.s	.s	.s	.s	.s		yes	no	no	no	no	no	no		none	YH	2018-06-06
mulago hospital		089F-KA	2018-09-03	pp_18mon	yes	all of the time	.b	never missed medication	.b	.b	.b	.b	.b	.b	tdf/3tc/efv	1	0	.n	.n	.n	1	.s	.a		no	.s	.s	.s	.s	.s	.s	.s	.s	.s	.s	.s	.s		yes	no	no	no	no	no	no		none	YH	2018-09-12
mulago hospital		089F-KA	2018-11-30	pp_21mon	yes	all of the time	.b	.e	yes	no	no	no	no	no	tdf/3tc/efv	1	0	.n	.n	.n	1	.s	.a		no	.s	.s	.s	.s	.s	.s	.s	.s	.s	.s	.s	.s		yes	no	no	no	no	no	no		none	YH	2018-12-04
mulago hospital		089F-KA	2019-02-28	pp_24mon	yes	all of the time	.b	.e	yes	no	no	no	no	no	tdf/3tc/efv	1	0	.n	.n	.n	1	.s	.a		no	.s	.s	.s	.s	.s	.s	.s	.s	.s	.s	.s	.s		yes	no	no	no	no	no	no		none	NS	2019-03-01
mulago hospital		090S-KA	2016-11-24	s&e	yes	all of the time	.b	never missed medication	.b	.b	.b	.b	.b	.b	tdf/3tc/efv	1	0	.n	.n	.n	1	.s	.a		no	.s	.s	.s	.s	.s	.s	.s	.s	.s	.s	.s	.s		yes	no	no	no	no	no	no		none	YH	2016-12-02
mulago hospital		090S-KA	2016-12-14	anc 2wks	yes	all of the time	.b	never missed medication	.b	.b	.b	.b	.b	.b	tdf/3tc/efv	1	0	.n	.n	.n	1	.s	.a		no	.s	.s	.s	.s	.s	.s	.s	.s	.s	.s	.s	.s		no	no	no	no	no	no	no		none	YH	2016-12-15
mulago hospital		090S-KA	2016-12-21	anc_mon1 visit	yes	all of the time	.b	never missed medication	.b	.b	.b	.b	.b	.b	tdf/3tc/efv	1	0	.n	.n	.n	1	.s	.a		no	.s	.s	.s	.s	.s	.s	.s	.s	.s	.s	.s	.s		yes	no	no	no	no	no	no		none	YH	2017-01-03
mulago hospital		090S-KA	2016-12-23	delivery visit	yes	all of the time	.b	never missed medication	.b	.b	.b	.b	.b	.b	tdf/3tc/efv	1	0	.n	.n	.n	1	.s	.a		no	.s	.s	.s	.s	.s	.s	.s	.s	.s	.s	.s	.s		yes	no	no	no	no	no	no		none	YH	2017-01-03
mulago hospital		090S-KA	2017-02-03	pp_6wks	yes	all of the time	.b	never missed medication	.b	.b	.b	.b	.b	.b	tdf/3tc/efv	1	0	.n	.n	.n	1	.s	.a		no	.s	.s	.s	.s	.s	.s	.s	.s	.s	.s	.s	.s		yes	no	no	no	no	no	no		none	YH	2017-02-06
mulago hospital		090S-KA	2017-09-08	pp_9mon	yes	never	.b	within the past 7 days	.b	.b	.b	.b	.b	.b	tdf/3tc/efv	1	3	.n	.n	.n	0	.s	.a		yes	no	yes	no	yes	no	yes	no	yes	no	no	no	no		yes	no	no	no	no	no	no		wants to be re-started on swallowing arvs	YH	2017-09-11
mulago hospital		091S-KA	2016-11-24	s&e	yes	all of the time	.b	never missed medication	.b	.b	.b	.b	.b	.b	tdf/3tc/efv	1	0	.n	.n	.n	1	.s	.a		no	.s	.s	.s	.s	.s	.s	.s	.s	.s	.s	.s	.s		no	no	yes	yes	no	no	no		none	YH	2016-12-02
mulago hospital		091S-KA	2016-11-29	delivery visit	yes	all of the time	.b	never missed medication	.b	.b	.b	.b	.b	.b	tdf/3tc/efv	1	0	.n	.n	.n	1	.s	.a		no	.s	.s	.s	.s	.s	.s	.s	.s	.s	.s	.s	.s		yes	no	no	no	no	no	no		none	YH	2016-12-12
mulago hospital		091S-KA	2017-06-05	pp_6mon	yes	all of the time	.b	never missed medication	.b	.b	.b	.b	.b	.b	tdf/3tc/efv	1	0	.n	.n	.n	1	.s	.a		no	.s	.s	.s	.s	.s	.s	.s	.s	.s	.s	.s	.s		yes	no	no	no	no	no	no		none	YH	2017-06-08
mulago hospital		091S-KA	2017-08-23	pp_9mon	yes	all of the time	.b	never missed medication	.b	.b	.b	.b	.b	.b	tdf/3tc/efv	1	0	.n	.n	.n	1	.s	.a		no	.s	.s	.s	.s	.s	.s	.s	.s	.s	.s	.s	.s		yes	no	no	no	no	no	no		none	YH	2017-08-31
mulago hospital		091S-KA	2017-11-22	pp_12mon	yes	all of the time	.b	never missed medication	.b	.b	.b	.b	.b	.b	tdf/3tc/efv	1	0	.n	.n	.n	1	.s	.a		no	.s	.s	.s	.s	.s	.s	.s	.s	.s	.s	.s	.s		yes	no	no	no	no	no	no		none	YH	2017-11-23
mulago hospital		091S-KA	2018-02-20	pp_15mon	yes	most of the time	.b	more than 2 months ago	.b	.b	.b	.b	.b	.b	tdf/3tc/efv	1	0	.n	.n	.n	0.9	.s	.a		yes	no	no	no	no	no	no	no	no	no	no	yes	yes	came back late from the workplace	yes	no	no	no	no	no	no		none	YH	2018-02-21
mulago hospital		091S-KA	2018-09-04	pp_21mon	yes	never	.b	8-14 days ago	.b	.b	.b	.b	.b	.b	tdf/3tc/efv	1	3	.n	.n	.n	0	.s	.a		yes	yes	no	no	no	no	no	no	no	no	no	no	no		yes	no	no	no	no	no	no		none	YH	2018-09-06
mulago hospital		092S-KA	2016-11-28	s&e	yes	all of the time	.b	never missed medication	.b	.b	.b	.b	.b	.b	tdf/3tc/efv	1	0	.n	.n	.n	1	.s	.a		no	.s	.s	.s	.s	.s	.s	.s	.s	.s	.s	.s	.s		no	yes	yes	no	no	no	no		none	YH	2016-12-02
mulago hospital		092S-KA	2016-12-07	anc 2wks	yes	all of the time	.b	never missed medication	.b	.b	.b	.b	.b	.b	tdf/3tc/efv	1	0	.n	.n	.n	1	.s	.a		no	.s	.s	.s	.s	.s	.s	.s	.s	.s	.s	.s	.s		yes	no	no	no	no	no	no		none	YH	2016-12-08
mulago hospital		092S-KA	2016-12-20	anc_mon1 visit	yes	most of the time	.b	more than 2 months ago	.b	.b	.b	.b	.b	.b	tdf/3tc/efv	1	3	.n	.n	.n	0.7	.s	.a		yes	no	no	no	no	no	no	no	no	no	no	yes	yes	the participant reported that she had lost her mother and she forgot taking her drugs to the village.	yes	no	no	no	no	no	no		none	YH	2016-12-27
mulago hospital		092S-KA	2017-01-17	anc_mon2 visit	yes	most of the time	.b	more than 2 months ago	.b	.b	.b	.b	.b	.b	tdf/3tc/efv	1	0	.n	.n	.n	0.9	.s	.a		yes	no	no	no	no	no	no	no	no	no	no	yes	yes	the participant reported that her husband chased her from the house after disclosing to him	yes	no	no	no	no	no	no		none	YH	2017-01-31
mulago hospital		093S-KA	2016-11-28	s&e	yes	all of the time	.b	never missed medication	.b	.b	.b	.b	.b	.b	tdf/3tc/efv	1	0	.n	.n	.n	1	.s	.a		no	.s	.s	.s	.s	.s	.s	.s	.s	.s	.s	.s	.s		yes	no	no	no	no	no	no		none	YH	2016-12-02
mulago hospital		093S-KA	2016-12-07	anc 2wks	yes	all of the time	.b	never missed medication	.b	.b	.b	.b	.b	.b	tdf/3tc/efv	1	0	.n	.n	.n	1	.s	.a		no	.s	.s	.s	.s	.s	.s	.s	.s	.s	.s	.s	.s		yes	no	no	no	no	no	no		none	YH	2016-12-15
mulago hospital		093S-KA	2016-12-21	anc_mon1 visit	yes	all of the time	.b	never missed medication	.b	.b	.b	.b	.b	.b	tdf/3tc/efv	1	0	.n	.n	.n	1	.s	.a		no	.s	.s	.s	.s	.s	.s	.s	.s	.s	.s	.s	.s		yes	no	no	no	no	no	no		none	YH	2016-12-27
mulago hospital		093S-KA	2017-01-25	anc_mon2 visit	yes	all of the time	.b	never missed medication	.b	.b	.b	.b	.b	.b	tdf/3tc/efv	1	0	.n	.n	.n	1	.s	.a		no	.s	.s	.s	.s	.s	.s	.s	.s	.s	.s	.s	.s		yes	no	no	no	no	no	no		none	YH	2017-01-31
mulago hospital		093S-KA	2017-02-14	delivery visit	yes	all of the time	.b	never missed medication	.b	.b	.b	.b	.b	.b	tdf/3tc/efv	1	0	.n	.n	.n	1	.s	.a		no	.s	.s	.s	.s	.s	.s	.s	.s	.s	.s	.s	.s		yes	no	no	no	no	no	no		none	YH	2017-02-15
mulago hospital		093S-KA	2017-03-27	pp_6wks	yes	most of the time	.b	more than 2 months ago	.b	.b	.b	.b	.b	.b	tdf/3tc/efv	1	1	.n	.n	.n	0.9	.s	.a		yes	yes	no	no	no	no	no	no	no	no	no	no	no		yes	no	no	no	no	no	no		none	YH	2017-03-29
mulago hospital		093S-KA	2017-05-25	pp_14wks	yes	all of the time	.b	never missed medication	.b	.b	.b	.b	.b	.b	tdf/3tc/efv	1	0	.n	.n	.n	1	.s	.a		no	.s	.s	.s	.s	.s	.s	.s	.s	.s	.s	.s	.s		yes	no	no	no	no	no	no		none	YH	2017-05-31
mulago hospital		093S-KA	2017-07-31	pp_6mon	yes	all of the time	.b	never missed medication	.b	.b	.b	.b	.b	.b	tdf/3tc/efv	1	0	.n	.n	.n	1	.s	.a		no	.s	.s	.s	.s	.s	.s	.s	.s	.s	.s	.s	.s		yes	no	no	no	no	no	no		none	YH	2017-08-01
mulago hospital		093S-KA	2017-10-23	pp_9mon	yes	all of the time	.b	never missed medication	.b	.b	.b	.b	.b	.b	tdf/3tc/efv	1	0	.n	.n	.n	1	.s	.a		no	.s	.s	.s	.s	.s	.s	.s	.s	.s	.s	.s	.s		yes	no	no	no	no	no	no		none	YH	2017-10-24
mulago hospital		093S-KA	2018-01-17	pp_12mon	yes	all of the time	.b	never missed medication	.b	.b	.b	.b	.b	.b	tdf/3tc/efv	1	0	.n	.n	.n	1	.s	.a		no	.s	.s	.s	.s	.s	.s	.s	.s	.s	.s	.s	.s		yes	no	no	no	no	no	no		none	YH	2018-01-18
mulago hospital		093S-KA	2018-04-10	pp_15mon	yes	all of the time	.b	never missed medication	.b	.b	.b	.b	.b	.b	tdf/3tc/efv	1	0	.n	.n	.n	1	.s	.a		no	.s	.s	.s	.s	.s	.s	.s	.s	.s	.s	.s	.s		yes	no	no	no	no	no	no		none	YH	2018-04-12
mulago hospital		093S-KA	2018-07-17	pp_18mon	yes	most of the time	.b	15-30 days ago	.b	.b	.b	.b	.b	.b	tdf/3tc/efv	1	0	.n	.n	.n	0.9	.s	.a		yes	no	no	no	no	no	no	no	no	no	no	yes	no		yes	no	no	no	no	no	no		none	YH	2018-07-18
mulago hospital		093S-KA	2018-11-05	pp_21mon	yes	all of the time	.b	.e	yes	no	no	no	no	no	tdf/3tc/efv	1	0	.n	.n	.n	1	.s	.a		no	.s	.s	.s	.s	.s	.s	.s	.s	.s	.s	.s	.s		yes	no	no	no	no	no	no		none	YH	2018-11-06
mulago hospital		093S-KA	2019-02-05	pp_24mon	yes	all of the time	.b	.e	yes	no	no	no	no	no	tdf/3tc/dtg	1	0	.n	.n	.n	1	.s	.a		no	.s	.s	.s	.s	.s	.s	.s	.s	.s	.s	.s	.s		yes	no	no	no	no	no	no		none	JO	2019-02-06
mulago hospital		094F-KA	2016-11-28	s&e	yes	all of the time	.b	never missed medication	.b	.b	.b	.b	.b	.b	tdf/3tc/efv	1	0	.n	.n	.n	1	.s	.a		no	.s	.s	.s	.s	.s	.s	.s	.s	.s	.s	.s	.s		no	yes	no	no	no	no	no		none	YH	2016-12-02
mulago hospital		094F-KA	2016-12-07	anc 2wks	yes	all of the time	.b	never missed medication	.b	.b	.b	.b	.b	.b	tdf/3tc/efv	1	0	.n	.n	.n	1	.s	.a		no	.s	.s	.s	.s	.s	.s	.s	.s	.s	.s	.s	.s		no	yes	yes	no	no	no	no		none	YH	2016-12-09
mulago hospital		094F-KA	2016-12-20	anc_mon1 visit	yes	all of the time	.b	never missed medication	.b	.b	.b	.b	.b	.b	tdf/3tc/efv	1	0	.n	.n	.n	1	.s	.a		no	.s	.s	.s	.s	.s	.s	.s	.s	.s	.s	.s	.s		yes	no	no	no	no	no	no		none	YH	2016-12-27
mulago hospital		094F-KA	2017-01-03	anc_mon2 visit	yes	all of the time	.b	never missed medication	.b	.b	.b	.b	.b	.b	tdf/3tc/efv	1	0	.n	.n	.n	1	.s	.a		no	.s	.s	.s	.s	.s	.s	.s	.s	.s	.s	.s	.s		yes	no	no	no	no	no	no		none	YH	2017-01-04
mulago hospital		094F-KA	2017-02-03	anc_mon3 visit	yes	all of the time	.b	never missed medication	.b	.b	.b	.b	.b	.b	tdf/3tc/efv	1	0	.n	.n	.n	1	.s	.a		no	.s	.s	.s	.s	.s	.s	.s	.s	.s	.s	.s	.s		yes	no	no	no	no	no	no		none	YH	2017-02-06
mulago hospital		094F-KA	2017-02-15	delivery visit	yes	all of the time	.b	never missed medication	.b	.b	.b	.b	.b	.b	tdf/3tc/efv	1	0	.n	.n	.n	1	.s	.a		no	.s	.s	.s	.s	.s	.s	.s	.s	.s	.s	.s	.s		yes	no	no	no	no	no	no		none	YH	2017-02-22
mulago hospital		094F-KA	2017-03-28	pp_6wks	yes	all of the time	.b	never missed medication	.b	.b	.b	.b	.b	.b	tdf/3tc/efv	1	0	.n	.n	.n	1	.s	.a		no	.s	.s	.s	.s	.s	.s	.s	.s	.s	.s	.s	.s		yes	no	no	no	no	no	no		none	YH	2017-03-31
mulago hospital		094F-KA	2017-05-22	pp_14wks	yes	all of the time	.b	never missed medication	.b	.b	.b	.b	.b	.b	tdf/3tc/efv	1	0	.n	.n	.n	1	.s	.a		no	.s	.s	.s	.s	.s	.s	.s	.s	.s	.s	.s	.s		yes	no	no	no	no	no	no		none	YH	2017-05-24
mulago hospital		094F-KA	2017-08-11	pp_6mon	yes	all of the time	.b	never missed medication	.b	.b	.b	.b	.b	.b	tdf/3tc/efv	1	0	.n	.n	.n	1	.s	.a		no	.s	.s	.s	.s	.s	.s	.s	.s	.s	.s	.s	.s		yes	no	no	no	no	no	no		none	YH	2017-08-14
mulago hospital		094F-KA	2017-10-23	pp_9mon	yes	all of the time	.b	never missed medication	.b	.b	.b	.b	.b	.b	tdf/3tc/efv	1	0	.n	.n	.n	1	.s	.a		no	.s	.s	.s	.s	.s	.s	.s	.s	.s	.s	.s	.s		yes	no	no	no	no	no	no		none	YH	2017-10-24
mulago hospital		094F-KA	2018-02-07	pp_12mon	yes	all of the time	.b	never missed medication	.b	.b	.b	.b	.b	.b	tdf/3tc/efv	1	0	.n	.n	.n	1	.s	.a		no	.s	.s	.s	.s	.s	.s	.s	.s	.s	.s	.s	.s		yes	no	no	no	no	no	no		none	YH	2018-02-08
mulago hospital		094F-KA	2018-05-08	pp_15mon	yes	all of the time	.b	never missed medication	.b	.b	.b	.b	.b	.b	tdf/3tc/efv	1	0	.n	.n	.n	1	.s	.a		no	.s	.s	.s	.s	.s	.s	.s	.s	.s	.s	.s	.s		yes	no	no	no	no	no	no		none	YH	2018-05-09
mulago hospital		094F-KA	2018-08-07	pp_18mon	yes	all of the time	.b	never missed medication	.b	.b	.b	.b	.b	.b	tdf/3tc/efv	1	0	.n	.n	.n	1	.s	.a		no	.s	.s	.s	.s	.s	.s	.s	.s	.s	.s	.s	.s		yes	no	no	no	no	no	no		none	YH	2018-08-09
mulago hospital		094F-KA	2018-11-05	pp_21mon	yes	all of the time	.b	.e	yes	no	no	no	no	no	tdf/3tc/efv	1	0	.n	.n	.n	1	.s	.a		no	.s	.s	.s	.s	.s	.s	.s	.s	.s	.s	.s	.s		yes	no	no	no	no	no	no		none	YH	2018-11-06
mulago hospital		094F-KA	2019-02-04	pp_24mon	yes	all of the time	.b	.e	yes	no	no	no	no	no	tdf/3tc/efv	1	0	.n	.n	.n	1	.s	.a		no	.s	.s	.s	.s	.s	.s	.s	.s	.s	.s	.s	.s		yes	no	no	no	no	no	no		none	JO	2019-02-06
mulago hospital		095S-KA	2016-11-29	s&e	yes	all of the time	.b	never missed medication	.b	.b	.b	.b	.b	.b	tdf/3tc/efv	1	0	.n	.n	.n	1	.s	.a		no	.s	.s	.s	.s	.s	.s	.s	.s	.s	.s	.s	.s		yes	no	no	no	no	no	no		none	YH	2016-12-02
mulago hospital		095S-KA	2016-12-09	anc 2wks	yes	all of the time	.b	never missed medication	.b	.b	.b	.b	.b	.b	tdf/3tc/efv	1	0	.n	.n	.n	1	.s	.a		no	.s	.s	.s	.s	.s	.s	.s	.s	.s	.s	.s	.s		yes	no	no	no	no	no	no		none	YH	2016-12-12
mulago hospital		095S-KA	2016-12-22	anc_mon1 visit	yes	all of the time	.b	never missed medication	.b	.b	.b	.b	.b	.b	tdf/3tc/efv	1	0	.n	.n	.n	1	.s	.a		no	.s	.s	.s	.s	.s	.s	.s	.s	.s	.s	.s	.s		yes	no	no	no	no	no	no		none	YH	2017-01-02
mulago hospital		095S-KA	2017-01-02	delivery visit	yes	all of the time	.b	never missed medication	.b	.b	.b	.b	.b	.b	tdf/3tc/efv	1	0	.n	.n	.n	1	.s	.a		no	.s	.s	.s	.s	.s	.s	.s	.s	.s	.s	.s	.s		yes	no	no	no	no	no	no		none	YH	2017-01-02
mulago hospital		095S-KA	2017-02-15	pp_6wks	yes	all of the time	.b	never missed medication	.b	.b	.b	.b	.b	.b	tdf/3tc/efv	1	0	.n	.n	.n	1	.s	.a		no	.s	.s	.s	.s	.s	.s	.s	.s	.s	.s	.s	.s		yes	no	no	no	no	no	no		none	YH	2017-02-20
mulago hospital		095S-KA	2017-09-25	pp_9mon	yes	all of the time	.b	never missed medication	.b	.b	.b	.b	.b	.b	tdf/3tc/efv	1	0	.n	.n	.n	1	.s	.a		no	.s	.s	.s	.s	.s	.s	.s	.s	.s	.s	.s	.s		yes	no	no	no	no	no	no		none	YH	2017-09-26
mulago hospital		095S-KA	2018-03-23	pp_15mon	yes	all of the time	.b	never missed medication	.b	.b	.b	.b	.b	.b	tdf/3tc/efv	1	0	.n	.n	.n	1	.s	.a		no	.s	.s	.s	.s	.s	.s	.s	.s	.s	.s	.s	.s		yes	no	no	no	no	no	no		none	YH	2018-03-26
mulago hospital		095S-KA	2018-10-08	pp_21mon	yes	never	.b	within the past 7 days	.b	.b	.b	.b	.b	.b	tdf/3tc/efv	1	0	.n	.n	.n	0	.s	.a		yes	yes	no	no	no	no	no	no	no	no	no	yes	no		yes	no	no	no	no	no	no		none	YH	2018-10-10
mulago hospital		096F-KA	2016-11-29	s&e	yes	all of the time	.b	never missed medication	.b	.b	.b	.b	.b	.b	tdf/3tc/efv	1	0	.n	.n	.n	1	.s	.a		no	.s	.s	.s	.s	.s	.s	.s	.s	.s	.s	.s	.s		no	yes	yes	no	no	no	no		none	YH	2017-02-08
mulago hospital		096F-KA	2016-12-08	anc 2wks	yes	all of the time	.b	never missed medication	.b	.b	.b	.b	.b	.b	tdf/3tc/efv	1	0	.n	.n	.n	1	.s	.a		no	.s	.s	.s	.s	.s	.s	.s	.s	.s	.s	.s	.s		no	no	yes	no	no	no	no		none	YH	2016-12-09
mulago hospital		096F-KA	2016-12-21	anc_mon1 visit	yes	all of the time	.b	never missed medication	.b	.b	.b	.b	.b	.b	tdf/3tc/efv	1	0	.n	.n	.n	1	.s	.a		no	.s	.s	.s	.s	.s	.s	.s	.s	.s	.s	.s	.s		yes	no	no	no	no	no	no		none	YH	2016-12-27
mulago hospital		096F-KA	2017-01-18	anc_mon2 visit	yes	all of the time	.b	never missed medication	.b	.b	.b	.b	.b	.b	tdf/3tc/efv	1	0	.n	.n	.n	1	.s	.a		no	.s	.s	.s	.s	.s	.s	.s	.s	.s	.s	.s	.s		yes	no	no	no	no	no	no		none	YH	2017-01-19
mulago hospital		096F-KA	2017-02-15	anc_mon3 visit	yes	all of the time	.b	never missed medication	.b	.b	.b	.b	.b	.b	tdf/3tc/efv	1	0	.n	.n	.n	1	.s	.a		no	.s	.s	.s	.s	.s	.s	.s	.s	.s	.s	.s	.s		yes	no	no	no	no	no	no		none	YH	2017-02-20
mulago hospital		096F-KA	2017-03-06	delivery visit	yes	all of the time	.b	never missed medication	.b	.b	.b	.b	.b	.b	tdf/3tc/efv	1	0	.n	.n	.n	1	.s	.a		no	.s	.s	.s	.s	.s	.s	.s	.s	.s	.s	.s	.s		yes	no	no	no	no	no	no		none	YH	2017-03-16
mulago hospital		096F-KA	2017-04-11	pp_6wks	yes	all of the time	.b	never missed medication	.b	.b	.b	.b	.b	.b	tdf/3tc/efv	1	0	.n	.n	.n	1	.s	.a		no	.s	.s	.s	.s	.s	.s	.s	.s	.s	.s	.s	.s		yes	no	no	no	no	no	no		none	YH	2017-04-12
mulago hospital		096F-KA	2017-06-15	pp_14wks	yes	all of the time	.b	never missed medication	.b	.b	.b	.b	.b	.b	tdf/3tc/efv	1	0	.n	.n	.n	1	.s	.a		no	.s	.s	.s	.s	.s	.s	.s	.s	.s	.s	.s	.s		yes	no	no	no	no	no	no		none	YH	2017-06-16
mulago hospital		096F-KA	2017-09-07	pp_6mon	yes	all of the time	.b	never missed medication	.b	.b	.b	.b	.b	.b	tdf/3tc/efv	1	0	.n	.n	.n	1	.s	.a		no	.s	.s	.s	.s	.s	.s	.s	.s	.s	.s	.s	.s		yes	no	no	no	no	no	no		none	YH	2017-09-08
mulago hospital		096F-KA	2017-12-01	pp_9mon	yes	all of the time	.b	never missed medication	.b	.b	.b	.b	.b	.b	tdf/3tc/efv	1	0	.n	.n	.n	1	.s	.a		no	.s	.s	.s	.s	.s	.s	.s	.s	.s	.s	.s	.s		yes	no	no	no	no	no	no		none	YH	2017-12-04
mulago hospital		096F-KA	2018-05-24	pp_15mon	yes	all of the time	.b	never missed medication	.b	.b	.b	.b	.b	.b	tdf/3tc/efv	1	0	.n	.n	.n	1	.s	.a		no	.s	.s	.s	.s	.s	.s	.s	.s	.s	.s	.s	.s		yes	no	no	no	no	no	no		none	YH	2018-05-25
mulago hospital		096F-KA	2018-08-28	pp_18mon	yes	all of the time	.b	never missed medication	.b	.b	.b	.b	.b	.b	tdf/3tc/efv	1	0	.n	.n	.n	1	.s	.a		no	.s	.s	.s	.s	.s	.s	.s	.s	.s	.s	.s	.s		yes	no	no	no	no	no	no		none	YH	2018-08-29
mulago hospital		096F-KA	2018-11-29	pp_21mon	yes	all of the time	.b	.e	yes	no	no	no	no	no	tdf/3tc/efv	1	0	.n	.n	.n	0.9	.s	.a		no	.s	.s	.s	.s	.s	.s	.s	.s	.s	.s	.s	.s		yes	no	no	no	no	no	no		none	YH	2018-11-30
mulago hospital		096F-KA	2019-02-12	pp_24mon	yes	all of the time	.b	.e	yes	no	no	no	no	no	tdf/3tc/efv	1	0	.n	.n	.n	1	.s	.a		no	.s	.s	.s	.s	.s	.s	.s	.s	.s	.s	.s	.s		yes	no	no	no	no	no	no		none	NS	2019-02-15
mulago hospital		097F-KA	2016-11-29	s&e	yes	all of the time	.b	never missed medication	.b	.b	.b	.b	.b	.b	tdf/3tc/efv	1	0	.n	.n	.n	1	.s	.a		no	.s	.s	.s	.s	.s	.s	.s	.s	.s	.s	.s	.s		yes	no	no	no	no	no	no		none	YH	2016-12-02
mulago hospital		097F-KA	2016-12-13	anc 2wks	yes	all of the time	.b	never missed medication	.b	.b	.b	.b	.b	.b	tdf/3tc/efv	1	0	.n	.n	.n	1	.s	.a		no	.s	.s	.s	.s	.s	.s	.s	.s	.s	.s	.s	.s		no	no	no	no	no	no	yes	itchy eyes	none	YH	2016-12-15
mulago hospital		097F-KA	2016-12-30	anc_mon1 visit	yes	all of the time	.b	never missed medication	.b	.b	.b	.b	.b	.b	tdf/3tc/efv	1	0	.n	.n	.n	1	.s	.a		no	.s	.s	.s	.s	.s	.s	.s	.s	.s	.s	.s	.s		yes	no	no	no	no	no	no		none	YH	2017-01-02
mulago hospital		097F-KA	2017-01-17	anc_mon2 visit	yes	all of the time	.b	never missed medication	.b	.b	.b	.b	.b	.b	tdf/3tc/efv	1	0	.n	.n	.n	1	.s	.a		no	.s	.s	.s	.s	.s	.s	.s	.s	.s	.s	.s	.s		yes	no	no	no	no	no	no		none	YH	2017-01-18
mulago hospital		097F-KA	2017-02-14	anc_mon3 visit	yes	all of the time	.b	never missed medication	.b	.b	.b	.b	.b	.b	tdf/3tc/efv	1	0	.n	.n	.n	1	.s	.a		no	.s	.s	.s	.s	.s	.s	.s	.s	.s	.s	.s	.s		yes	no	no	no	no	no	no		none	YH	2017-02-15
mulago hospital		097F-KA	2017-03-07	anc_mon4 visit	yes	all of the time	.b	never missed medication	.b	.b	.b	.b	.b	.b	tdf/3tc/efv	1	0	.n	.n	.n	1	.s	.a		no	.s	.s	.s	.s	.s	.s	.s	.s	.s	.s	.s	.s		yes	no	no	no	no	no	no		none	YH	2017-03-09
mulago hospital		097F-KA	2017-05-04	pp_6wks	yes	all of the time	.b	never missed medication	.b	.b	.b	.b	.b	.b	tdf/3tc/efv	1	0	.n	.n	.n	1	.s	.a		no	.s	.s	.s	.s	.s	.s	.s	.s	.s	.s	.s	.s		yes	no	no	no	no	no	no		none	YH	2017-05-11
mulago hospital		097F-KA	2017-06-29	pp_14wks	yes	all of the time	.b	never missed medication	.b	.b	.b	.b	.b	.b	tdf/3tc/efv	1	0	.n	.n	.n	1	.s	.a		no	.s	.s	.s	.s	.s	.s	.s	.s	.s	.s	.s	.s		yes	no	no	no	no	no	no		none	YH	2017-07-03
mulago hospital		097F-KA	2017-09-21	pp_6mon	yes	all of the time	.b	never missed medication	.b	.b	.b	.b	.b	.b	tdf/3tc/efv	1	0	.n	.n	.n	1	.s	.a		no	.s	.s	.s	.s	.s	.s	.s	.s	.s	.s	.s	.s		yes	no	no	no	no	no	no		none	YH	2017-09-26
mulago hospital		097F-KA	2017-12-18	pp_9mon	yes	all of the time	.b	never missed medication	.b	.b	.b	.b	.b	.b	tdf/3tc/efv	1	0	.n	.n	.n	1	.s	.a		no	.s	.s	.s	.s	.s	.s	.s	.s	.s	.s	.s	.s		yes	no	no	no	no	no	no		none	YH	2017-12-19
mulago hospital		097F-KA	2018-03-12	pp_12mon	yes	all of the time	.b	never missed medication	.b	.b	.b	.b	.b	.b	tdf/3tc/efv	1	0	.n	.n	.n	1	.s	.a		no	.s	.s	.s	.s	.s	.s	.s	.s	.s	.s	.s	.s		yes	no	no	no	no	no	no		none	YH	2018-03-13
mulago hospital		097F-KA	2018-06-04	pp_15mon	yes	all of the time	.b	never missed medication	.b	.b	.b	.b	.b	.b	tdf/3tc/efv	1	0	.n	.n	.n	1	.s	.a		no	.s	.s	.s	.s	.s	.s	.s	.s	.s	.s	.s	.s		yes	no	no	no	no	no	no		none	YH	2018-06-06
mulago hospital		097F-KA	2018-09-14	pp_18mon	yes	all of the time	.b	never missed medication	.b	.b	.b	.b	.b	.b	tdf/3tc/efv	1	0	.n	.n	.n	1	.s	.a		no	.s	.s	.s	.s	.s	.s	.s	.s	.s	.s	.s	.s		yes	no	no	no	no	no	no		none	YH	2018-09-18
mulago hospital		097F-KA	2019-01-14	unscheduled	yes	about half of the time	.b	.e	yes	no	no	no	no	no	tdf/3tc/efv	1	0	.n	.n	.n	1	.s	.a		yes	yes	no	no	no	no	no	no	no	no	no	no	yes	participant reported that she had gone to kalangala for work island and she lacked transport to bring her to the clinic for refill	yes	no	no	no	no	no	no		none	JO	2019-02-04
mulago hospital		097F-KA	2019-04-03	pp_24mon	yes	all of the time	.b	.e	no	no	no	yes	no	no	tdf/3tc/efv	1	0	.n	.n	.n	0.9	.s	.a		yes	no	no	no	no	no	no	no	no	no	no	no	yes	none	yes	no	no	no	no	no	no		none	NS	2019-04-05
mulago hospital		098F-KA	2016-11-30	s&e	yes	all of the time	.b	never missed medication	.b	.b	.b	.b	.b	.b	tdf/3tc/efv	1	0	.n	.n	.n	1	.s	.a		no	.s	.s	.s	.s	.s	.s	.s	.s	.s	.s	.s	.s		yes	no	no	no	no	no	no		none	YH	2016-12-12
mulago hospital		098F-KA	2016-12-09	anc 2wks	yes	most of the time	.b	more than 2 months ago	.b	.b	.b	.b	.b	.b	tdf/3tc/efv	1	1	.n	.n	.n	0.9	.s	.a		yes	no	no	no	no	no	no	no	no	no	no	yes	yes	the participant reported that she never had food that day to eat and she did not take her pill.	yes	no	no	no	no	no	no		none	YH	2016-12-12
mulago hospital		098F-KA	2016-12-21	anc_mon1 visit	yes	all of the time	.b	never missed medication	.b	.b	.b	.b	.b	.b	tdf/3tc/efv	1	0	.n	.n	.n	1	.s	.a		no	.s	.s	.s	.s	.s	.s	.s	.s	.s	.s	.s	.s		yes	no	no	no	no	no	no		none	YH	2017-01-02
mulago hospital		098F-KA	2017-01-18	anc_mon2 visit	yes	all of the time	.b	never missed medication	.b	.b	.b	.b	.b	.b	tdf/3tc/efv	1	0	.n	.n	.n	1	.s	.a		no	.s	.s	.s	.s	.s	.s	.s	.s	.s	.s	.s	.s		yes	no	no	no	no	no	no		none	YH	2017-02-07
mulago hospital		098F-KA	2017-02-14	delivery visit	yes	all of the time	.b	never missed medication	.b	.b	.b	.b	.b	.b	tdf/3tc/efv	1	0	.n	.n	.n	1	.s	.a		no	.s	.s	.s	.s	.s	.s	.s	.s	.s	.s	.s	.s		yes	no	no	no	no	no	no		none	YH	2017-02-15
mulago hospital		098F-KA	2017-03-27	pp_6wks	yes	all of the time	.b	never missed medication	.b	.b	.b	.b	.b	.b	tdf/3tc/efv	1	0	.n	.n	.n	1	.s	.a		no	.s	.s	.s	.s	.s	.s	.s	.s	.s	.s	.s	.s		yes	no	no	no	no	no	no		none	YH	2017-03-29
mulago hospital		098F-KA	2017-05-22	pp_14wks	yes	all of the time	.b	never missed medication	.b	.b	.b	.b	.b	.b	tdf/3tc/efv	1	0	.n	.n	.n	1	.s	.a		no	.s	.s	.s	.s	.s	.s	.s	.s	.s	.s	.s	.s		yes	no	no	no	no	no	no		none	YH	2017-05-23
mulago hospital		098F-KA	2017-08-10	pp_6mon	yes	all of the time	.b	never missed medication	.b	.b	.b	.b	.b	.b	tdf/3tc/efv	1	0	.n	.n	.n	1	.s	.a		no	.s	.s	.s	.s	.s	.s	.s	.s	.s	.s	.s	.s		yes	no	no	no	no	no	no		none	YH	2017-08-14
mulago hospital		098F-KA	2017-11-08	pp_9mon	yes	all of the time	.b	never missed medication	.b	.b	.b	.b	.b	.b	tdf/3tc/efv	1	0	.n	.n	.n	1	.s	.a		no	.s	.s	.s	.s	.s	.s	.s	.s	.s	.s	.s	.s		yes	no	no	no	no	no	no		none	YH	2017-11-09
mulago hospital		098F-KA	2018-02-07	pp_12mon	yes	all of the time	.b	never missed medication	.b	.b	.b	.b	.b	.b	tdf/3tc/efv	1	0	.n	.n	.n	1	.s	.a		no	.s	.s	.s	.s	.s	.s	.s	.s	.s	.s	.s	.s		yes	no	no	no	no	no	no		none	YH	2018-02-09
mulago hospital		098F-KA	2018-05-17	pp_15mon	yes	all of the time	.b	never missed medication	.b	.b	.b	.b	.b	.b	tdf/3tc/efv	1	0	.n	.n	.n	1	.s	.a		no	.s	.s	.s	.s	.s	.s	.s	.s	.s	.s	.s	.s		yes	no	no	no	no	no	no		none	YH	2018-05-18
mulago hospital		098F-KA	2018-08-06	pp_18mon	yes	all of the time	.b	never missed medication	.b	.b	.b	.b	.b	.b	tdf/3tc/efv	1	0	.n	.n	.n	1	.s	.a		no	.s	.s	.s	.s	.s	.s	.s	.s	.s	.s	.s	.s		yes	no	no	no	no	no	no		none	YH	2018-09-12
mulago hospital		098F-KA	2019-02-14	pp_24mon	yes	all of the time	.b	.e	yes	no	no	no	no	no	tdf/3tc/efv	1	0	.n	.n	.n	1	.s	.a		no	.s	.s	.s	.s	.s	.s	.s	.s	.s	.s	.s	.s		yes	no	no	no	no	no	no		none	NS	2019-02-15
mulago hospital		099S-KA	2016-12-01	s&e	yes	all of the time	.b	never missed medication	.b	.b	.b	.b	.b	.b	tdf/3tc/efv	1	0	.n	.n	.n	1	.s	.a		no	.s	.s	.s	.s	.s	.s	.s	.s	.s	.s	.s	.s		yes	no	no	no	no	no	no		none	YH	2016-12-05
mulago hospital		099S-KA	2016-12-09	anc 2wks	yes	all of the time	.b	never missed medication	.b	.b	.b	.b	.b	.b	tdf/3tc/efv	1	0	.n	.n	.n	1	.s	.a		no	.s	.s	.s	.s	.s	.s	.s	.s	.s	.s	.s	.s		no	no	no	no	yes	no	no		none	YH	2016-12-12
mulago hospital		099S-KA	2016-12-22	anc_mon1 visit	yes	all of the time	.b	never missed medication	.b	.b	.b	.b	.b	.b	tdf/3tc/efv	1	0	.n	.n	.n	1	.s	.a		no	.s	.s	.s	.s	.s	.s	.s	.s	.s	.s	.s	.s		yes	no	no	no	no	no	no		none	YH	2016-12-27
mulago hospital		099S-KA	2017-01-20	anc_mon2 visit	yes	all of the time	.b	never missed medication	.b	.b	.b	.b	.b	.b	tdf/3tc/efv	1	0	.n	.n	.n	1	.s	.a		no	.s	.s	.s	.s	.s	.s	.s	.s	.s	.s	.s	.s		yes	no	no	no	no	no	no		none	YH	2017-01-23
mulago hospital		099S-KA	2017-02-22	anc_mon3 visit	yes	all of the time	.b	never missed medication	.b	.b	.b	.b	.b	.b	tdf/3tc/efv	1	0	.n	.n	.n	1	.s	.a		no	.s	.s	.s	.s	.s	.s	.s	.s	.s	.s	.s	.s		yes	no	no	no	no	no	no		none	YH	2017-02-24
mulago hospital		099S-KA	2017-03-15	anc_mon4 visit	yes	all of the time	.b	never missed medication	.b	.b	.b	.b	.b	.b	tdf/3tc/efv	1	0	.n	.n	.n	1	.s	.a		no	.s	.s	.s	.s	.s	.s	.s	.s	.s	.s	.s	.s		yes	no	no	no	no	no	no		none	YH	2017-03-20
mulago hospital		099S-KA	2017-05-02	pp_6wks	yes	all of the time	.b	never missed medication	.b	.b	.b	.b	.b	.b	tdf/3tc/efv	1	0	.n	.n	.n	1	.s	.a		no	.s	.s	.s	.s	.s	.s	.s	.s	.s	.s	.s	.s		yes	no	no	no	no	no	no		none	YH	2017-05-03
mulago hospital		100S-KA	2016-12-02	s&e	yes	all of the time	.b	never missed medication	.b	.b	.b	.b	.b	.b	tdf/3tc/efv	1	0	.n	.n	.n	1	.s	.a		no	.s	.s	.s	.s	.s	.s	.s	.s	.s	.s	.s	.s		yes	no	no	no	no	no	no		none	YH	2016-12-12
mulago hospital		100S-KA	2016-12-09	anc 2wks	yes	all of the time	.b	never missed medication	.b	.b	.b	.b	.b	.b	tdf/3tc/efv	1	0	.n	.n	.n	1	.s	.a		no	.s	.s	.s	.s	.s	.s	.s	.s	.s	.s	.s	.s		yes	no	no	no	no	no	no			YH	2016-12-12
mulago hospital		100S-KA	2016-12-22	anc_mon1 visit	yes	all of the time	.b	never missed medication	.b	.b	.b	.b	.b	.b	tdf/3tc/efv	1	0	.n	.n	.n	1	.s	.a		no	.s	.s	.s	.s	.s	.s	.s	.s	.s	.s	.s	.s		yes	no	no	no	no	no	no		none	YH	2017-01-04
mulago hospital		101S-KA	2016-12-09	s&e	yes	all of the time	.b	never missed medication	.b	.b	.b	.b	.b	.b	tdf/3tc/efv	1	0	.n	.n	.n	1	.s	.a		no	.s	.s	.s	.s	.s	.s	.s	.s	.s	.s	.s	.s		yes	no	no	no	no	no	no		none	YH	2016-12-14
mulago hospital		101S-KA	2016-12-19	anc 2wks	yes	all of the time	.b	never missed medication	.b	.b	.b	.b	.b	.b	tdf/3tc/efv	1	0	.n	.n	.n	1	.s	.a		no	.s	.s	.s	.s	.s	.s	.s	.s	.s	.s	.s	.s		yes	no	no	no	no	no	no		none	YH	2016-12-27
mulago hospital		101S-KA	2017-01-02	anc_mon1 visit	yes	all of the time	.b	never missed medication	.b	.b	.b	.b	.b	.b	tdf/3tc/efv	1	0	.n	.n	.n	1	.s	.a		no	.s	.s	.s	.s	.s	.s	.s	.s	.s	.s	.s	.s		yes	no	no	no	no	no	no		none	YH	2017-01-02
mulago hospital		101S-KA	2017-01-25	anc_mon2 visit	yes	all of the time	.b	never missed medication	.b	.b	.b	.b	.b	.b	tdf/3tc/efv	1	0	.n	.n	.n	1	.s	.a		no	.s	.s	.s	.s	.s	.s	.s	.s	.s	.s	.s	.s		yes	no	no	no	no	no	no		none	YH	2017-01-31
mulago hospital		101S-KA	2017-02-22	anc_mon3 visit	yes	all of the time	.b	never missed medication	.b	.b	.b	.b	.b	.b	tdf/3tc/efv	1	0	.n	.n	.n	1	.s	.a		no	.s	.s	.s	.s	.s	.s	.s	.s	.s	.s	.s	.s		yes	no	no	no	no	no	no		none	YH	2017-02-23
mulago hospital		101S-KA	2017-03-15	delivery visit	yes	all of the time	.b	never missed medication	.b	.b	.b	.b	.b	.b	tdf/3tc/efv	1	0	.n	.n	.n	1	.s	.a		no	.s	.s	.s	.s	.s	.s	.s	.s	.s	.s	.s	.s		yes	no	no	no	no	no	no		none	YH	2017-03-20
mulago hospital		101S-KA	2017-04-25	pp_6wks	yes	all of the time	.b	never missed medication	.b	.b	.b	.b	.b	.b	tdf/3tc/efv	1	0	.n	.n	.n	1	.s	.a		no	.s	.s	.s	.s	.s	.s	.s	.s	.s	.s	.s	.s		yes	no	no	no	no	no	no		none	YH	2017-04-26
mulago hospital		101S-KA	2017-06-20	pp_14wks	yes	all of the time	.b	never missed medication	.b	.b	.b	.b	.b	.b	tdf/3tc/efv	1	0	.n	.n	.n	1	.s	.a		no	.s	.s	.s	.s	.s	.s	.s	.s	.s	.s	.s	.s		yes	no	no	no	no	no	no		none	YH	2017-06-21
mulago hospital		101S-KA	2017-09-12	pp_6mon	yes	all of the time	.b	never missed medication	.b	.b	.b	.b	.b	.b	tdf/3tc/efv	1	0	.n	.n	.n	1	.s	.a		no	.s	.s	.s	.s	.s	.s	.s	.s	.s	.s	.s	.s		yes	no	no	no	no	no	no		none	YH	2017-09-14
mulago hospital		101S-KA	2017-12-05	pp_9mon	yes	all of the time	.b	never missed medication	.b	.b	.b	.b	.b	.b	tdf/3tc/efv	1	0	.n	.n	.n	1	.s	.a		no	.s	.s	.s	.s	.s	.s	.s	.s	.s	.s	.s	.s		yes	no	no	no	no	no	no		none	YH	2017-12-06
mulago hospital		101S-KA	2018-03-01	pp_12mon	yes	all of the time	.b	never missed medication	.b	.b	.b	.b	.b	.b	tdf/3tc/efv	1	0	.n	.n	.n	1	.s	.a		no	.s	.s	.s	.s	.s	.s	.s	.s	.s	.s	.s	.s		yes	no	no	no	no	no	no		none	YH	2018-03-02
mulago hospital		101S-KA	2018-06-05	pp_15mon	yes	all of the time	.b	never missed medication	.b	.b	.b	.b	.b	.b	tdf/3tc/efv	1	0	.n	.n	.n	1	.s	.a		no	.s	.s	.s	.s	.s	.s	.s	.s	.s	.s	.s	.s		yes	no	no	no	no	no	no		none	YH	2018-06-06
mulago hospital		101S-KA	2018-09-11	pp_18mon	yes	all of the time	.b	never missed medication	.b	.b	.b	.b	.b	.b	tdf/3tc/efv	1	0	.n	.n	.n	1	.s	.a		no	.s	.s	.s	.s	.s	.s	.s	.s	.s	.s	.s	.s		yes	no	no	no	no	no	no		none	YH	2018-09-12
mulago hospital		101S-KA	2018-12-10	pp_21mon	yes	all of the time	.b	.e	yes	no	no	no	no	no	tdf/3tc/efv	1	0	.n	.n	.n	1	.s	.a		no	.s	.s	.s	.s	.s	.s	.s	.s	.s	.s	.s	.s		yes	no	no	no	no	no	no		none	YH	2018-12-13
mulago hospital		101S-KA	2019-03-07	pp_24mon	yes	all of the time	.b	.e	yes	no	no	no	no	no	tdf/3tc/efv	1	1	.n	.n	.n	1	.s	1		no	.s	.s	.s	.s	.s	.s	.s	.s	.s	.s	.s	.s		yes	no	no	no	no	no	no		none	NS	2019-03-07
mulago hospital		102F-KA	2016-12-16	s&e	yes	all of the time	.b	never missed medication	.b	.b	.b	.b	.b	.b	tdf/3tc/efv	1	0	.n	.n	.n	1	.s	.a		no	.s	.s	.s	.s	.s	.s	.s	.s	.s	.s	.s	.s		yes	no	no	no	no	no	no		none	YH	2016-12-27
mulago hospital		102F-KA	2016-12-27	anc 2wks	yes	about half of the time	.b	1-2 months ago	.b	.b	.b	.b	.b	.b	tdf/3tc/efv	1	0	.n	.n	.n	0.9	.s	.a		yes	no	no	no	no	no	no	no	no	no	no	yes	no		yes	no	no	no	no	no	no		none	YH	2016-12-28
mulago hospital		102F-KA	2017-02-07	anc_mon1 visit	yes	all of the time	.b	never missed medication	.b	.b	.b	.b	.b	.b	tdf/3tc/efv	1	0	.n	.n	.n	1	.s	.a		no	.s	.s	.s	.s	.s	.s	.s	.s	.s	.s	.s	.s		yes	no	no	no	no	no	no		none	YH	2017-02-09
mulago hospital		102F-KA	2017-03-03	anc_mon2 visit	yes	all of the time	.b	never missed medication	.b	.b	.b	.b	.b	.b	tdf/3tc/efv	1	0	.n	.n	.n	1	.s	.a		no	.s	.s	.s	.s	.s	.s	.s	.s	.s	.s	.s	.s		yes	no	no	no	no	no	no		none	YH	2017-03-06
mulago hospital		102F-KA	2017-05-02	anc_mon4 visit	yes	all of the time	.b	never missed medication	.b	.b	.b	.b	.b	.b	tdf/3tc/efv	1	0	.n	.n	.n	1	.s	.a		no	.s	.s	.s	.s	.s	.s	.s	.s	.s	.s	.s	.s		yes	no	no	no	no	no	no		none	YH	2017-05-04
mulago hospital		102F-KA	2017-05-09	delivery visit	yes	all of the time	.b	never missed medication	.b	.b	.b	.b	.b	.b	tdf/3tc/efv	1	0	.n	.n	.n	1	.s	.a		no	.s	.s	.s	.s	.s	.s	.s	.s	.s	.s	.s	.s		yes	no	no	no	no	no	no		none	YH	2017-05-10
mulago hospital		102F-KA	2017-06-20	pp_6wks	yes	about half of the time	.b	never missed medication	.b	.b	.b	.b	.b	.b	tdf/3tc/efv	1	0	.n	.n	.n	1	.s	.a		no	.s	.s	.s	.s	.s	.s	.s	.s	.s	.s	.s	.s		no	no	no	yes	no	no	no		none	YH	2017-06-21
mulago hospital		102F-KA	2017-08-22	pp_14wks	yes	all of the time	.b	never missed medication	.b	.b	.b	.b	.b	.b	tdf/3tc/efv	1	0	.n	.n	.n	1	.s	.a		no	.s	.s	.s	.s	.s	.s	.s	.s	.s	.s	.s	.s		no	no	yes	no	no	no	no		none	YH	2017-08-28
mulago hospital		102F-KA	2017-11-09	pp_6mon	yes	all of the time	.b	never missed medication	.b	.b	.b	.b	.b	.b	tdf/3tc/efv	1	0	.n	.n	.n	1	.s	.a		no	.s	.s	.s	.s	.s	.s	.s	.s	.s	.s	.s	.s		no	no	yes	no	no	no	no		none	YH	2017-11-09
mulago hospital		102F-KA	2018-02-02	pp_9mon	yes	all of the time	.b	never missed medication	.b	.b	.b	.b	.b	.b	tdf/3tc/efv	1	0	.n	.n	.n	1	.s	.a		no	.s	.s	.s	.s	.s	.s	.s	.s	.s	.s	.s	.s		yes	no	no	no	no	no	no		none	YH	2018-02-06
mulago hospital		102F-KA	2018-07-24	pp_15mon	yes	all of the time	.b	never missed medication	.b	.b	.b	.b	.b	.b	tdf/3tc/efv	1	0	.n	.n	.n	1	.s	.a		no	.s	.s	.s	.s	.s	.s	.s	.s	.s	.s	.s	.s		yes	no	no	no	no	no	no		none	YH	2018-07-26
mulago hospital		102F-KA	2018-10-30	pp_18mon	yes	all of the time	.b	never missed medication	.b	.b	.b	.b	.b	.b	tdf/3tc/efv	1	0	.n	.n	.n	1	.s	.a		no	.s	.s	.s	.s	.s	.s	.s	.s	.s	.s	.s	.s		yes	no	no	no	no	no	no		none	YH	2018-11-01
mulago hospital		102F-KA	2019-02-05	pp_21mon	yes	all of the time	.b	.e	yes	no	no	no	no	no	tdf/3tc/efv	1	0	.n	.n	.n	1	.s	.a		no	.s	.s	.s	.s	.s	.s	.s	.s	.s	.s	.s	.s		yes	no	no	no	no	no	no		none	JO	2019-02-06
mulago hospital		102F-KA	2019-04-29	pp_24mon	yes	all of the time	.b	.e	yes	no	no	no	no	no	tdf/3tc/efv	1	0	.n	.n	.n	1	.s	.a		no	.s	.s	.s	.s	.s	.s	.s	.s	.s	.s	.s	.s		yes	no	no	no	no	no	no		none	NS	2019-04-30
mulago hospital		103F-KA	2016-12-16	s&e	yes	all of the time	.b	never missed medication	.b	.b	.b	.b	.b	.b	tdf/3tc/efv	1	0	.n	.n	.n	1	.s	.a		no	.s	.s	.s	.s	.s	.s	.s	.s	.s	.s	.s	.s		yes	no	no	no	no	no	no		none	YH	2016-12-27
mulago hospital		103F-KA	2017-01-09	anc_mon1 visit	yes	all of the time	.b	never missed medication	.b	.b	.b	.b	.b	.b	tdf/3tc/efv	1	0	.n	.n	.n	1	.s	.a		no	.s	.s	.s	.s	.s	.s	.s	.s	.s	.s	.s	.s		yes	no	no	no	no	no	no		none	YH	2017-01-10
mulago hospital		103F-KA	2017-02-09	anc_mon2 visit	yes	all of the time	.b	never missed medication	.b	.b	.b	.b	.b	.b	tdf/3tc/efv	1	0	.n	.n	.n	1	.s	.a		no	.s	.s	.s	.s	.s	.s	.s	.s	.s	.s	.s	.s		yes	no	no	no	no	no	no		none	YH	2017-02-10
mulago hospital		103F-KA	2017-03-27	pp_6wks	yes	all of the time	.b	never missed medication	.b	.b	.b	.b	.b	.b	tdf/3tc/efv	1	0	.n	.n	.n	1	.s	.a		no	.s	.s	.s	.s	.s	.s	.s	.s	.s	.s	.s	.s		yes	no	no	no	no	no	no		none	YH	2017-04-03
mulago hospital		103F-KA	2017-05-22	pp_14wks	yes	all of the time	.b	never missed medication	.b	.b	.b	.b	.b	.b	tdf/3tc/efv	1	0	.n	.n	.n	1	.s	.a		no	.s	.s	.s	.s	.s	.s	.s	.s	.s	.s	.s	.s		yes	no	no	no	no	no	no		none	YH	2017-05-24
mulago hospital		103F-KA	2017-08-11	pp_6mon	yes	all of the time	.b	never missed medication	.b	.b	.b	.b	.b	.b	tdf/3tc/efv	1	0	.n	.n	.n	1	.s	.a		no	.s	.s	.s	.s	.s	.s	.s	.s	.s	.s	.s	.s		yes	no	no	no	no	no	no		none	YH	2017-08-14
mulago hospital		103F-KA	2017-11-06	pp_9mon	yes	all of the time	.b	never missed medication	.b	.b	.b	.b	.b	.b	tdf/3tc/efv	1	0	.n	.n	.n	1	.s	.a		no	.s	.s	.s	.s	.s	.s	.s	.s	.s	.s	.s	.s		yes	no	no	no	no	no	no		none	YH	2017-11-07
mulago hospital		103F-KA	2018-01-17	pp_12mon	yes	all of the time	.b	never missed medication	.b	.b	.b	.b	.b	.b	tdf/3tc/efv	1	0	.n	.n	.n	1	.s	.a		no	.s	.s	.s	.s	.s	.s	.s	.s	.s	.s	.s	.s		yes	no	no	no	no	no	no		none	YH	2018-01-18
mulago hospital		103F-KA	2018-05-08	pp_15mon	yes	most of the time	.b	8-14 days ago	.b	.b	.b	.b	.b	.b	tdf/3tc/efv	1	0	.n	.n	.n	0.9	.s	.a		yes	no	no	no	no	no	no	yes	no	yes	no	no	no		yes	no	no	no	no	no	no		none	YH	2018-05-09
mulago hospital		103F-KA	2018-08-13	pp_18mon	yes	all of the time	.b	never missed medication	.b	.b	.b	.b	.b	.b	tdf/3tc/efv	1	0	.n	.n	.n	1	.s	.a		no	.s	.s	.s	.s	.s	.s	.s	.s	.s	.s	.s	.s		yes	no	no	no	no	no	no		none	YH	2018-08-15
mulago hospital		103F-KA	2018-11-07	pp_21mon	yes	all of the time	.b	.e	yes	no	no	no	no	no	tdf/3tc/efv	1	0	.n	.n	.n	1	.s	.a		no	.s	.s	.s	.s	.s	.s	.s	.s	.s	.s	.s	.s		yes	no	no	no	no	no	no		none	YH	2018-11-09
mulago hospital		103F-KA	2019-02-12	pp_24mon	yes	all of the time	.b	.e	yes	no	no	no	no	no	nvp	1	0	3tc	2	0	1	.s	.a		no	.s	.s	.s	.s	.s	.s	.s	.s	.s	.s	.s	.s		yes	no	no	no	no	no	no		none	NS	2019-02-15
mulago hospital		104S-KA	2016-12-19	s&e	yes	all of the time	.b	never missed medication	.b	.b	.b	.b	.b	.b	tdf/3tc/efv	1	0	.n	.n	.n	1	.s	.a		no	.s	.s	.s	.s	.s	.s	.s	.s	.s	.s	.s	.s		no	no	no	yes	no	no	no		none	YH	2016-12-27
mulago hospital		104S-KA	2016-12-29	anc 2wks	yes	all of the time	.b	never missed medication	.b	.b	.b	.b	.b	.b	tdf/3tc/efv	1	0	.n	.n	.n	1	.s	.a		no	.s	.s	.s	.s	.s	.s	.s	.s	.s	.s	.s	.s		no	no	yes	no	no	no	no		none	YH	2016-12-30
mulago hospital		104S-KA	2017-01-23	anc_mon1 visit	yes	all of the time	.b	never missed medication	.b	.b	.b	.b	.b	.b	tdf/3tc/efv	1	0	.n	.n	.n	1	.s	.a		no	.s	.s	.s	.s	.s	.s	.s	.s	.s	.s	.s	.s		yes	no	no	no	no	no	no		none	YH	2017-01-31
mulago hospital		104S-KA	2017-02-08	anc_mon2 visit	yes	all of the time	.b	never missed medication	.b	.b	.b	.b	.b	.b	tdf/3tc/efv	1	0	.n	.n	.n	1	.s	.a		no	.s	.s	.s	.s	.s	.s	.s	.s	.s	.s	.s	.s		yes	no	no	no	no	no	no		none	YH	2017-02-21
mulago hospital		104S-KA	2017-03-09	anc_mon3 visit	yes	all of the time	.b	never missed medication	.b	.b	.b	.b	.b	.b	tdf/3tc/efv	1	0	.n	.n	.n	1	.s	.a		no	.s	.s	.s	.s	.s	.s	.s	.s	.s	.s	.s	.s		yes	no	no	no	no	no	no		none	YH	2017-03-10
mulago hospital		104S-KA	2017-04-05	anc_mon4 visit	yes	all of the time	.b	never missed medication	.b	.b	.b	.b	.b	.b	tdf/3tc/efv	1	0	.n	.n	.n	1	.s	.a		no	.s	.s	.s	.s	.s	.s	.s	.s	.s	.s	.s	.s		yes	no	no	no	no	no	no		none	YH	2017-04-11
mulago hospital		104S-KA	2017-05-11	anc_mon5 visit	yes	all of the time	.b	never missed medication	.b	.b	.b	.b	.b	.b	tdf/3tc/efv	1	0	.n	.n	.n	1	.s	.a		no	.s	.s	.s	.s	.s	.s	.s	.s	.s	.s	.s	.s		yes	no	no	no	no	no	no		none	YH	2017-05-15
mulago hospital		104S-KA	2017-06-01	anc_mon6 visit	yes	all of the time	.b	never missed medication	.b	.b	.b	.b	.b	.b	tdf/3tc/efv	1	0	.n	.n	.n	1	.s	.a		no	.s	.s	.s	.s	.s	.s	.s	.s	.s	.s	.s	.s		yes	no	no	no	no	no	no		none	YH	2017-06-06
mulago hospital		104S-KA	2017-07-06	anc_mon7 visit	yes	all of the time	.b	never missed medication	.b	.b	.b	.b	.b	.b	tdf/3tc/efv	1	0	.n	.n	.n	1	.s	.a		no	.s	.s	.s	.s	.s	.s	.s	.s	.s	.s	.s	.s		yes	no	no	no	no	no	no		none	YH	2017-07-12
mulago hospital		104S-KA	2017-08-03	anc_mon8 visit	yes	all of the time	.b	never missed medication	.b	.b	.b	.b	.b	.b	tdf/3tc/efv	1	0	.n	.n	.n	1	.s	.a		no	.s	.s	.s	.s	.s	.s	.s	.s	.s	.s	.s	.s		yes	no	no	no	no	no	no		none	YH	2017-08-08
mulago hospital		104S-KA	2017-08-07	delivery visit	yes	all of the time	.b	never missed medication	.b	.b	.b	.b	.b	.b	tdf/3tc/efv	1	0	.n	.n	.n	1	.s	.a		no	.s	.s	.s	.s	.s	.s	.s	.s	.s	.s	.s	.s		no	no	yes	no	no	no	no		none	YH	2017-08-08
mulago hospital		104S-KA	2017-09-20	pp_6wks	yes	all of the time	.b	never missed medication	.b	.b	.b	.b	.b	.b	tdf/3tc/efv	1	0	.n	.n	.n	1	.s	.a		no	.s	.s	.s	.s	.s	.s	.s	.s	.s	.s	.s	.s		yes	no	no	no	no	no	no		none	YH	2017-09-21
mulago hospital		104S-KA	2017-11-15	pp_14wks	yes	all of the time	.b	never missed medication	.b	.b	.b	.b	.b	.b	tdf/3tc/efv	1	0	.n	.n	.n	1	.s	.a		no	.s	.s	.s	.s	.s	.s	.s	.s	.s	.s	.s	.s		yes	no	no	no	no	no	no		none	YH	2017-11-17
mulago hospital		104S-KA	2018-01-31	pp_6mon	yes	all of the time	.b	never missed medication	.b	.b	.b	.b	.b	.b	tdf/3tc/efv	1	0	.n	.n	.n	1	.s	.a		no	.s	.s	.s	.s	.s	.s	.s	.s	.s	.s	.s	.s		yes	no	no	no	no	no	no		none	YH	2018-02-02
mulago hospital		104S-KA	2018-05-03	pp_9mon	yes	all of the time	.b	never missed medication	.b	.b	.b	.b	.b	.b	tdf/3tc/efv	1	0	.n	.n	.n	1	.s	.a		no	.s	.s	.s	.s	.s	.s	.s	.s	.s	.s	.s	.s		yes	no	no	no	no	no	no		none	YH	2018-05-04
mulago hospital		104S-KA	2018-07-25	pp_12mon	yes	all of the time	.b	never missed medication	.b	.b	.b	.b	.b	.b	tdf/3tc/efv	1	0	.n	.n	.n	1	.s	.a		no	.s	.s	.s	.s	.s	.s	.s	.s	.s	.s	.s	.s		yes	no	no	no	no	no	no		none	YH	2018-07-30
mulago hospital		104S-KA	2018-10-08	pp_15mon	yes	all of the time	.b	never missed medication	.b	.b	.b	.b	.b	.b	tdf/3tc/efv	1	0	.n	.n	.n	1	.s	.a		no	.s	.s	.s	.s	.s	.s	.s	.s	.s	.s	.s	.s		yes	no	no	no	no	no	no		none	YH	2018-10-10
mulago hospital		104S-KA	2019-01-28	pp_18mon	yes	all of the time	.b	.e	yes	no	no	no	no	no	tdf/3tc/efv	1	0	.n	.n	.n	1	.s	.a		no	.s	.s	.s	.s	.s	.s	.s	.s	.s	.s	.s	.s		yes	no	no	no	no	no	no		none	JO	2019-02-04
mulago hospital		104S-KA	2019-04-29	pp_21mon	yes	all of the time	.b	.e	yes	no	no	no	no	no	tdf/3tc/efv	1	0	.n	.n	.n	1	.s	.a		no	.s	.s	.s	.s	.s	.s	.s	.s	.s	.s	.s	.s		yes	no	no	no	no	no	no		none	NS	2019-04-30
mulago hospital		104S-KA	2019-07-25	pp_24mon	yes	all of the time	.b	.e	yes	no	no	no	no	no	tdf/3tc/efv	1	0	.n	.n	.n	1	.s	1		no	.s	.s	.s	.s	.s	.s	.s	.s	.s	.s	.s	.s		yes	no	no	no	no	no	no		none	JO	2019-07-26
mulago hospital		105F-KA	2016-12-22	s&e	yes	all of the time	.b	never missed medication	.b	.b	.b	.b	.b	.b	tdf/3tc/efv	1	0	.n	.n	.n	1	.s	.a		no	.s	.s	.s	.s	.s	.s	.s	.s	.s	.s	.s	.s		no	yes	no	no	no	no	no		none	YH	2016-12-27
mulago hospital		105F-KA	2017-01-03	anc 2wks	yes	all of the time	.b	never missed medication	.b	.b	.b	.b	.b	.b	tdf/3tc/efv	1	0	.n	.n	.n	1	.s	.a		no	.s	.s	.s	.s	.s	.s	.s	.s	.s	.s	.s	.s		no	yes	yes	no	no	no	no		none	YH	2017-01-04
mulago hospital		105F-KA	2017-01-17	anc_mon1 visit	yes	all of the time	.b	never missed medication	.b	.b	.b	.b	.b	.b	tdf/3tc/efv	1	0	.n	.n	.n	1	.s	.a		no	.s	.s	.s	.s	.s	.s	.s	.s	.s	.s	.s	.s		yes	no	no	no	no	no	no		none	YH	2017-01-18
mulago hospital		105F-KA	2017-02-17	anc_mon2 visit	yes	all of the time	.b	never missed medication	.b	.b	.b	.b	.b	.b	tdf/3tc/efv	1	0	.n	.n	.n	1	.s	.a		no	.s	.s	.s	.s	.s	.s	.s	.s	.s	.s	.s	.s		yes	no	no	no	no	no	no		none	YH	2017-02-23
mulago hospital		105F-KA	2017-02-28	anc_mon3 visit	yes	all of the time	.b	never missed medication	.b	.b	.b	.b	.b	.b	tdf/3tc/efv	1	0	.n	.n	.n	1	.s	.a		no	.s	.s	.s	.s	.s	.s	.s	.s	.s	.s	.s	.s		yes	no	no	no	no	no	no		none	YH	2017-03-06
mulago hospital		105F-KA	2017-03-20	delivery visit	yes	all of the time	.b	never missed medication	.b	.b	.b	.b	.b	.b	tdf/3tc/efv	1	0	.n	.n	.n	1	.s	.a		no	.s	.s	.s	.s	.s	.s	.s	.s	.s	.s	.s	.s		yes	no	no	no	no	no	no		none	YH	2017-03-22
mulago hospital		105F-KA	2017-05-03	pp_6wks	yes	all of the time	.b	1-2 months ago	.b	.b	.b	.b	.b	.b	tdf/3tc/efv	1	0	.n	.n	.n	0.9	.s	.a		yes	no	no	no	yes	no	no	no	no	no	no	no	no		yes	no	no	no	no	no	no		none	YH	2017-05-05
mulago hospital		105F-KA	2017-06-28	pp_14wks	yes	all of the time	.b	never missed medication	.b	.b	.b	.b	.b	.b	tdf/3tc/efv	1	0	.n	.n	.n	1	.s	.a		no	.s	.s	.s	.s	.s	.s	.s	.s	.s	.s	.s	.s		yes	no	no	no	no	no	no		none	YH	2017-07-03
mulago hospital		105F-KA	2017-09-25	pp_6mon	yes	all of the time	.b	never missed medication	.b	.b	.b	.b	.b	.b	tdf/3tc/efv	1	0	.n	.n	.n	1	.s	.a		no	.s	.s	.s	.s	.s	.s	.s	.s	.s	.s	.s	.s		yes	no	no	no	no	no	no		none	YH	2017-09-26
mulago hospital		105F-KA	2017-12-19	pp_9mon	yes	all of the time	.b	never missed medication	.b	.b	.b	.b	.b	.b	tdf/3tc/efv	1	0	.n	.n	.n	1	.s	.a		no	.s	.s	.s	.s	.s	.s	.s	.s	.s	.s	.s	.s		yes	no	no	no	no	no	no		none	YH	2017-12-21
mulago hospital		105F-KA	2018-03-20	pp_12mon	yes	all of the time	.b	never missed medication	.b	.b	.b	.b	.b	.b	tdf/3tc/efv	1	0	.n	.n	.n	1	.s	.a		no	.s	.s	.s	.s	.s	.s	.s	.s	.s	.s	.s	.s		yes	no	no	no	no	no	no		none	YH	2018-03-28
mulago hospital		105F-KA	2018-06-06	pp_15mon	yes	all of the time	.b	never missed medication	.b	.b	.b	.b	.b	.b	tdf/3tc/efv	1	0	.n	.n	.n	1	.s	.a		no	.s	.s	.s	.s	.s	.s	.s	.s	.s	.s	.s	.s		yes	no	no	no	no	no	no		none	YH	2018-06-08
mulago hospital		105F-KA	2018-09-12	pp_18mon	yes	all of the time	.b	never missed medication	.b	.b	.b	.b	.b	.b	tdf/3tc/efv	1	0	.n	.n	.n	1	.s	.a		no	.s	.s	.s	.s	.s	.s	.s	.s	.s	.s	.s	.s		yes	no	no	no	no	no	no		none	YH	2018-09-17
mulago hospital		105F-KA	2018-11-22	pp_21mon	yes	all of the time	.b	.e	yes	no	no	no	no	no	tdf/3tc/efv	1	0	.n	.n	.n	1	.s	.a		no	.s	.s	.s	.s	.s	.s	.s	.s	.s	.s	.s	.s		no	no	no	no	no	no	no		none	YH	2018-11-27
mulago hospital		105F-KA	2019-01-11	pp_24mon	yes	all of the time	.b	.e	yes	no	no	no	no	no	tdf/3tc/efv	1	0	.n	.n	.n	1	.s	.a		no	.s	.s	.s	.s	.s	.s	.s	.s	.s	.s	.s	.s		yes	no	no	no	no	no	no		none	JO	2019-02-04
mulago hospital		106S-KA	2016-12-27	s&e	yes	all of the time	.b	never missed medication	.b	.b	.b	.b	.b	.b	tdf/3tc/efv	1	0	.n	.n	.n	1	.s	.a		no	.s	.s	.s	.s	.s	.s	.s	.s	.s	.s	.s	.s		no	no	yes	no	no	yes	no			YH	2016-12-29
mulago hospital		106S-KA	2017-01-04	anc 2wks	yes	all of the time	.b	never missed medication	.b	.b	.b	.b	.b	.b	tdf/3tc/efv	1	0	.n	.n	.n	1	.s	.a		no	.s	.s	.s	.s	.s	.s	.s	.s	.s	.s	.s	.s		no	no	yes	no	no	no	no		none	YH	2017-01-05
mulago hospital		106S-KA	2017-02-01	anc_mon1 visit	yes	all of the time	.b	never missed medication	.b	.b	.b	.b	.b	.b	tdf/3tc/efv	1	0	.n	.n	.n	1	.s	.a		no	.s	.s	.s	.s	.s	.s	.s	.s	.s	.s	.s	.s		no	no	yes	no	no	no	no		none	YH	2017-02-06
mulago hospital		106S-KA	2017-03-29	anc_mon3 visit	yes	all of the time	.b	never missed medication	.b	.b	.b	.b	.b	.b	tdf/3tc/efv	1	0	.n	.n	.n	1	.s	.a		no	.s	.s	.s	.s	.s	.s	.s	.s	.s	.s	.s	.s		no	no	no	yes	no	no	no		none	YH	2017-03-31
mulago hospital		106S-KA	2017-04-03	delivery visit	yes	all of the time	.b	never missed medication	.b	.b	.b	.b	.b	.b	tdf/3tc/efv	1	0	.n	.n	.n	1	.s	.a		no	.s	.s	.s	.s	.s	.s	.s	.s	.s	.s	.s	.s		yes	no	no	no	no	no	no		none	YH	2017-04-06
mulago hospital		106S-KA	2017-05-24	pp_6wks	yes	all of the time	.b	never missed medication	.b	.b	.b	.b	.b	.b	tdf/3tc/efv	1	0	.n	.n	.n	1	.s	.a		no	.s	.s	.s	.s	.s	.s	.s	.s	.s	.s	.s	.s		yes	no	no	no	no	no	no		none	YH	2017-05-25
mulago hospital		106S-KA	2017-07-20	pp_14wks	yes	most of the time	.b	more than 2 months ago	.b	.b	.b	.b	.b	.b	tdf/3tc/efv	1	0	.n	.n	.n	0.9	.s	.a		yes	no	no	no	no	no	no	no	no	no	no	yes	no		no	no	no	yes	no	no	no		none	YH	2017-07-21
mulago hospital		106S-KA	2017-10-06	pp_6mon	yes	all of the time	.b	never missed medication	.b	.b	.b	.b	.b	.b	tdf/3tc/efv	1	0	.n	.n	.n	1	.s	.a		no	.s	.s	.s	.s	.s	.s	.s	.s	.s	.s	.s	.s		yes	no	no	no	no	no	no		none	YH	2017-10-10
mulago hospital		106S-KA	2017-12-07	pp_9mon	yes	all of the time	.b	15-30 days ago	.b	.b	.b	.b	.b	.b	tdf/3tc/efv	1	0	.n	.n	.n	0.8	.s	.a		yes	no	no	no	no	no	no	no	no	no	no	no	yes	she had a sick child	yes	no	no	no	no	no	no		none	YH	2017-12-08
mulago hospital		106S-KA	2018-04-03	pp_12mon	yes	most of the time	.b	1-2 months ago	.b	.b	.b	.b	.b	.b	tdf/3tc/efv	1	0	.n	.n	.n	0.8	.s	.a		yes	no	no	no	no	no	no	no	no	no	no	yes	no		yes	no	no	no	no	no	no		none	YH	2018-04-04
mulago hospital		106S-KA	2018-07-13	pp_15mon	yes	all of the time	.b	never missed medication	.b	.b	.b	.b	.b	.b	tdf/3tc/efv	1	0	.n	.n	.n	1	.s	.a		no	.s	.s	.s	.s	.s	.s	.s	.s	.s	.s	.s	.s		yes	no	no	no	no	no	no		none	YH	2018-07-16
mulago hospital		106S-KA	2018-09-26	pp_18mon	yes	all of the time	.b	never missed medication	.b	.b	.b	.b	.b	.b	tdf/3tc/efv	1	0	.n	.n	.n	1	.s	.a		no	.s	.s	.s	.s	.s	.s	.s	.s	.s	.s	.s	.s		yes	no	no	no	no	no	no		none	YH	2018-10-02
mulago hospital		106S-KA	2018-12-18	pp_21mon	yes	all of the time	.b	.e	yes	no	no	no	no	no	tdf/3tc/efv	1	0	.n	.n	.n	1	.s	.a		no	.s	.s	.s	.s	.s	.s	.s	.s	.s	.s	.s	.s		yes	no	no	no	no	no	no		none	YH	2018-12-19
mulago hospital		106S-KA	2019-03-25	pp_24mon	yes	all of the time	.b	.e	yes	no	no	no	no	no	tdf/3tc/efv	1	0	.n	.n	.n	1	.s	.a		no	.s	.s	.s	.s	.s	.s	.s	.s	.s	.s	.s	.s		yes	no	no	no	no	no	no		none	NS	2019-03-26
mityana hospital		107S-MI	2016-06-13	s&e	yes	all of the time	within this past week	.c	.b	.b	.b	.b	.b	.b	tdf/3tc/efv	1	0	.n	.n	.n	1	.s	.a		yes	no	no	no	no	no	no	no	no	no	no	no	no		no	no	yes	no	no	yes	yes	burning sensation in the stomach after arv drugs	no	JO	2016-06-23
mityana hospital		107S-MI	2016-07-04	anc 4wks	yes	all of the time	never missed medication	.c	.b	.b	.b	.b	.b	.b	tdf/3tc/efv	1	0	.n	.n	.n	1	.s	.a		yes	no	no	no	no	no	no	no	no	no	no	no	no		no	no	no	yes	no	no	no			JO	2016-07-14
mityana hospital		107S-MI	2016-08-02	anc_mon1 visit	yes	all of the time	never missed medication	.c	.b	.b	.b	.b	.b	.b	tdf/3tc/efv	1	0	.n	.n	.n	1	.s	.a		yes	no	no	no	no	no	no	no	no	no	no	no	no		yes	no	no	no	no	no	no			JO	2016-08-05
mityana hospital		107S-MI	2016-09-01	anc_mon2 visit	yes	all of the time	never missed medication	.c	.b	.b	.b	.b	.b	.b	tdf/3tc/efv	1	0	.n	.n	.n	1	.s	.a		yes	no	no	no	no	no	no	no	no	no	no	no	no		no	no	yes	yes	no	no	no			JO	2016-10-13
mityana hospital		107S-MI	2016-09-27	anc_mon3 visit	yes	all of the time	never missed medication	.c	.b	.b	.b	.b	.b	.b	tdf/3tc/efv	1	0	.n	.n	.n	1	.s	.a		yes	no	no	no	no	no	no	no	no	no	no	no	no		yes	no	no	no	no	no	no			JO	2016-10-13
mityana hospital		107S-MI	2016-10-25	anc_mon4 visit	yes	all of the time	never missed medication	.c	.b	.b	.b	.b	.b	.b	tdf/3tc/efv	1	0	.n	.n	.n	1	.s	.a		yes	no	no	no	no	no	no	no	no	no	no	no	no		no	no	no	yes	no	no	no		none	JO	2016-11-24
mityana hospital		107S-MI	2016-11-22	anc_mon5 visit	yes	all of the time	.b	never missed medication	.b	.b	.b	.b	.b	.b	tdf/3tc/efv	1	0	.n	.n	.n	1	.s	.a		no	.s	.s	.s	.s	.s	.s	.s	.s	.s	.s	.s	.s		no	no	no	yes	no	no	no		none	JO	2016-11-24
mityana hospital		107S-MI	2016-12-20	anc_mon6 visit	yes	all of the time	.b	never missed medication	.b	.b	.b	.b	.b	.b	tdf/3tc/efv	1	0	.n	.n	.n	1	.s	.a		no	.s	.s	.s	.s	.s	.s	.s	.s	.s	.s	.s	.s		no	no	yes	no	no	no	no		none	JO	2017-01-06
mityana hospital		107S-MI	2017-01-17	anc_mon7 visit	yes	all of the time	.b	never missed medication	.b	.b	.b	.b	.b	.b	tdf/3tc/efv	1	0	.n	.n	.n	1	.s	.a		no	.s	.s	.s	.s	.s	.s	.s	.s	.s	.s	.s	.s		yes	no	no	no	no	no	no		none	JO	2017-01-30
mityana hospital		108F-MI	2016-06-20	s&e	yes	all of the time	never missed medication	.c	.b	.b	.b	.b	.b	.b	tdf/3tc/efv	1	0	.n	.n	.n	1	.s	.a		yes	no	no	no	no	no	no	no	no	no	no	no	no		no	yes	no	no	no	no	no		none	JO	2016-06-23
mityana hospital		108F-MI	2016-07-12	pe_4weeks	yes	all of the time	never missed medication	.c	.b	.b	.b	.b	.b	.b	tdf/3tc/efv	1	0	.n	.n	.n	1	.s	.a		yes	no	no	no	no	no	no	no	no	no	no	no	no		no	yes	no	no	no	yes	yes	the size of tablets		JO	2016-07-14
mityana hospital		108F-MI	2016-08-09	anc_mon1 visit	yes	most of the time	more than 2 months ago	.c	.b	.b	.b	.b	.b	.b	tdf/3tc/efv	1	0	.n	.n	.n	0.9	.s	.a		yes	no	no	no	no	no	no	no	no	yes	yes	no	no		no	yes	no	no	no	no	no			JO	2016-08-16
mityana hospital		108F-MI	2016-08-11	delivery visit	yes	all of the time	more than 2 months ago	.c	.b	.b	.b	.b	.b	.b	tdf/3tc/efv	1	0	.n	.n	.n	0.9	.s	.a		yes	no	no	no	no	no	no	no	no	no	no	no	no		yes	no	no	no	no	no	no			JO	2016-08-16
mityana hospital		108F-MI	2016-09-22	pp_6wks	yes	all of the time	1-2 months ago	.c	.b	.b	.b	.b	.b	.b	tdf/3tc/efv	1	0	.n	.n	.n	1	.s	.a		yes	no	no	no	no	no	no	no	no	no	no	no	no		yes	no	no	no	no	no	no			JO	2016-10-14
mityana hospital		108F-MI	2016-11-16	pp_14wks	yes	all of the time	.b	more than 2 months ago	.b	.b	.b	.b	.b	.b	tdf/3tc/efv	1	0	.n	.n	.n	1	.s	.a		no	.s	.s	.s	.s	.s	.s	.s	.s	.s	.s	.s	.s		no	no	yes	no	no	no	no			JO	2016-11-18
mityana hospital		108F-MI	2017-01-17	pp_6mon	yes	all of the time	.b	never missed medication	.b	.b	.b	.b	.b	.b	tdf/3tc/efv	1	0	.n	.n	.n	1	.s	.a		no	.s	.s	.s	.s	.s	.s	.s	.s	.s	.s	.s	.s		no	yes	no	no	no	no	no		none	JO	2017-01-30
mityana hospital		108F-MI	2017-04-18	pp_9mon	yes	all of the time	.b	within the past 7 days	.b	.b	.b	.b	.b	.b	tdf/3tc/efv	1	0	.n	.n	.n	1	.s	.a		no	.s	.s	.s	.s	.s	.s	.s	.s	.s	.s	.s	.s		yes	no	no	no	no	no	no		no	JO	2017-04-20
mityana hospital		108F-MI	2017-08-25	pp_12mon	yes	all of the time	.b	never missed medication	.b	.b	.b	.b	.b	.b	tdf/3tc/efv	1	0	.n	.n	.n	1	.s	.a		no	.s	.s	.s	.s	.s	.s	.s	.s	.s	.s	.s	.s		yes	no	no	no	no	no	no		no	JO	2017-09-05
mityana hospital		108F-MI	2017-10-17	pp_15mon	yes	all of the time	.b	more than 2 months ago	.b	.b	.b	.b	.b	.b	tdf/3tc/efv	1	0	.n	.n	.n	1	.s	.a		no	.s	.s	.s	.s	.s	.s	.s	.s	.s	.s	.s	.s		yes	no	no	no	no	no	no		no	JO	2017-10-25
mityana hospital		108F-MI	2018-02-06	pp_18mon	yes	all of the time	.b	never missed medication	.b	.b	.b	.b	.b	.b	tdf/3tc/efv	1	0	.n	.n	.n	1	.s	.a		no	.s	.s	.s	.s	.s	.s	.s	.s	.s	.s	.s	.s		yes	no	no	no	no	no	no		taking arvs have improved her health and she has been able to to have an hiv free baby	JO	2018-02-12
mityana hospital		108F-MI	2018-05-10	pp_21mon	yes	all of the time	.b	never missed medication	.b	.b	.b	.b	.b	.b	tdf/3tc/efv	1	0	.n	.n	.n	1	.s	.a		no	.s	.s	.s	.s	.s	.s	.s	.s	.s	.s	.s	.s		yes	no	no	no	no	no	no		no	JO	2018-05-11
mityana hospital		108F-MI	2018-07-17	pp_24mon	yes	all of the time	.b	never missed medication	.b	.b	.b	.b	.b	.b	tdf/3tc/efv	1	0	.n	.n	.n	1	.s	.a		no	.s	.s	.s	.s	.s	.s	.s	.s	.s	.s	.s	.s		yes	no	no	no	no	no	no		no	JO	2018-08-03
mityana hospital		109S-MI	2016-06-23	s&e	yes	all of the time	never missed medication	.c	.b	.b	.b	.b	.b	.b	tdf/3tc/efv	1	0	.n	.n	.n	1	.s	.a		yes	no	no	no	no	no	no	no	no	no	no	no	no		no	yes	yes	yes	no	yes	yes	fever		JO	2016-06-27
mityana hospital		109S-MI	2016-07-19	anc 4wks	yes	all of the time	never missed medication	.c	.b	.b	.b	.b	.b	.b	tdf/3tc/efv	1	0	.n	.n	.n	1	.s	.a		yes	no	no	no	no	no	no	no	no	no	no	no	no		no	yes	yes	no	no	yes	yes	fever at night		JO	2016-07-27
mityana hospital		109S-MI	2016-07-29	delivery visit	yes	most of the time	more than 2 months ago	.c	.b	.b	.b	.b	.b	.b	tdf/3tc/efv	1	1	.n	.n	.n	0.9	.s	.a		yes	no	no	no	no	no	no	no	no	no	no	yes	no		no	no	yes	no	no	no	no			JO	2016-10-14
mityana hospital		109S-MI	2016-09-08	pp_6wks	yes	all of the time	1-2 weeks ago	.c	.b	.b	.b	.b	.b	.b	tdf/3tc/efv	1	0	.n	.n	.n	1	.s	.a		yes	no	no	no	no	no	no	no	no	no	no	no	no		no	no	yes	no	no	no	no			JO	2016-10-14
mityana hospital		109S-MI	2016-11-07	pp_14wks	yes	all of the time	.b	more than 2 months ago	.b	.b	.b	.b	.b	.b	tdf/3tc/efv	1	0	.n	.n	.n	1	.s	.a		no	.s	.s	.s	.s	.s	.s	.s	.s	.s	.s	.s	.s		no	no	yes	no	no	no	no			JO	2016-11-07
mityana hospital		109S-MI	2017-01-24	pp_6mon	yes	all of the time	.b	never missed medication	.b	.b	.b	.b	.b	.b	tdf/3tc/efv	1	0	.n	.n	.n	1	.s	.a		no	.s	.s	.s	.s	.s	.s	.s	.s	.s	.s	.s	.s		yes	no	no	no	no	no	no		none	JO	2017-01-31
mityana hospital		109S-MI	2017-05-09	pp_9mon	yes	all of the time	.b	more than 2 months ago	.b	.b	.b	.b	.b	.b	tdf/3tc/efv	1	0	.n	.n	.n	1	.s	.a		no	.s	.s	.s	.s	.s	.s	.s	.s	.s	.s	.s	.s		yes	no	no	no	no	no	no		no	JO	2017-05-15
mityana hospital		109S-MI	2017-08-01	pp_12mon	yes	all of the time	.b	more than 2 months ago	.b	.b	.b	.b	.b	.b	tdf/3tc/efv	1	0	.n	.n	.n	1	.s	.a		no	.s	.s	.s	.s	.s	.s	.s	.s	.s	.s	.s	.s		yes	no	no	no	no	no	no		no	JO	2017-08-07
mityana hospital		109S-MI	2017-10-24	pp_15mon	yes	all of the time	.b	more than 2 months ago	.b	.b	.b	.b	.b	.b	tdf/3tc/efv	1	0	.n	.n	.n	1	.s	.a		no	.s	.s	.s	.s	.s	.s	.s	.s	.s	.s	.s	.s		yes	no	no	no	no	no	no		none	JO	2017-10-25
mityana hospital		109S-MI	2018-01-16	pp_18mon	yes	all of the time	.b	never missed medication	.b	.b	.b	.b	.b	.b	tdf/3tc/efv	1	0	.n	.n	.n	1	.s	.a		no	.s	.s	.s	.s	.s	.s	.s	.s	.s	.s	.s	.s		yes	no	no	no	no	no	no		none	JO	2018-01-17
mityana hospital		109S-MI	2018-04-10	pp_21mon	yes	all of the time	.b	never missed medication	.b	.b	.b	.b	.b	.b	tdf/3tc/efv	1	0	.n	.n	.n	1	.s	.a		no	.s	.s	.s	.s	.s	.s	.s	.s	.s	.s	.s	.s		yes	no	no	no	no	no	no		no	JO	2018-04-12
mityana hospital		109S-MI	2018-07-03	pp_24mon	yes	all of the time	.b	never missed medication	.b	.b	.b	.b	.b	.b	tdf/3tc/efv	1	0	.n	.n	.n	1	.s	.a		no	.n	.s	.s	.s	.s	.s	.s	.s	.s	.s	.s	.s		yes	no	no	no	no	no	no		no	JO	2018-07-04
mityana hospital		110F-MI	2016-06-24	s&e	yes	all of the time	never missed medication	.c	.b	.b	.b	.b	.b	.b	tdf/3tc/efv	1	0	.n	.n	.n	1	.s	.a		yes	no	no	no	no	no	no	no	no	no	no	no	no		no	no	yes	no	no	no	no			JO	2016-06-28
mityana hospital		111S-MI	2016-06-27	s&e	yes	most of the time	more than 2 months ago	.c	.b	.b	.b	.b	.b	.b	tdf/3tc/efv	1	0	.n	.n	.n	0.9	.s	.a		yes	no	no	yes	no	no	no	no	yes	no	no	no	no		no	yes	yes	no	no	no	no			JO	2016-06-28
mityana hospital		111S-MI	2016-07-19	anc 4wks	yes	all of the time	2-4 weeks ago	.c	.b	.b	.b	.b	.b	.b	tdf/3tc/efv	1	0	.n	.n	.n	1	.s	.a		yes	no	no	no	no	no	no	no	no	no	no	no	no		no	yes	yes	no	no	yes	no			JO	2016-07-27
.		111S-MI	2016-08-16	unscheduled	.	.	.	.	.	.	.	.	.	.	.			.			.		.		.	.	.	.	.	.	.	.	.	.	.	.	.		.	.	.	.	.	.	.				.
mityana hospital		111S-MI	2016-09-13	pp_6wks	yes	all of the time	more than 2 months ago	.c	.b	.b	.b	.b	.b	.b	tdf/3tc/efv	1	0	.n	.n	.n	1	.s	.a		yes	no	no	no	no	no	no	no	no	no	no	no	no		yes	no	no	no	no	no	no			JO	2016-10-13
mityana hospital		111S-MI	2016-11-08	pp_14wks	yes	all of the time	.b	more than 2 months ago	.b	.b	.b	.b	.b	.b	tdf/3tc/efv	1	0	.n	.n	.n	1	.s	.a		no	.s	.s	.s	.s	.s	.s	.s	.s	.s	.s	.s	.s		yes	no	no	no	no	no	no		no	JO	2017-01-09
mityana hospital		111S-MI	2017-01-30	pp_6mon	yes	all of the time	.b	more than 2 months ago	.b	.b	.b	.b	.b	.b	tdf/3tc/efv	1	0	.n	.n	.n	1	.s	.a		no	.s	.s	.s	.s	.s	.s	.s	.s	.s	.s	.s	.s		yes	no	no	no	no	no	no		none	JO	2017-02-02
mityana hospital		111S-MI	2017-04-27	pp_9mon	yes	all of the time	.b	more than 2 months ago	.b	.b	.b	.b	.b	.b	tdf/3tc/efv	1	0	.n	.n	.n	1	.s	.a		no	.s	.s	.s	.s	.s	.s	.s	.s	.s	.s	.s	.s		yes	no	no	no	no	no	no		no	JO	2017-05-03
mityana hospital		111S-MI	2017-07-18	pp_12mon	yes	all of the time	.b	never missed medication	.b	.b	.b	.b	.b	.b	tdf/3tc/efv	1	0	.n	.n	.n	1	.s	.a		no	.s	.s	.s	.s	.s	.s	.s	.s	.s	.s	.s	.s		yes	no	no	no	no	no	no		no	JO	2017-07-20
mityana hospital		111S-MI	2017-10-10	pp_15mon	yes	all of the time	.b	never missed medication	.b	.b	.b	.b	.b	.b	tdf/3tc/efv	1	0	.n	.n	.n	1	.s	.a		no	.s	.s	.s	.s	.s	.s	.s	.s	.s	.s	.s	.s		yes	no	no	no	no	no	no		none	JO	2017-10-12
mityana hospital		111S-MI	2018-01-30	pp_18mon	yes	all of the time	.b	never missed medication	.b	.b	.b	.b	.b	.b	tdf/3tc/efv	1	0	.n	.n	.n	1	.s	.a		no	.s	.s	.s	.s	.s	.s	.s	.s	.s	.s	.s	.s		yes	no	no	no	no	no	no		no	JO	2018-05-10
mityana hospital		111S-MI	2018-04-24	pp_21mon	yes	all of the time	.b	never missed medication	.b	.b	.b	.b	.b	.b	tdf/3tc/efv	1	0	.n	.n	.n	1	.s	.a		no	.s	.s	.s	.s	.s	.s	.s	.s	.s	.s	.s	.s		yes	no	no	no	no	no	no		no	JO	2018-04-30
mityana hospital		111S-MI	2018-08-02	pp_24mon	yes	all of the time	.b	never missed medication	.b	.b	.b	.b	.b	.b	tdf/3tc/efv	1	0	.n	.n	.n	1	.s	.a		no	.s	.s	.s	.s	.s	.s	.s	.s	.s	.s	.s	.s		yes	no	no	no	no	no	no		no	JO	2018-08-03
mityana hospital		112F-MI	2016-06-29	s&e	yes	all of the time	never missed medication	.c	.b	.b	.b	.b	.b	.b	tdf/3tc/efv	1	0	.n	.n	.n	1	.s	.a		yes	no	no	no	no	no	no	no	no	no	no	no	no		no	no	no	yes	no	no	no			JO	2016-07-14
mityana hospital		112F-MI	2016-07-29	anc 4wks	yes	most of the time	more than 2 months ago	.c	.b	.b	.b	.b	.b	.b	tdf/3tc/efv	1	0	.n	.n	.n	0.9	.s	.a		yes	no	no	no	no	no	no	no	no	no	no	no	no		no	no	yes	yes	no	no	no			JO	2016-08-05
mityana hospital		112F-MI	2016-09-14	unscheduled	yes	all of the time	never missed medication	.c	.b	.b	.b	.b	.b	.b	tdf/3tc/efv	1	0	.n	.n	.n	0.6	.s	.a		yes	yes	no	no	no	no	no	no	no	no	no	no	yes	she lacked transport to come for her drug refill	no	no	yes	no	no	no	no		none	JO	2018-05-10
mityana hospital		112F-MI	2016-10-11	pp_6wks	yes	all of the time	more than 2 months ago	.c	.b	.b	.b	.b	.b	.b	tdf/3tc/efv	1	0	.n	.n	.n	1	.s	.a		yes	no	no	no	no	no	no	no	no	no	no	no	no		yes	no	no	no	no	no	no			JO	2016-10-13
mityana hospital		112F-MI	2016-12-06	pp_14wks	yes	all of the time	.b	never missed medication	.b	.b	.b	.b	.b	.b	tdf/3tc/efv	1	0	.n	.n	.n	1	.s	.a		no	.s	.s	.s	.s	.s	.s	.s	.s	.s	.s	.s	.s		yes	no	no	no	no	no	no			JO	2016-12-07
mityana hospital		112F-MI	2017-02-08	pp_6mon	yes	all of the time	.b	never missed medication	.b	.b	.b	.b	.b	.b	tdf/3tc/efv	1	0	.n	.n	.n	1	.s	.a		no	.s	.s	.s	.s	.s	.s	.s	.s	.s	.s	.s	.s		no	no	no	no	no	no	no		none	JO	2017-02-09
mityana hospital		112F-MI	2017-05-24	pp_9mon	yes	all of the time	.b	more than 2 months ago	.b	.b	.b	.b	.b	.b	tdf/3tc/efv	1	0	.n	.n	.n	1	.s	.a		no	.s	.s	.s	.s	.s	.s	.s	.s	.s	.s	.s	.s		yes	no	no	no	no	no	no		no	JO	2017-05-31
mityana hospital		112F-MI	2018-02-13	pp_18mon	yes	all of the time	.b	never missed medication	.b	.b	.b	.b	.b	.b	tdf/3tc/efv	1	0	.n	.n	.n	1	.s	.a		no	.s	.s	.s	.s	.s	.s	.s	.s	.s	.s	.s	.s		yes	no	no	no	no	no	no		no	JO	2018-03-06
mityana hospital		113S-MI	2016-07-01	s&e	yes	all of the time	never missed medication	.c	.b	.b	.b	.b	.b	.b	tdf/3tc/efv	1	0	.n	.n	.n	1	.s	.a		no	.s	.s	.s	.s	.s	.s	.s	.s	.s	.s	.s	.s		no	no	no	no	no	no	no			JO	2016-07-14
mityana hospital		113S-MI	2016-07-26	anc 4wks	yes	all of the time	never missed medication	.c	.b	.b	.b	.b	.b	.b	tdf/3tc/efv	1	0	.n	.n	.n	1	.s	.a		yes	no	no	no	no	no	no	no	no	no	no	no	no		no	no	yes	no	no	no	no		none	JO	2016-07-27
mityana hospital		113S-MI	2016-08-23	anc_mon1 visit	yes	all of the time	never missed medication	.c	.b	.b	.b	.b	.b	.b	tdf/3tc/efv	1	0	.n	.n	.n	1	.s	.a		yes	no	no	no	no	no	no	no	no	no	no	no	no		yes	no	no	no	no	no	no			JO	2016-10-13
mityana hospital		113S-MI	2016-09-20	anc_mon2 visit	yes	all of the time	never missed medication	.c	.b	.b	.b	.b	.b	.b	tdf/3tc/efv	1	0	.n	.n	.n	1	.s	.a		yes	no	no	no	no	no	no	no	no	no	no	no	no		yes	no	no	no	no	no	no			JO	2016-10-13
mityana hospital		113S-MI	2016-11-07	delivery visit	yes	most of the time	.b	more than 2 months ago	.b	.b	.b	.b	.b	.b	tdf/3tc/efv	1	1	.n	.n	.n	0.9	.s	.a		yes	no	no	no	no	no	no	no	no	no	no	no	yes	she was experiencing labour pains and she felt like not taking anything	yes	no	no	no	no	no	no			JO	2016-11-10
mityana hospital		113S-MI	2016-12-19	pp_6wks	yes	all of the time	.b	8-14 days ago	.b	.b	.b	.b	.b	.b	tdf/3tc/efv	1	0	.n	.n	.n	1	.s	.a		no	.s	.s	.s	.s	.s	.s	.s	.s	.s	.s	.s	.s		no	no	no	no	no	no	no		no	JO	2017-01-04
mityana hospital		113S-MI	2017-02-24	pp_14wks	yes	most of the time	.b	15-30 days ago	.b	.b	.b	.b	.b	.b	tdf/3tc/efv	1	0	.n	.n	.n	0.8	.s	.a		yes	no	no	no	no	no	no	no	no	no	no	yes	no		yes	no	no	no	no	no	no		none	JO	2017-03-01
mityana hospital		113S-MI	2017-05-04	pp_6mon	yes	all of the time	.b	more than 2 months ago	.b	.b	.b	.b	.b	.b	tdf/3tc/efv	1	0	.n	.n	.n	1	.s	.a		no	.s	.s	.s	.s	.s	.s	.s	.s	.s	.s	.s	.s		yes	no	no	no	no	no	no		no	JO	2017-05-15
mityana hospital		113S-MI	2017-08-03	end of study	yes	all of the time	.b	more than 2 months ago	.b	.b	.b	.b	.b	.b	tdf/3tc/efv	1	0	.n	.n	.n	1	.s	.a		no	.s	.s	.s	.s	.s	.s	.s	.s	.s	.s	.s	.s		yes	no	no	no	no	no	no		none	JO	2017-08-04
mityana hospital		114S-MI	2016-07-04	s&e	yes	all of the time	never missed medication	.c	.b	.b	.b	.b	.b	.b	tdf/3tc/efv	1	0	.n	.n	.n	1	.s	.a		yes	no	no	no	no	no	no	no	no	no	no	no	no		no	no	yes	yes	no	yes	no			JO	2016-07-14
mityana hospital		114S-MI	2016-07-28	anc 4wks	yes	all of the time	never missed medication	.c	.b	.b	.b	.b	.b	.b	tdf/3tc/efv	1	0	.n	.n	.n	1	.s	.a		yes	no	no	no	no	no	no	no	no	no	no	no	no		yes	no	no	no	no	no	no			JO	2016-08-05
mityana hospital		114S-MI	2016-08-09	delivery visit	yes	all of the time	never missed medication	.c	.b	.b	.b	.b	.b	.b	tdf/3tc/efv	1	0	.n	.n	.n	1	.s	.a		yes	no	no	no	no	no	no	no	no	no	no	no	no		yes	no	no	no	no	no	no			JO	2016-08-16
mityana hospital		114S-MI	2016-09-20	pp_6wks	yes	all of the time	never missed medication	.c	.b	.b	.b	.b	.b	.b	tdf/3tc/efv	1	0	.n	.n	.n	1	.s	.a		yes	no	no	no	no	no	no	no	no	no	no	no	no		yes	no	no	no	no	no	no			JO	2016-10-14
mityana hospital		114S-MI	2016-11-08	pp_14wks	yes	most of the time	.b	more than 2 months ago	.b	.b	.b	.b	.b	.b	tdf/3tc/efv	1	1	.n	.n	.n	0.9	.s	.a		yes	no	no	no	no	no	no	no	no	no	no	no	yes	she forgot to move with her option b+ drugs	yes	no	no	no	no	no	no		none	JO	2016-11-10
mityana hospital		114S-MI	2017-01-24	pp_6mon	yes	all of the time	.b	8-14 days ago	.b	.b	.b	.b	.b	.b	tdf/3tc/efv	1	0	.n	.n	.n	1	.s	.a		no	.s	.s	.s	.s	.s	.s	.s	.s	.s	.s	.s	.s		yes	no	no	no	no	no	no		no	JO	2017-01-31
mityana hospital		114S-MI	2017-04-25	pp_9mon	yes	all of the time	.b	more than 2 months ago	.b	.b	.b	.b	.b	.b	tdf/3tc/efv	1	0	.n	.n	.n	1	.s	.a		no	.s	.s	.s	.s	.s	.s	.s	.s	.s	.s	.s	.s		yes	no	no	no	no	no	no		none	JO	2017-07-17
mityana hospital		114S-MI	2017-07-18	pp_12mon	yes	all of the time	.b	more than 2 months ago	.b	.b	.b	.b	.b	.b	tdf/3tc/efv	1	0	.n	.n	.n	1	.s	.a		no	.s	.s	.s	.s	.s	.s	.s	.s	.s	.s	.s	.s		yes	no	no	no	no	no	no		none	JO	2017-07-25
mityana hospital		114S-MI	2017-10-17	pp_15mon	yes	all of the time	.b	never missed medication	.b	.b	.b	.b	.b	.b	tdf/3tc/efv	1	0	.n	.n	.n	0.9	.s	.a		yes	no	no	no	no	no	no	no	no	no	no	yes	no		yes	no	no	no	no	no	no		none	JO	2017-10-25
mityana hospital		114S-MI	2018-02-06	pp_18mon	yes	all of the time	.b	never missed medication	.b	.b	.b	.b	.b	.b	tdf/3tc/efv	1	0	.n	.n	.n	1	.s	.a		no	.s	.s	.s	.s	.s	.s	.s	.s	.s	.s	.s	.s		yes	no	no	no	no	no	no		no	JO	2018-02-12
mityana hospital		114S-MI	2018-04-24	pp_21mon	yes	all of the time	.b	never missed medication	.b	.b	.b	.b	.b	.b	tdf/3tc/efv	1	0	.n	.n	.n	1	.s	.a		no	.s	.s	.s	.s	.s	.s	.s	.s	.s	.s	.s	.s		yes	no	no	no	no	no	no		no	JO	2018-04-30
mityana hospital		114S-MI	2018-07-17	pp_24mon	yes	all of the time	.b	never missed medication	.b	.b	.b	.b	.b	.b	tdf/3tc/efv	1	0	.n	.n	.n	0.9	.s	.a		yes	no	no	no	no	no	no	no	no	no	no	yes	no		yes	no	no	no	no	no	no		no	JO	2018-07-30
mityana hospital		115F-MI	2016-07-04	s&e	yes	never	more than 2 months ago	.c	.b	.b	.b	.b	.b	.b	tdf/3tc/efv	1	2	.n	.n	.n	0.3	.s	.a		yes	no	no	no	no	no	no	no	yes	no	yes	yes	no		no	no	yes	no	no	no	no			JO	2016-07-14
mityana hospital		115F-MI	2016-07-27	anc 4wks	yes	all of the time	2-4 weeks ago	.c	.b	.b	.b	.b	.b	.b	tdf/3tc/efv	1	0	.n	.n	.n	1	.s	.a		yes	no	no	no	no	no	no	no	no	no	no	no	no		no	no	yes	no	no	no	no			JO	2016-08-05
mityana hospital		115F-MI	2016-08-23	anc_mon1 visit	yes	most of the time	more than 2 months ago	.c	.b	.b	.b	.b	.b	.b	tdf/3tc/efv	1	3	.n	.n	.n	0.9	.s	.a		yes	no	no	no	no	no	no	no	no	yes	no	no	no		no	no	yes	yes	no	no	no			JO	2016-10-13
mityana hospital		115F-MI	2016-09-15	anc_mon2 visit	yes	all of the time	1-2 weeks ago	.c	.b	.b	.b	.b	.b	.b	tdf/3tc/efv	1	0	.n	.n	.n	1	.s	.a		yes	no	no	no	no	no	no	no	no	no	no	no	no		yes	no	no	no	no	no	no			JO	2016-10-13
mityana hospital		115F-MI	2016-10-27	delivery visit	yes	most of the time	more than 2 months ago	.c	.b	.b	.b	.b	.b	.b	tdf/3tc/efv	1	1	.n	.n	.n	0.9	.s	.a		yes	no	no	no	no	no	no	no	no	no	no	yes	no		yes	no	no	no	no	no	no		none	JO	2016-11-04
mityana hospital		115F-MI	2016-12-13	pp_6wks	yes	all of the time	.b	1-2 months ago	.b	.b	.b	.b	.b	.b	tdf/3tc/efv	1	0	.n	.n	.n	1	.s	.a		no	.s	.s	.s	.s	.s	.s	.s	.s	.s	.s	.s	.s		yes	no	no	no	no	no	no		none	JO	2016-12-14
mityana hospital		115F-MI	2017-02-07	pp_14wks	yes	all of the time	.b	never missed medication	.b	.b	.b	.b	.b	.b	tdf/3tc/efv	1	0	.n	.n	.n	1	.s	.a		no	.s	.s	.s	.s	.s	.s	.s	.s	.s	.s	.s	.s		no	no	no	no	no	no	no		none	JO	2017-02-09
mityana hospital		115F-MI	2017-04-04	pp_6mon	yes	all of the time	.b	more than 2 months ago	.b	.b	.b	.b	.b	.b	tdf/3tc/efv	1	0	.n	.n	.n	1	.s	.a		no	.s	.s	.s	.s	.s	.s	.s	.s	.s	.s	.s	.s		yes	no	no	no	no	no	no		none	JO	2017-04-05
mityana hospital		115F-MI	2017-07-25	pp_9mon	yes	all of the time	.b	more than 2 months ago	.b	.b	.b	.b	.b	.b	tdf/3tc/efv	1	0	.n	.n	.n	1	.s	.a		no	.s	.s	.s	.s	.s	.s	.s	.s	.s	.s	.s	.s		yes	no	no	no	no	no	yes	the participant says she experiences no challenges in taking her option b+ drugs		JO	2017-07-27
mityana hospital		115F-MI	2017-10-24	pp_12mon	yes	all of the time	.b	never missed medication	.b	.b	.b	.b	.b	.b	tdf/3tc/efv	1	0	.n	.n	.n	0.5	.s	.a		yes	no	no	no	no	no	no	no	no	no	yes	no	no		no	no	no	no	no	no	yes	general body weakness	none	JO	2017-10-31
mityana hospital		116S-MI	2016-07-12	s&e	yes	all of the time	never missed medication	.c	.b	.b	.b	.b	.b	.b	tdf/3tc/efv	1	0	.n	.n	.n	1	.s	.a		yes	no	no	no	no	no	no	no	no	no	no	no	no		no	no	yes	yes	no	no	no			JO	2016-07-14
mityana hospital		116S-MI	2016-08-04	anc 4wks	yes	all of the time	never missed medication	.c	.b	.b	.b	.b	.b	.b	tdf/3tc/efv	1	0	.n	.n	.n	1	.s	.a		yes	no	no	no	no	no	no	no	no	no	no	no	no		yes	no	no	no	no	no	no		none	JO	2016-08-16
mityana hospital		116S-MI	2016-08-15	delivery visit	yes	never	never missed medication	.c	.b	.b	.b	.b	.b	.b	tdf/3tc/efv	1	0	.n	.n	.n	1	.s	.a		yes	no	no	no	no	no	no	no	no	no	no	no	no		no	yes	no	no	no	no	no			JO	2016-08-16
mityana hospital		116S-MI	2016-09-22	pp_6wks	yes	all of the time	never missed medication	.c	.b	.b	.b	.b	.b	.b	tdf/3tc/efv	1	0	.n	.n	.n	1	.s	.a		yes	no	no	no	no	no	no	no	no	no	no	no	no		no	no	yes	no	no	no	no			JO	2016-10-13
mityana hospital		116S-MI	2016-11-15	pp_14wks	yes	all of the time	.b	never missed medication	.b	.b	.b	.b	.b	.b	tdf/3tc/efv	1	0	.n	.n	.n	1	.s	.a		no	.s	.s	.s	.s	.s	.s	.s	.s	.s	.s	.s	.s		yes	no	no	no	no	no	no		none	JO	2016-11-16
mityana hospital		116S-MI	2017-01-10	pp_6mon	yes	all of the time	.b	never missed medication	.b	.b	.b	.b	.b	.b	tdf/3tc/efv	1	0	.n	.n	.n	1	.s	.a		no	.s	.s	.s	.s	.s	.s	.s	.s	.s	.s	.s	.s		yes	no	no	no	no	no	no		none	JO	2017-01-12
mityana hospital		116S-MI	2017-05-08	pp_9mon	yes	all of the time	.b	never missed medication	.b	.b	.b	.b	.b	.b	tdf/3tc/efv	1	0	.n	.n	.n	1	.s	.a		no	.s	.s	.s	.s	.s	.s	.s	.s	.s	.s	.s	.s		yes	no	no	no	no	no	no		none	JO	2017-05-15
mityana hospital		116S-MI	2017-08-23	pp_12mon	yes	all of the time	.b	never missed medication	.b	.b	.b	.b	.b	.b	tdf/3tc/efv	1	0	.n	.n	.n	1	.s	.a		no	.s	.s	.s	.s	.s	.s	.s	.s	.s	.s	.s	.s		yes	no	no	no	no	no	no		the participant says she is used to taking her option b+ drugs without any problrms	JO	2017-08-25
mityana hospital		116S-MI	2017-11-14	pp_15mon	yes	all of the time	.b	never missed medication	.b	.b	.b	.b	.b	.b	tdf/3tc/efv	1	0	.n	.n	.n	1	.s	.a		no	.s	.s	.s	.s	.s	.s	.s	.s	.s	.s	.s	.s		yes	no	no	no	no	no	no		none	JO	2017-11-17
mityana hospital		116S-MI	2018-02-06	pp_18mon	yes	all of the time	.b	never missed medication	.b	.b	.b	.b	.b	.b	tdf/3tc/efv	1	0	.n	.n	.n	0.9	.s	.a		yes	no	no	no	no	no	no	no	no	no	no	yes	no		yes	no	no	no	no	no	no		none	JO	2018-02-12
mityana hospital		116S-MI	2018-05-08	pp_21mon	yes	all of the time	.b	never missed medication	.b	.b	.b	.b	.b	.b	tdf/3tc/efv	1	0	.n	.n	.n	1	.s	.a		no	.s	.s	.s	.s	.s	.s	.s	.s	.s	.s	.s	.s		yes	no	no	no	no	no	no		no	JO	2018-05-10
mityana hospital		116S-MI	2018-08-15	pp_24mon	yes	all of the time	.b	never missed medication	.b	.b	.b	.b	.b	.b	tdf/3tc/efv	1	0	.n	.n	.n	1	.s	.a		no	.s	.s	.s	.s	.s	.s	.s	.s	.s	.s	.s	.s		yes	no	no	no	no	no	no		no	JO	2018-08-16
mityana hospital		117F-MI	2016-07-18	s&e	yes	all of the time	never missed medication	.c	.b	.b	.b	.b	.b	.b	tdf/3tc/efv	1	0	.n	.n	.n	1	.s	.a		yes	no	no	no	no	no	no	no	no	no	no	no	no		no	no	yes	yes	no	no	no			JO	2016-07-26
mityana hospital		117F-MI	2016-08-16	anc 4wks	yes	most of the time	more than 2 months ago	.c	.b	.b	.b	.b	.b	.b	tdf/3tc/efv	1	3	.n	.n	.n	0.9	.s	.a		yes	no	no	no	no	no	no	no	no	no	no	no	no		no	yes	no	yes	no	no	no			JO	2016-08-18
mityana hospital		117F-MI	2016-09-13	anc_mon1 visit	yes	all of the time	1-2 weeks ago	.c	.b	.b	.b	.b	.b	.b	tdf/3tc/efv	1	0	.n	.n	.n	1	.s	.a		yes	no	no	no	no	no	no	no	no	no	no	no	no		yes	no	no	no	no	no	no			JO	2016-10-14
mityana hospital		117F-MI	2016-10-11	anc_mon2 visit	yes	all of the time	more than 2 months ago	.c	.b	.b	.b	.b	.b	.b	tdf/3tc/efv	1	0	.n	.n	.n	1	.s	.a		yes	no	no	no	no	no	no	no	no	no	no	no	no		yes	no	no	no	no	no	no			JO	2016-10-14
mityana hospital		117F-MI	2016-10-21	delivery visit	yes	most of the time	within this past week	.c	.b	.b	.b	.b	.b	.b	tdf/3tc/efv	1	1	.n	.n	.n	0.9	.s	.a		yes	no	no	no	no	no	no	no	no	no	no	no	yes	she was still in labour suit	yes	no	no	no	no	no	no			JO	2016-10-28
mityana hospital		117F-MI	2016-12-06	pp_6wks	yes	all of the time	.b	more than 2 months ago	.b	.b	.b	.b	.b	.b	tdf/3tc/efv	1	0	.n	.n	.n	1	.s	.a		no	.s	.s	.s	.s	.s	.s	.s	.s	.s	.s	.s	.s		yes	no	no	no	no	no	no		no	JO	2016-12-07
mityana hospital		117F-MI	2017-02-01	pp_14wks	yes	all of the time	.b	more than 2 months ago	.b	.b	.b	.b	.b	.b	tdf/3tc/efv	1	0	.n	.n	.n	1	.s	.a		no	.s	.s	.s	.s	.s	.s	.s	.s	.s	.s	.s	.s		yes	no	no	no	no	no	no			JO	2017-02-02
mityana hospital		117F-MI	2017-05-02	pp_6mon	yes	all of the time	.b	more than 2 months ago	.b	.b	.b	.b	.b	.b	tdf/3tc/efv	1	0	.n	.n	.n	1	.s	.a		no	.s	.s	.s	.s	.s	.s	.s	.s	.s	.s	.s	.s		yes	no	no	no	no	no	no		none	JO	2017-05-15
mityana hospital		117F-MI	2017-07-25	pp_9mon	yes	all of the time	.b	1-2 months ago	.b	.b	.b	.b	.b	.b	tdf/3tc/efv	1	0	.n	.n	.n	1	.s	.a		yes	no	no	no	no	no	no	no	no	no	no	yes	no		yes	no	no	no	no	no	no			JO	2017-07-31
mityana hospital		117F-MI	2017-10-16	pp_12mon	yes	all of the time	.b	more than 2 months ago	.b	.b	.b	.b	.b	.b	tdf/3tc/efv	1	0	.n	.n	.n	1	.s	.a		no	.s	.s	.s	.s	.s	.s	.s	.s	.s	.s	.s	.s		yes	no	no	no	no	no	no		no	JO	2017-10-23
mityana hospital		117F-MI	2018-01-16	pp_15mon	yes	all of the time	.b	never missed medication	.b	.b	.b	.b	.b	.b	tdf/3tc/efv	1	0	.n	.n	.n	1	.s	.a		no	.s	.s	.s	.s	.s	.s	.s	.s	.s	.s	.s	.s		yes	no	no	no	no	no	no		no	JO	2018-01-16
mityana hospital		117F-MI	2018-04-17	pp_18mon	yes	all of the time	.b	never missed medication	.b	.b	.b	.b	.b	.b	tdf/3tc/efv	1	0	.n	.n	.n	1	.s	.a		no	.s	.s	.s	.s	.s	.s	.s	.s	.s	.s	.s	.s		yes	no	no	no	no	no	no		no	JO	2018-04-18
mityana hospital		117F-MI	2018-06-26	pp_21mon	yes	all of the time	.b	never missed medication	.b	.b	.b	.b	.b	.b	tdf/3tc/efv	1	0	.n	.n	.n	1	.s	.a		no	.s	.s	.s	.s	.s	.s	.s	.s	.s	.s	.s	.s		yes	no	no	no	no	no	no		no	JO	2018-06-28
mityana hospital		117F-MI	2018-09-25	pp_24mon	yes	all of the time	.b	never missed medication	.b	.b	.b	.b	.b	.b	tdf/3tc/efv	1	0	.n	.n	.n	1	.s	.a		no	.s	.s	.s	.s	.s	.s	.s	.s	.s	.s	.s	.s		yes	no	no	no	no	no	no		no	JO	2018-09-26
mityana hospital		118F-MI	2016-07-28	s&e	yes	all of the time	never missed medication	.c	.b	.b	.b	.b	.b	.b	tdf/3tc/efv	1	0	.n	.n	.n	1	.s	.a		yes	no	no	no	no	no	no	no	no	no	no	no	no		no	no	yes	yes	no	yes	no			JO	2016-08-18
mityana hospital		118F-MI	2016-08-23	anc 4wks	yes	all of the time	never missed medication	.c	.b	.b	.b	.b	.b	.b	tdf/3tc/efv	1	0	.n	.n	.n	1	.s	.a		yes	no	no	no	no	no	no	no	no	no	no	no	no		no	no	yes	no	no	no	no			JO	2016-10-13
mityana hospital		118F-MI	2016-09-20	anc_mon1 visit	yes	all of the time	never missed medication	.c	.b	.b	.b	.b	.b	.b	tdf/3tc/efv	1	0	.n	.n	.n	1	.s	.a		yes	no	no	no	no	no	no	no	no	no	no	no	no		no	no	yes	no	no	no	no			JO	2016-10-13
mityana hospital		118F-MI	2016-10-18	anc_mon2 visit	yes	all of the time	never missed medication	.c	.b	.b	.b	.b	.b	.b	tdf/3tc/efv	1	0	.n	.n	.n	1	.s	.a		yes	no	no	no	no	no	no	no	no	no	no	no	no		no	no	yes	no	no	no	no		none	JO	2016-10-21
mityana hospital		118F-MI	2016-11-15	anc_mon3 visit	yes	all of the time	.b	never missed medication	.b	.b	.b	.b	.b	.b	tdf/3tc/efv	1	0	.n	.n	.n	1	.s	.a		no	.s	.s	.s	.s	.s	.s	.s	.s	.s	.s	.s	.s		no	no	yes	no	no	no	no		none	JO	2016-11-16
mityana hospital		118F-MI	2016-12-13	anc_mon4 visit	yes	all of the time	.b	never missed medication	.b	.b	.b	.b	.b	.b	tdf/3tc/efv	1	0	.n	.n	.n	1	.s	.a		no	.s	.s	.s	.s	.s	.s	.s	.s	.s	.s	.s	.s		yes	no	no	no	no	no	no		none	JO	2016-12-15
mityana hospital		118F-MI	2017-01-10	anc_mon5 visit	yes	all of the time	.b	never missed medication	.b	.b	.b	.b	.b	.b	tdf/3tc/efv	1	0	.n	.n	.n	1	.s	.a		no	.s	.s	.s	.s	.s	.s	.s	.s	.s	.s	.s	.s		yes	no	no	no	no	no	no		no	JO	2017-01-11
mityana hospital		118F-MI	2017-02-01	delivery visit	yes	about half of the time	.b	more than 2 months ago	.b	.b	.b	.b	.b	.b	tdf/3tc/efv	1	1	.n	.n	.n	0.9	.s	.a		yes	no	no	no	no	no	no	no	no	yes	no	no	no		yes	no	no	no	no	no	no		none	JO	2017-02-03
mityana hospital		118F-MI	2017-03-09	pp_6wks	yes	all of the time	.b	8-14 days ago	.b	.b	.b	.b	.b	.b	tdf/3tc/efv	1	0	.n	.n	.n	1	.s	.a		no	.s	.s	.s	.s	.s	.s	.s	.s	.s	.s	.s	.s		yes	no	no	no	no	no	no		none	JO	2017-03-10
mityana hospital		118F-MI	2017-05-09	pp_14wks	yes	all of the time	.b	within the past 7 days	.b	.b	.b	.b	.b	.b	tdf/3tc/efv	1	0	.n	.n	.n	1	.s	.a		no	.s	.s	.s	.s	.s	.s	.s	.s	.s	.s	.s	.s		yes	no	no	no	no	no	no		no	JO	2017-05-15
mityana hospital		118F-MI	2017-08-03	pp_6mon	yes	all of the time	.b	within the past 7 days	.b	.b	.b	.b	.b	.b	tdf/3tc/efv	1	0	.n	.n	.n	1	.s	.a		no	.s	.s	.s	.s	.s	.s	.s	.s	.s	.s	.s	.s		yes	no	no	no	no	no	no		no	JO	2018-05-10
mityana hospital		118F-MI	2017-10-31	pp_9mon	yes	all of the time	.b	never missed medication	.b	.b	.b	.b	.b	.b	tdf/3tc/efv	1	0	.n	.n	.n	1	.s	.a		no	.s	.s	.s	.s	.s	.s	.s	.s	.s	.s	.s	.s		yes	no	no	no	no	no	no		no	JO	2017-11-02
mityana hospital		118F-MI	2018-01-23	pp_12mon	yes	all of the time	.b	never missed medication	.b	.b	.b	.b	.b	.b	tdf/3tc/efv	1	0	.n	.n	.n	1	.s	.a		no	.s	.s	.s	.s	.s	.s	.s	.s	.s	.s	.s	.s		yes	no	no	no	no	no	no		no	JO	2018-01-25
mityana hospital		118F-MI	2018-04-24	pp_15mon	yes	all of the time	.b	never missed medication	.b	.b	.b	.b	.b	.b	tdf/3tc/efv	1	0	.n	.n	.n	1	.s	.a		no	.s	.s	.s	.s	.s	.s	.s	.s	.s	.s	.s	.s		yes	no	no	no	no	no	no		no	JO	2018-04-30
mityana hospital		118F-MI	2018-07-04	pp_18mon	yes	all of the time	.b	never missed medication	.b	.b	.b	.b	.b	.b	tdf/3tc/efv	1	0	.n	.n	.n	1	.s	.a		no	.s	.s	.s	.s	.s	.s	.s	.s	.s	.s	.s	.s		yes	no	no	no	no	no	no		no	JO	2018-07-09
mityana hospital		118F-MI	2018-10-26	pp_21mon	yes	all of the time	.b	never missed medication	.b	.b	.b	.b	.b	.b	tdf/3tc/efv	1	0	.n	.n	.n	1	.s	.a		no	.s	.s	.s	.s	.s	.s	.s	.s	.s	.s	.s	.s		yes	no	no	no	no	no	no		no	JO	2018-11-01
mityana hospital		118F-MI	2019-01-18	pp_24mon	yes	all of the time	.b	.e	yes	no	no	no	no	no	tdf/3tc/efv	1	0	.n	.n	.n	1	.s	.a		no	.s	.s	.s	.s	.s	.s	.s	.s	.s	.s	.s	.s		yes	no	no	no	no	no	no		no	JO	2019-01-21
mityana hospital		119S-MI	2016-08-02	s&e	yes	all of the time	never missed medication	.c	.b	.b	.b	.b	.b	.b	tdf/3tc/efv	1	0	.n	.n	.n	1	.s	.a		yes	no	no	no	no	no	no	no	no	no	no	no	no		no	yes	no	no	no	yes	no			JO	2016-08-05
mityana hospital		119S-MI	2016-08-23	anc 4wks	yes	all of the time	never missed medication	.c	.b	.b	.b	.b	.b	.b	tdf/3tc/efv	1	0	.n	.n	.n	1	.s	.a		yes	no	no	no	no	no	no	no	no	no	no	no	no		yes	no	no	no	no	no	no			JO	2016-10-13
mityana hospital		119S-MI	2016-09-20	anc_mon1 visit	yes	all of the time	never missed medication	.c	.b	.b	.b	.b	.b	.b	tdf/3tc/efv	1	0	.n	.n	.n	1	.s	.a		yes	no	no	no	no	no	no	no	no	no	no	no	no		yes	no	no	no	no	no	no			JO	2016-10-13
mityana hospital		119S-MI	2016-10-18	anc_mon2 visit	yes	all of the time	never missed medication	.c	.b	.b	.b	.b	.b	.b	tdf/3tc/efv	1	0	.n	.n	.n	1	.s	.a		yes	no	no	no	no	no	no	no	no	no	no	no	no		yes	no	no	no	no	no	no		no	JO	2016-10-21
mityana hospital		119S-MI	2016-11-15	anc_mon3 visit	yes	all of the time	.b	never missed medication	.b	.b	.b	.b	.b	.b	tdf/3tc/efv	1	0	.n	.n	.n	1	.s	.a		no	.s	.s	.s	.s	.s	.s	.s	.s	.s	.s	.s	.s		yes	no	no	no	no	no	no		none	JO	2016-11-16
mityana hospital		119S-MI	2016-12-13	anc_mon4 visit	yes	all of the time	.b	never missed medication	.b	.b	.b	.b	.b	.b	tdf/3tc/efv	1	0	.n	.n	.n	1	.s	.a		no	.s	.s	.s	.s	.s	.s	.s	.s	.s	.s	.s	.s		yes	no	no	no	no	no	no		none	JO	2016-12-14
mityana hospital		119S-MI	2016-12-22	delivery visit	yes	all of the time	.b	never missed medication	.b	.b	.b	.b	.b	.b	tdf/3tc/efv	1	0	.n	.n	.n	1	.s	.a		no	.s	.s	.s	.s	.s	.s	.s	.s	.s	.s	.s	.s		yes	no	no	no	no	no	no		none	JO	2017-01-09
mityana hospital		119S-MI	2017-02-07	pp_6wks	yes	all of the time	.b	never missed medication	.b	.b	.b	.b	.b	.b	tdf/3tc/efv	1	0	.n	.n	.n	1	.s	.a		no	.s	.s	.s	.s	.s	.s	.s	.s	.s	.s	.s	.s		yes	no	no	no	no	no	no		the participant says she encounters no problem in taking her option b+ drugs	JO	2017-02-09
mityana hospital		119S-MI	2017-04-04	pp_14wks	yes	all of the time	.b	never missed medication	.b	.b	.b	.b	.b	.b	tdf/3tc/efv	1	0	.n	.n	.n	1	.s	.a		no	.s	.s	.s	.s	.s	.s	.s	.s	.s	.s	.s	.s		yes	no	no	no	no	no	no		the participant says she doesn't experience any challenges in taking her option b+ drugs	JO	2017-04-04
mityana hospital		119S-MI	2017-05-30	pp_6mon	yes	all of the time	.b	never missed medication	.b	.b	.b	.b	.b	.b	tdf/3tc/efv	1	0	.n	.n	.n	1	.s	.a		no	.s	.s	.s	.s	.s	.s	.s	.s	.s	.s	.s	.s		yes	no	no	no	no	no	no		no	JO	2017-06-01
mityana hospital		119S-MI	2017-09-19	pp_9mon	yes	all of the time	.b	never missed medication	.b	.b	.b	.b	.b	.b	tdf/3tc/efv	1	0	.n	.n	.n	1	.s	.a		no	.s	.s	.s	.s	.s	.s	.s	.s	.s	.s	.s	.s		yes	no	no	no	no	no	no		no	JO	2017-10-02
mityana hospital		119S-MI	2017-12-19	pp_12mon	yes	all of the time	.b	never missed medication	.b	.b	.b	.b	.b	.b	tdf/3tc/efv	1	0	.n	.n	.n	1	.s	.a		no	.s	.s	.s	.s	.s	.s	.s	.s	.s	.s	.s	.s		yes	no	no	no	no	no	no		none	JO	2017-12-21
mityana hospital		119S-MI	2018-03-20	pp_15mon	yes	all of the time	.b	never missed medication	.b	.b	.b	.b	.b	.b	tdf/3tc/efv	1	0	.n	.n	.n	1	.s	.a		no	.s	.s	.s	.s	.s	.s	.s	.s	.s	.s	.s	.s		yes	no	no	no	no	no	no		no	JO	2018-03-22
mityana hospital		119S-MI	2018-06-12	pp_18mon	yes	all of the time	.b	never missed medication	.b	.b	.b	.b	.b	.b	tdf/3tc/efv	1	0	.n	.n	.n	1	.s	.a		no	.s	.s	.s	.s	.s	.s	.s	.s	.s	.s	.s	.s		yes	no	no	no	no	no	no		no	JO	2018-06-18
mityana hospital		119S-MI	2018-09-11	pp_21mon	yes	all of the time	.b	never missed medication	.b	.b	.b	.b	.b	.b	tdf/3tc/efv	1	0	.n	.n	.n	1	.s	.a		no	.s	.s	.s	.s	.s	.s	.s	.s	.s	.s	.s	.s		yes	no	no	no	no	no	no		no	JO	2018-09-12
mityana hospital		119S-MI	2018-11-27	pp_24mon	yes	all of the time	.b	.e	yes	no	no	no	no	no	tdf/3tc/efv	1	0	.n	.n	.n	1	.s	.a		no	.s	.s	.s	.s	.s	.s	.s	.s	.s	.s	.s	.s		yes	no	no	no	no	no	no		no	JO	2018-11-28
mityana hospital		120F-MI	2016-08-02	s&e	yes	all of the time	never missed medication	.c	.b	.b	.b	.b	.b	.b	tdf/3tc/efv	1	0	.n	.n	.n	1	.s	.a		yes	no	no	no	no	no	no	no	no	no	no	no	no		no	no	yes	yes	no	no	no			JO	2016-08-16
mityana hospital		120F-MI	2016-08-23	anc 4wks	yes	most of the time	more than 2 months ago	.c	.b	.b	.b	.b	.b	.b	tdf/3tc/efv	1	2	.n	.n	.n	0.9	.s	.a		yes	no	no	no	no	no	no	no	no	no	no	yes	no		no	no	yes	no	no	no	no			JO	2016-10-13
mityana hospital		120F-MI	2016-09-20	anc_mon1 visit	yes	all of the time	more than 2 months ago	.c	.b	.b	.b	.b	.b	.b	tdf/3tc/efv	1	0	.n	.n	.n	1	.s	.a		yes	no	no	no	no	no	no	no	no	no	no	no	no		no	no	no	no	yes	no	no			JO	2016-10-13
mityana hospital		120F-MI	2016-10-18	anc_mon2 visit	yes	never	never missed medication	.c	.b	.b	.b	.b	.b	.b	tdf/3tc/efv	1	0	.n	.n	.n	1	.s	.a		yes	no	no	no	no	no	no	no	no	no	no	no	no		yes	no	no	no	no	no	no		none	JO	2016-10-20
mityana hospital		120F-MI	2016-11-15	anc_mon3 visit	yes	all of the time	.b	more than 2 months ago	.b	.b	.b	.b	.b	.b	tdf/3tc/efv	1	0	.n	.n	.n	1	.s	.a		no	.s	.s	.s	.s	.s	.s	.s	.s	.s	.s	.s	.s		yes	no	no	no	no	no	no		no	JO	2017-01-31
mityana hospital		120F-MI	2016-12-13	end of study	yes	all of the time	.b	never missed medication	.b	.b	.b	.b	.b	.b	tdf/3tc/efv	1	3	.n	.n	.n	1	.s	.a		no	.s	.s	.s	.s	.s	.s	.s	.s	.s	.s	.s	.s		yes	no	no	no	no	no	no		none	JO	2017-01-03
mityana hospital		121F-MI	2016-08-04	s&e	yes	all of the time	never missed medication	.c	.b	.b	.b	.b	.b	.b	tdf/3tc/efv	1	0	.n	.n	.n	1	.s	.a		yes	no	no	no	no	no	no	no	no	no	no	no	no		no	no	yes	no	no	no	no			JO	2016-08-16
mityana hospital		121F-MI	2016-09-06	anc 4wks	yes	most of the time	more than 2 months ago	.c	.b	.b	.b	.b	.b	.b	tdf/3tc/efv	1	3	.n	.n	.n	0.8	.s	.a		yes	no	no	no	no	no	no	no	no	no	no	no	no		no	no	yes	no	no	no	no			JO	2016-10-14
mityana hospital		121F-MI	2016-10-04	anc_mon1 visit	yes	all of the time	never missed medication	.c	.b	.b	.b	.b	.b	.b	tdf/3tc/efv	1	0	.n	.n	.n	1	.s	.a		yes	no	no	no	no	no	no	no	no	no	no	no	no		no	no	no	yes	no	no	no			JO	2016-10-14
mityana hospital		121F-MI	2016-11-01	anc_mon2 visit	yes	all of the time	.b	never missed medication	.b	.b	.b	.b	.b	.b	tdf/3tc/efv	1	0	.n	.n	.n	1	.s	.a		no	.s	.s	.s	.s	.s	.s	.s	.s	.s	.s	.s	.s		no	no	yes	no	no	no	no		none	JO	2016-11-04
mityana hospital		121F-MI	2016-11-29	anc_mon3 visit	yes	all of the time	.b	more than 2 months ago	.b	.b	.b	.b	.b	.b	tdf/3tc/efv	1	0	.n	.n	.n	1	.s	.a		no	.s	.s	.s	.s	.s	.s	.s	.s	.s	.s	.s	.s		no	no	yes	no	no	no	no			JO	2016-12-01
mityana hospital		121F-MI	2016-12-13	delivery visit	yes	all of the time	.b	more than 2 months ago	.b	.b	.b	.b	.b	.b	tdf/3tc/efv	1	0	.n	.n	.n	1	.s	.a		no	.s	.s	.s	.s	.s	.s	.s	.s	.s	.s	.s	.s		yes	no	no	no	no	no	no		none	JO	2017-01-03
mityana hospital		121F-MI	2017-01-24	pp_6wks	yes	all of the time	.b	never missed medication	.b	.b	.b	.b	.b	.b	tdf/3tc/efv	1	0	.n	.n	.n	1	.s	.a		no	.s	.s	.s	.s	.s	.s	.s	.s	.s	.s	.s	.s		yes	no	no	no	no	no	no		none	JO	2017-01-31
mityana hospital		121F-MI	2017-03-21	pp_14wks	yes	all of the time	.b	never missed medication	.b	.b	.b	.b	.b	.b	tdf/3tc/efv	1	0	.n	.n	.n	1	.s	.a		no	.s	.s	.s	.s	.s	.s	.s	.s	.s	.s	.s	.s		yes	no	no	no	no	no	no		none	JO	2017-03-23
mityana hospital		121F-MI	2017-05-23	pp_6mon	yes	all of the time	.b	never missed medication	.b	.b	.b	.b	.b	.b	tdf/3tc/efv	1	0	.n	.n	.n	1	.s	.a		no	.s	.s	.s	.s	.s	.s	.s	.s	.s	.s	.s	.s		yes	no	no	no	no	no	no		none	JO	2017-05-25
mityana hospital		121F-MI	2017-10-17	unscheduled	yes	all of the time	.b	never missed medication	.b	.b	.b	.b	.b	.b	tdf/3tc/efv	1	0	.n	.n	.n	1	.s	.a		no	.s	.s	.s	.s	.s	.s	.s	.s	.s	.s	.s	.s		yes	no	no	no	no	no	no		none	JO	2017-10-25
mityana hospital		121F-MI	2017-12-12	pp_12mon	yes	all of the time	.b	never missed medication	.b	.b	.b	.b	.b	.b	tdf/3tc/efv	1	0	.n	.n	.n	1	.s	.a		no	.s	.s	.s	.s	.s	.s	.s	.s	.s	.s	.s	.s		yes	no	no	no	no	no	no		no	JO	2017-12-18
mityana hospital		121F-MI	2018-03-13	pp_15mon	yes	all of the time	.b	never missed medication	.b	.b	.b	.b	.b	.b	tdf/3tc/efv	1	0	.n	.n	.n	1	.s	.a		no	.s	.s	.s	.s	.s	.s	.s	.s	.s	.s	.s	.s		yes	no	no	no	no	no	no		no	JO	2018-03-15
mityana hospital		121F-MI	2018-06-05	pp_18mon	yes	all of the time	.b	never missed medication	.b	.b	.b	.b	.b	.b	tdf/3tc/efv	1	0	.n	.n	.n	1	.s	.a		no	.s	.s	.s	.s	.s	.s	.s	.s	.s	.s	.s	.s		yes	no	no	no	no	no	no		no	JO	2018-06-14
mityana hospital		121F-MI	2018-08-23	pp_21mon	yes	all of the time	.b	never missed medication	.b	.b	.b	.b	.b	.b	tdf/3tc/efv	1	0	.n	.n	.n	1	.s	.a		no	.s	.s	.s	.s	.s	.s	.s	.s	.s	.s	.s	.s		yes	no	no	no	no	no	no		no	JO	2018-09-06
mityana hospital		121F-MI	2018-11-21	pp_24mon	yes	all of the time	.b	.e	yes	no	no	no	no	no	tdf/3tc/efv	1	0	.n	.n	.n	1	.s	.a		no	.s	.s	.s	.s	.s	.s	.s	.s	.s	.s	.s	.s		yes	no	no	no	no	no	no		no	JO	2018-11-23
mityana hospital		122S-MI	2016-08-08	s&e	yes	all of the time	never missed medication	.c	.b	.b	.b	.b	.b	.b	tdf/3tc/efv	1	0	.n	.n	.n	1	.s	.a		yes	no	no	no	no	no	no	no	no	no	no	no	no		no	yes	yes	no	no	yes	no			JO	2016-08-16
mityana hospital		122S-MI	2016-08-30	anc 4wks	yes	all of the time	never missed medication	.c	.b	.b	.b	.b	.b	.b	tdf/3tc/efv	1	0	.n	.n	.n	1	.s	.a		yes	no	no	no	no	no	no	no	no	no	no	no	no		yes	no	no	no	no	no	no			JO	2016-10-13
mityana hospital		122S-MI	2016-09-27	delivery visit	yes	all of the time	never missed medication	.c	.b	.b	.b	.b	.b	.b	tdf/3tc/efv	1	0	.n	.n	.n	1	.s	.a		yes	no	no	no	no	no	no	no	no	no	no	no	no		no	no	yes	no	no	no	no			JO	2016-10-13
mityana hospital		122S-MI	2016-11-01	pp_6wks	yes	all of the time	.b	never missed medication	.b	.b	.b	.b	.b	.b	tdf/3tc/efv	1	0	.n	.n	.n	1	.s	.a		no	.s	.s	.s	.s	.s	.s	.s	.s	.s	.s	.s	.s		no	no	yes	no	no	no	no			JO	2016-11-04
mityana hospital		122S-MI	2016-12-27	pp_14wks	yes	all of the time	.b	never missed medication	.b	.b	.b	.b	.b	.b	tdf/3tc/efv	1	0	.n	.n	.n	1	.s	.a		no	.s	.s	.s	.s	.s	.s	.s	.s	.s	.s	.s	.s		yes	no	no	no	no	no	no		none	JO	2017-01-03
mityana hospital		122S-MI	2017-03-22	pp_6mon	yes	all of the time	.b	never missed medication	.b	.b	.b	.b	.b	.b	tdf/3tc/efv	1	0	.n	.n	.n	1	.s	.a		no	.s	.s	.s	.s	.s	.s	.s	.s	.s	.s	.s	.s		yes	no	no	no	no	no	no		none	JO	2017-03-23
mityana hospital		122S-MI	2017-06-21	pp_9mon	yes	all of the time	.b	never missed medication	.b	.b	.b	.b	.b	.b	tdf/3tc/efv	1	0	.n	.n	.n	1	.s	.a		no	.s	.s	.s	.s	.s	.s	.s	.s	.s	.s	.s	.s		yes	no	no	no	no	no	no		no	JO	2017-06-27
mityana hospital		122S-MI	2017-10-03	pp_12mon	yes	all of the time	.b	never missed medication	.b	.b	.b	.b	.b	.b	tdf/3tc/efv	1	0	.n	.n	.n	1	.s	.a		no	.s	.s	.s	.s	.s	.s	.s	.s	.s	.s	.s	.s		yes	no	no	no	no	no	no		none	JO	2017-10-12
mityana hospital		122S-MI	2017-11-28	pp_15mon	yes	all of the time	.b	never missed medication	.b	.b	.b	.b	.b	.b	tdf/3tc/efv	1	0	.n	.n	.n	1	.s	.a		no	.s	.s	.s	.s	.s	.s	.s	.s	.s	.s	.s	.s		yes	no	no	no	no	no	no		none	JO	2017-12-05
mityana hospital		122S-MI	2018-03-14	pp_18mon	yes	all of the time	.b	never missed medication	.b	.b	.b	.b	.b	.b	tdf/3tc/efv	1	0	.n	.n	.n	1	.s	.a		no	.s	.s	.s	.s	.s	.s	.s	.s	.s	.s	.s	.s		yes	no	no	no	no	no	no		no	JO	2018-03-16
mityana hospital		122S-MI	2018-06-12	pp_21mon	yes	all of the time	.b	never missed medication	.b	.b	.b	.b	.b	.b	tdf/3tc/efv	1	0	.n	.n	.n	1	.s	.a		no	.s	.s	.s	.s	.s	.s	.s	.s	.s	.s	.s	.s		yes	no	no	no	no	no	no		no	JO	2018-06-14
mityana hospital		122S-MI	2018-09-18	pp_24mon	yes	all of the time	.b	never missed medication	.b	.b	.b	.b	.b	.b	tdf/3tc/efv	1	0	.n	.n	.n	1	.s	.a		no	.s	.s	.s	.s	.s	.s	.s	.s	.s	.s	.s	.s		yes	no	no	no	no	no	no		taking arvs has improved her health and she is nolonger experiencing any drug side effects.	JO	2018-09-20
mityana hospital		123S-MI	2016-08-11	s&e	yes	all of the time	never missed medication	.c	.b	.b	.b	.b	.b	.b	tdf/3tc/efv	1	0	.n	.n	.n	1	.s	.a		yes	no	no	no	no	no	no	no	no	no	no	no	no		no	yes	yes	yes	no	yes	no			JO	2016-08-22
mityana hospital		123S-MI	2016-09-06	anc 4wks	yes	most of the time	2-4 weeks ago	.c	.b	.b	.b	.b	.b	.b	tdf/3tc/efv	1	0	.n	.n	.n	0.9	.s	.a		yes	no	no	no	no	no	no	yes	no	no	no	no	no		no	yes	no	no	no	no	no			JO	2016-10-14
mityana hospital		123S-MI	2016-10-04	anc_mon1 visit	yes	all of the time	2-4 weeks ago	.c	.b	.b	.b	.b	.b	.b	tdf/3tc/efv	1	0	.n	.n	.n	1	.s	.a		yes	no	no	no	no	no	no	no	no	no	no	no	no		yes	no	no	no	no	no	no			JO	2016-10-14
mityana hospital		123S-MI	2016-11-01	anc_mon2 visit	yes	all of the time	.b	more than 2 months ago	.b	.b	.b	.b	.b	.b	tdf/3tc/efv	1	0	.n	.n	.n	1	.s	.a		no	.s	.s	.s	.s	.s	.s	.s	.s	.s	.s	.s	.s		yes	no	no	no	no	no	no		none	JO	2016-11-04
mityana hospital		123S-MI	2016-11-28	delivery visit	yes	most of the time	.b	more than 2 months ago	.b	.b	.b	.b	.b	.b	tdf/3tc/efv	1	1	.n	.n	.n	0.9	.s	.a		yes	no	no	no	no	no	no	no	no	no	no	yes	yes	none	yes	no	no	no	no	no	no			JO	2016-12-01
mityana hospital		123S-MI	2017-01-25	pp_6wks	yes	all of the time	.b	8-14 days ago	.b	.b	.b	.b	.b	.b	tdf/3tc/efv	1	0	.n	.n	.n	1	.s	.a		no	.s	.s	.s	.s	.s	.s	.s	.s	.s	.s	.s	.s		yes	no	no	no	no	no	no		no	JO	2017-01-31
mityana hospital		123S-MI	2017-03-14	pp_14wks	yes	all of the time	.b	within the past 7 days	.b	.b	.b	.b	.b	.b	tdf/3tc/efv	1	0	.n	.n	.n	1	.s	.a		no	.s	.s	.s	.s	.s	.s	.s	.s	.s	.s	.s	.s		yes	no	no	no	no	no	no		no	JO	2017-03-16
mityana hospital		123S-MI	2017-05-29	pp_6mon	yes	all of the time	.b	within the past 7 days	.b	.b	.b	.b	.b	.b	tdf/3tc/efv	1	0	.n	.n	.n	1	.s	.a		no	.s	.s	.s	.s	.s	.s	.s	.s	.s	.s	.s	.s		yes	no	no	no	no	no	no		no	JO	2017-06-01
mityana hospital		123S-MI	2017-08-28	pp_9mon	yes	all of the time	.b	within the past 7 days	.b	.b	.b	.b	.b	.b	tdf/3tc/efv	1	0	.n	.n	.n	1	.s	.a		no	.s	.s	.s	.s	.s	.s	.s	.s	.s	.s	.s	.s		yes	no	no	no	no	no	no		no	JO	2017-09-05
mityana hospital		123S-MI	2017-11-07	pp_12mon	yes	all of the time	.b	never missed medication	.b	.b	.b	.b	.b	.b	tdf/3tc/efv	1	0	.n	.n	.n	1	.s	.a		no	.s	.s	.s	.s	.s	.s	.s	.s	.s	.s	.s	.s		yes	no	no	no	no	no	no		no	JO	2017-11-08
mityana hospital		123S-MI	2018-02-06	pp_15mon	yes	all of the time	.b	never missed medication	.b	.b	.b	.b	.b	.b	tdf/3tc/efv	1	0	.n	.n	.n	0.9	.s	.a		yes	no	no	no	no	no	no	no	no	no	no	yes	no		yes	no	no	no	no	no	no		no	JO	2018-03-05
mityana hospital		123S-MI	2018-05-15	pp_18mon	yes	all of the time	.b	never missed medication	.b	.b	.b	.b	.b	.b	tdf/3tc/efv	1	0	.n	.n	.n	1	.s	.a		no	.s	.s	.s	.s	.s	.s	.s	.s	.s	.s	.s	.s		yes	no	no	no	no	no	no		no	JO	2018-05-16
mityana hospital		123S-MI	2018-08-07	pp_21mon	yes	all of the time	.b	never missed medication	.b	.b	.b	.b	.b	.b	tdf/3tc/efv	1	0	.n	.n	.n	0.9	.s	.a		yes	no	no	no	no	no	no	no	no	no	no	yes	no		yes	no	no	no	no	no	no		it helps us to live a health life	JO	2018-08-08
mityana hospital		123S-MI	2018-11-05	pp_24mon	yes	all of the time	.b	.e	no	yes	no	yes	no	no	tdf/3tc/efv	1	0	.n	.n	.n	0.8	.s	.a		yes	no	no	no	no	no	no	no	no	no	no	no	yes	she had no food to eat prior swallowing her drug	yes	no	no	no	no	no	no		no	JO	2018-11-09
mityana hospital		124F-MI	2016-08-16	s&e	yes	all of the time	never missed medication	.c	.b	.b	.b	.b	.b	.b	tdf/3tc/efv	1	0	.n	.n	.n	1	.s	.a		yes	no	no	no	no	no	no	no	no	no	no	no	no		no	no	yes	yes	no	yes	no			JO	2016-08-22
mityana hospital		124F-MI	2016-09-13	anc 4wks	yes	most of the time	more than 2 months ago	.c	.b	.b	.b	.b	.b	.b	tdf/3tc/efv	1	0	.n	.n	.n	0.9	.s	.a		yes	no	no	no	no	no	no	no	yes	no	no	no	no		no	no	yes	yes	no	no	no			JO	2016-10-14
mityana hospital		124F-MI	2016-10-11	anc_mon1 visit	yes	all of the time	1-2 months ago	.c	.b	.b	.b	.b	.b	.b	tdf/3tc/efv	1	0	.n	.n	.n	1	.s	.a		yes	no	no	no	no	no	no	no	no	no	no	no	no		no	no	no	yes	no	no	no			JO	2016-10-14
mityana hospital		124F-MI	2016-11-11	anc_mon2 visit	yes	most of the time	.b	more than 2 months ago	.b	.b	.b	.b	.b	.b	tdf/3tc/efv	1	2	.n	.n	.n	0.9	.s	.a		yes	no	no	yes	yes	no	no	no	no	no	no	no	no		yes	no	no	no	no	no	no		none	JO	2016-11-16
mityana hospital		124F-MI	2016-12-08	anc_mon3 visit	yes	all of the time	.b	15-30 days ago	.b	.b	.b	.b	.b	.b	tdf/3tc/efv	1	0	.n	.n	.n	0.9	.s	.a		no	.s	.s	.s	.s	.s	.s	.s	.s	.s	.s	.s	.s		yes	no	no	no	no	no	no		none	JO	2016-12-09
mityana hospital		124F-MI	2016-12-19	delivery visit	yes	all of the time	.b	8-14 days ago	.b	.b	.b	.b	.b	.b	tdf/3tc/efv	1	0	.n	.n	.n	1	.s	.a		no	.s	.s	.s	.s	.s	.s	.s	.s	.s	.s	.s	.s		yes	no	no	no	no	no	no		no	JO	2017-01-03
mityana hospital		124F-MI	2017-02-07	pp_6wks	yes	all of the time	.b	more than 2 months ago	.b	.b	.b	.b	.b	.b	tdf/3tc/efv	1	0	.n	.n	.n	1	.s	.a		no	.s	.s	.s	.s	.s	.s	.s	.s	.s	.s	.s	.s		yes	no	no	no	no	no	no		none	JO	2017-02-08
mityana hospital		124F-MI	2017-03-28	pp_14wks	yes	all of the time	.b	more than 2 months ago	.b	.b	.b	.b	.b	.b	tdf/3tc/efv	1	0	.n	.n	.n	1	.s	.a		no	.s	.s	.s	.s	.s	.s	.s	.s	.s	.s	.s	.s		yes	no	no	no	no	no	no		the participant says she gets difficulties taking her drugs when her partner is around because she she says she hasn't disclosed her hiv status to him	JO	2017-03-29
mityana hospital		124F-MI	2017-06-27	pp_6mon	yes	all of the time	.b	more than 2 months ago	.b	.b	.b	.b	.b	.b	tdf/3tc/efv	1	0	.n	.n	.n	1	.s	.a		no	.s	.s	.s	.s	.s	.s	.s	.s	.s	.s	.s	.s		yes	no	no	no	no	no	no		none	JO	2018-07-24
mityana hospital		124F-MI	2017-08-30	pp_9mon	yes	all of the time	.b	more than 2 months ago	.b	.b	.b	.b	.b	.b	tdf/3tc/efv	1	0	.n	.n	.n	1	.s	.a		no	.s	.s	.s	.s	.s	.s	.s	.s	.s	.s	.s	.s		yes	no	no	no	no	no	no		none	JO	2017-09-05
mityana hospital		124F-MI	2017-12-13	pp_12mon	yes	all of the time	.b	never missed medication	.b	.b	.b	.b	.b	.b	tdf/3tc/efv	1	0	.n	.n	.n	1	.s	.a		no	.s	.s	.s	.s	.s	.s	.s	.s	.s	.s	.s	.s		yes	no	no	no	no	no	no		no	JO	2017-12-18
mityana hospital		124F-MI	2018-05-29	pp_18mon	yes	all of the time	.b	never missed medication	.b	.b	.b	.b	.b	.b	tdf/3tc/efv	1	0	.n	.n	.n	1	.s	.a		no	.s	.s	.s	.s	.s	.s	.s	.s	.s	.s	.s	.s		yes	no	no	no	no	no	no		no	JO	2018-05-31
mityana hospital		124F-MI	2018-09-11	pp_21mon	yes	all of the time	.b	never missed medication	.b	.b	.b	.b	.b	.b	tdf/3tc/efv	1	0	.n	.n	.n	0.9	.s	.a		yes	no	no	no	no	no	no	no	no	no	no	no	yes	she forgot to move with her arvs when going for burial and soent a night with out swallowing her arvs	yes	no	no	no	no	no	no		no	JO	2018-09-13
mityana hospital		124F-MI	2018-12-05	pp_24mon	yes	all of the time	.b	.e	yes	no	no	no	no	no	tdf/3tc/efv	1	0	.n	.n	.n	1	.s	.a		no	.s	.s	.s	.s	.s	.s	.s	.s	.s	.s	.s	.s		yes	no	no	no	no	no	no		no	JO	2018-12-07
mityana hospital		125S-MI	2016-08-22	s&e	yes	all of the time	never missed medication	.c	.b	.b	.b	.b	.b	.b	tdf/3tc/efv	1	0	.n	.n	.n	1	.s	.a		yes	no	no	no	no	no	no	no	no	no	no	no	no		no	no	yes	no	no	no	no			JO	2016-10-17
mityana hospital		125S-MI	2016-09-13	anc 4wks	yes	all of the time	never missed medication	.c	.b	.b	.b	.b	.b	.b	tdf/3tc/efv	1	0	.n	.n	.n	1	.s	.a		yes	no	no	no	no	no	no	no	no	no	no	no	no		no	no	no	no	no	no	yes	itchy skin		JO	2016-10-17
mityana hospital		125S-MI	2016-10-09	delivery visit	yes	most of the time	more than 2 months ago	.c	.b	.b	.b	.b	.b	.b	tdf/3tc/efv	1	1	.n	.n	.n	0.9	.s	.a		yes	no	no	no	no	no	no	no	no	no	no	no	no		no	no	yes	no	no	no	no			JO	2016-10-17
mityana hospital		125S-MI	2016-11-22	pp_6wks	yes	all of the time	.b	8-14 days ago	.b	.b	.b	.b	.b	.b	tdf/3tc/efv	1	0	.n	.n	.n	1	.s	.a		no	.s	.s	.s	.s	.s	.s	.s	.s	.s	.s	.s	.s		yes	no	no	no	no	no	no		no	JO	2016-11-25
mityana hospital		125S-MI	2017-04-04	pp_6mon	yes	all of the time	.b	more than 2 months ago	.b	.b	.b	.b	.b	.b	tdf/3tc/efv	1	0	.n	.n	.n	1	.s	.a		no	.s	.s	.s	.s	.s	.s	.s	.s	.s	.s	.s	.s		yes	no	no	no	no	no	no		none	JO	2017-04-05
mityana hospital		125S-MI	2017-09-26	pp_12mon	yes	all of the time	.b	more than 2 months ago	.b	.b	.b	.b	.b	.b	tdf/3tc/efv	1	3	.n	.n	.n	0	.s	.a		yes	yes	no	no	no	no	no	no	no	no	no	no	yes	lacked transport to take her to the hospital for drug refills	yes	no	no	no	no	no	no		no	JO	2017-10-11
mityana hospital		125S-MI	2018-01-16	pp_15mon	yes	all of the time	.b	never missed medication	.b	.b	.b	.b	.b	.b	tdf/3tc/efv	1	0	.n	.n	.n	1	.s	.a		no	.s	.s	.s	.s	.s	.s	.s	.s	.s	.s	.s	.s		yes	no	no	no	no	no	no		no	JO	2018-01-17
mityana hospital		125S-MI	2018-04-10	pp_18mon	yes	all of the time	.b	never missed medication	.b	.b	.b	.b	.b	.b	tdf/3tc/efv	1	0	.n	.n	.n	1	.s	.a		no	.s	.s	.s	.s	.s	.s	.s	.s	.s	.s	.s	.s		yes	no	no	no	no	no	no		no	JO	2018-04-13
mityana hospital		125S-MI	2018-06-12	pp_21mon	yes	all of the time	.b	never missed medication	.b	.b	.b	.b	.b	.b	tdf/3tc/efv	1	0	.n	.n	.n	1	.s	.a		no	.s	.s	.s	.s	.s	.s	.s	.s	.s	.s	.s	.s		yes	no	no	no	no	no	no		no	JO	2018-06-18
mityana hospital		125S-MI	2018-10-04	pp_24mon	yes	all of the time	.b	never missed medication	.b	.b	.b	.b	.b	.b	tdf/3tc/efv	1	0	.n	.n	.n	1	.s	.a		no	.s	.s	.s	.s	.s	.s	.s	.s	.s	.s	.s	.s		yes	no	no	no	no	no	no		no	JO	2018-10-11
mityana hospital		126F-MI	2016-08-23	s&e	yes	all of the time	never missed medication	.c	.b	.b	.b	.b	.b	.b	tdf/3tc/efv	1	0	.n	.n	.n	1	.s	.a		yes	no	no	no	no	no	no	no	no	no	no	no	no		yes	no	no	no	no	no	no			JO	2016-10-14
mityana hospital		126F-MI	2016-09-15	delivery visit	yes	all of the time	never missed medication	.c	.b	.b	.b	.b	.b	.b	tdf/3tc/efv	1	0	.n	.n	.n	1	.s	.a		yes	no	no	no	no	no	no	no	no	no	no	no	no		yes	no	no	no	no	no	no			JO	2016-10-14
mityana hospital		126F-MI	2016-10-18	pp_6wks	yes	all of the time	never missed medication	.c	.b	.b	.b	.b	.b	.b	tdf/3tc/efv	1	0	.n	.n	.n	1	.s	.a		yes	no	no	no	no	no	no	no	no	no	no	no	no		yes	no	no	no	no	no	no		none	JO	2016-10-20
mityana hospital		126F-MI	2016-11-29	pp_14wks	yes	all of the time	.b	never missed medication	.b	.b	.b	.b	.b	.b	tdf/3tc/efv	1	0	.n	.n	.n	1	.s	.a		no	.s	.s	.s	.s	.s	.s	.s	.s	.s	.s	.s	.s		yes	no	no	no	no	no	no			JO	2016-12-01
mityana hospital		127S-MI	2016-08-24	s&e	yes	never	more than 2 months ago	.c	.b	.b	.b	.b	.b	.b	tdf/3tc/efv	1	1	.n	.n	.n	0	.s	.a		yes	no	no	no	no	no	no	no	no	no	no	no	no		yes	no	no	no	no	no	no			JO	2016-10-14
mityana hospital		127S-MI	2016-09-20	anc 4wks	yes	all of the time	2-4 weeks ago	.c	.b	.b	.b	.b	.b	.b	tdf/3tc/efv	1	0	.n	.n	.n	1	.s	.a		yes	no	no	no	no	no	no	no	no	no	no	no	no		yes	no	no	no	no	no	no			JO	2016-10-14
mityana hospital		127S-MI	2016-10-21	anc_mon1 visit	yes	most of the time	more than 2 months ago	.c	.b	.b	.b	.b	.b	.b	tdf/3tc/efv	1	0	.n	.n	.n	0.9	.s	.a		yes	no	no	no	no	no	no	no	no	no	no	no	yes	she was locked outside by her husband, she couldn’t have access to her arvs	no	no	yes	no	no	no	no			JO	2016-11-07
mityana hospital		127S-MI	2016-11-15	anc_mon2 visit	yes	all of the time	.b	never missed medication	.b	.b	.b	.b	.b	.b	tdf/3tc/efv	1	0	.n	.n	.n	1	.s	.a		no	.s	.s	.s	.s	.s	.s	.s	.s	.s	.s	.s	.s		yes	no	no	no	no	no	no		no	JO	2016-11-16
mityana hospital		127S-MI	2016-12-13	anc_mon3 visit	yes	all of the time	.b	never missed medication	.b	.b	.b	.b	.b	.b	tdf/3tc/efv	1	0	.n	.n	.n	1	.s	.a		no	.s	.s	.s	.s	.s	.s	.s	.s	.s	.s	.s	.s		yes	no	no	no	no	no	no		none	JO	2016-12-14
mityana hospital		127S-MI	2017-01-08	delivery visit	yes	all of the time	.b	more than 2 months ago	.b	.b	.b	.b	.b	.b	tdf/3tc/efv	1	0	.n	.n	.n	1	.s	.a		no	.s	.s	.s	.s	.s	.s	.s	.s	.s	.s	.s	.s		no	no	yes	yes	no	no	no		no	JO	2017-01-12
mityana hospital		127S-MI	2017-02-01	pp_6wks	yes	most of the time	.b	more than 2 months ago	.b	.b	.b	.b	.b	.b	tdf/3tc/efv	1	3	.n	.n	.n	0.8	.s	.a		yes	no	no	no	no	no	no	no	no	no	no	no	yes	the participant had issues with her husband,the husband took the participant's option b+ drugs away	yes	no	no	no	no	no	no		the participant says she had no problem in taking her option b+ drugs. whenever they get misunderstandings with her partner taking away her drugs	JO	2017-02-03
mityana hospital		127S-MI	2017-07-04	pp_6mon	yes	all of the time	.b	never missed medication	.b	.b	.b	.b	.b	.b	tdf/3tc/efv	1	0	.n	.n	.n	1	.s	.a		no	.s	.s	.s	.s	.s	.s	.s	.s	.s	.s	.s	.s		yes	no	no	no	no	no	no		no	JO	2017-09-05
mityana hospital		127S-MI	2017-10-10	pp_9mon	yes	never	.b	never missed medication	.b	.b	.b	.b	.b	.b	tdf/3tc/efv	1	0	.n	.n	.n	1	.s	.a		no	.s	.s	.s	.s	.s	.s	.s	.s	.s	.s	.s	.s		yes	no	no	no	no	no	no		no	JO	2017-10-13
mityana hospital		128F-MI	2016-08-26	s&e	yes	all of the time	never missed medication	.c	.b	.b	.b	.b	.b	.b	tdf/3tc/efv	1	0	.n	.n	.n	1	.s	.a		yes	no	no	no	no	no	no	no	no	no	no	no	no		no	no	no	yes	no	no	no			JO	2016-10-13
mityana hospital		128F-MI	2016-09-20	anc 4wks	yes	all of the time	never missed medication	.c	.b	.b	.b	.b	.b	.b	tdf/3tc/efv	1	0	.n	.n	.n	1	.s	.a		yes	no	no	no	no	no	no	no	no	no	no	no	no		no	no	yes	yes	no	no	no			JO	2016-10-20
mityana hospital		128F-MI	2016-10-18	anc_mon1 visit	yes	most of the time	more than 2 months ago	.c	.b	.b	.b	.b	.b	.b	tdf/3tc/efv	1	1	.n	.n	.n	0.9	.s	.a		yes	no	no	no	no	no	no	no	no	no	no	yes	no		yes	no	no	no	no	no	no			JO	2016-10-20
mityana hospital		128F-MI	2016-11-15	anc_mon2 visit	yes	all of the time	.b	15-30 days ago	.b	.b	.b	.b	.b	.b	tdf/3tc/efv	1	0	.n	.n	.n	1	.s	.a		no	.s	.s	.s	.s	.s	.s	.s	.s	.s	.s	.s	.s		yes	no	no	no	no	no	no		no	JO	2016-11-16
mityana hospital		128F-MI	2016-12-13	anc_mon3 visit	yes	all of the time	.b	8-14 days ago	.b	.b	.b	.b	.b	.b	tdf/3tc/efv	1	0	.n	.n	.n	1	.s	.a		no	.s	.s	.s	.s	.s	.s	.s	.s	.s	.s	.s	.s		yes	no	no	no	no	no	no		none	JO	2016-12-14
mityana hospital		128F-MI	2017-01-10	anc_mon4 visit	yes	all of the time	.b	more than 2 months ago	.b	.b	.b	.b	.b	.b	tdf/3tc/efv	1	0	.n	.n	.n	1	.s	.a		no	.s	.s	.s	.s	.s	.s	.s	.s	.s	.s	.s	.s		no	no	no	no	no	no	no		no	JO	2017-01-11
mityana hospital		128F-MI	2017-02-07	anc_mon5 visit	yes	all of the time	.b	more than 2 months ago	.b	.b	.b	.b	.b	.b	tdf/3tc/efv	1	0	.n	.n	.n	1	.s	.a		no	.s	.s	.s	.s	.s	.s	.s	.s	.s	.s	.s	.s		yes	no	no	no	no	no	no		none	JO	2017-02-09
mityana hospital		128F-MI	2017-03-05	delivery visit	yes	all of the time	.b	more than 2 months ago	.b	.b	.b	.b	.b	.b	tdf/3tc/efv	1	0	.n	.n	.n	1	.s	.a		no	.s	.s	.s	.s	.s	.s	.s	.s	.s	.s	.s	.s		yes	no	no	no	no	no	no		no	JO	2017-03-09
mityana hospital		128F-MI	2017-04-18	pp_6wks	yes	all of the time	.b	more than 2 months ago	.b	.b	.b	.b	.b	.b	tdf/3tc/efv	1	0	.n	.n	.n	1	.s	.a		no	.s	.s	.s	.s	.s	.s	.s	.s	.s	.s	.s	.s		yes	no	no	no	no	no	no		no	JO	2017-04-28
mityana hospital		128F-MI	2017-06-13	pp_14wks	yes	all of the time	.b	more than 2 months ago	.b	.b	.b	.b	.b	.b	tdf/3tc/efv	1	0	.n	.n	.n	1	.s	.a		no	.s	.s	.s	.s	.s	.s	.s	.s	.s	.s	.s	.s		yes	no	no	no	no	no	no		no	JO	2017-06-16
mityana hospital		128F-MI	2017-08-30	pp_6mon	yes	all of the time	.b	more than 2 months ago	.b	.b	.b	.b	.b	.b	tdf/3tc/efv	1	0	.n	.n	.n	1	.s	.a		no	.s	.s	.s	.s	.s	.s	.s	.s	.s	.s	.s	.s		yes	no	no	no	no	no	no		none	JO	2017-09-14
mityana hospital		128F-MI	2017-11-28	pp_9mon	yes	all of the time	.b	never missed medication	.b	.b	.b	.b	.b	.b	tdf/3tc/efv	1	0	.n	.n	.n	1	.s	.a		no	.s	.s	.s	.s	.s	.s	.s	.s	.s	.s	.s	.s		yes	no	no	no	no	no	no		no	JO	2017-12-05
mityana hospital		128F-MI	2018-02-20	pp_12mon	yes	all of the time	.b	never missed medication	.b	.b	.b	.b	.b	.b	tdf/3tc/efv	1	0	.n	.n	.n	1	.s	.a		no	.s	.s	.s	.s	.s	.s	.s	.s	.s	.s	.s	.s		yes	no	no	no	no	no	no		no	JO	2018-03-05
mityana hospital		128F-MI	2018-05-30	pp_15mon	yes	all of the time	.b	never missed medication	.b	.b	.b	.b	.b	.b	tdf/3tc/efv	1	0	.n	.n	.n	1	.s	.a		no	.s	.s	.s	.s	.s	.s	.s	.s	.s	.s	.s	.s		yes	no	no	no	no	no	no		good adherence to drugs makes her healthy	JO	2018-06-01
mityana hospital		128F-MI	2018-08-20	pp_18mon	yes	all of the time	.b	never missed medication	.b	.b	.b	.b	.b	.b	tdf/3tc/efv	1	0	.n	.n	.n	1	.s	.a		no	.s	.s	.s	.s	.s	.s	.s	.s	.s	.s	.s	.s		yes	no	no	no	no	no	no		no	JO	2018-08-24
mityana hospital		128F-MI	2018-11-20	pp_21mon	yes	all of the time	.b	.e	yes	no	no	no	no	no	tdf/3tc/efv	1	0	.n	.n	.n	1	.s	.a		no	.s	.s	.s	.s	.s	.s	.s	.s	.s	.s	.s	.s		yes	no	no	no	no	no	no		no	JO	2018-11-23
mityana hospital		128F-MI	2019-02-06	pp_24mon	yes	all of the time	.b	.e	yes	no	no	no	no	no	tdf/3tc/efv	1	0	.n	.n	.n	1	.s	.a		no	.s	.s	.s	.s	.s	.s	.s	.s	.s	.s	.s	.s		yes	no	no	no	no	no	no		no	JO	2019-02-07
mityana hospital		129F-MI	2016-08-26	s&e	yes	never	never missed medication	.c	.b	.b	.b	.b	.b	.b	tdf/3tc/efv	1	0	.n	.n	.n	1	.s	.a		yes	no	no	no	no	no	no	no	no	no	no	no	no		no	no	yes	yes	no	no	no			JO	2016-10-14
mityana hospital		129F-MI	2016-09-20	anc 4wks	yes	all of the time	never missed medication	.c	.b	.b	.b	.b	.b	.b	tdf/3tc/efv	1	0	.n	.n	.n	1	.s	.a		yes	no	no	no	no	no	no	no	no	no	no	no	no		no	yes	no	yes	no	yes	yes	fatigue		JO	2016-10-14
mityana hospital		129F-MI	2016-10-18	anc_mon1 visit	yes	all of the time	never missed medication	.c	.b	.b	.b	.b	.b	.b	tdf/3tc/efv	1	0	.n	.n	.n	1	.s	.a		yes	no	no	no	no	no	no	no	no	no	no	no	no		no	no	no	yes	no	no	no			JO	2016-10-20
mityana hospital		129F-MI	2016-11-15	anc_mon2 visit	yes	most of the time	.b	more than 2 months ago	.b	.b	.b	.b	.b	.b	tdf/3tc/efv	1	1	.n	.n	.n	0.9	.s	.a		yes	no	no	no	no	no	no	no	no	no	no	no	yes	she had gone to hospital to attend to some one yet she hadn't moved with an extra dose	yes	no	no	no	no	no	no		no	JO	2016-11-16
mityana hospital		129F-MI	2016-12-13	anc_mon3 visit	yes	all of the time	.b	1-2 months ago	.b	.b	.b	.b	.b	.b	tdf/3tc/efv	1	0	.n	.n	.n	1	.s	.a		no	.s	.s	.s	.s	.s	.s	.s	.s	.s	.s	.s	.s		yes	no	no	no	no	no	no		none	JO	2016-12-14
mityana hospital		129F-MI	2017-01-10	anc_mon4 visit	yes	all of the time	.b	more than 2 months ago	.b	.b	.b	.b	.b	.b	tdf/3tc/efv	1	0	.n	.n	.n	1	.s	.a		no	.s	.s	.s	.s	.s	.s	.s	.s	.s	.s	.s	.s		no	no	yes	no	no	no	no		none	JO	2017-01-11
mityana hospital		129F-MI	2017-02-07	anc_mon5 visit	yes	most of the time	.b	15-30 days ago	.b	.b	.b	.b	.b	.b	tdf/3tc/efv	1	0	.n	.n	.n	0.9	.s	.a		yes	no	no	no	no	no	no	no	no	no	no	yes	no		yes	no	no	no	no	no	no		none	JO	2017-02-09
mityana hospital		129F-MI	2017-02-26	delivery visit	yes	all of the time	.b	never missed medication	.b	.b	.b	.b	.b	.b	tdf/3tc/efv	1	0	.n	.n	.n	1	.s	.a		no	.s	.s	.s	.s	.s	.s	.s	.s	.s	.s	.s	.s		yes	no	no	no	no	no	no		no	JO	2017-03-01
mityana hospital		129F-MI	2017-04-04	pp_6wks	yes	all of the time	.b	1-2 months ago	.b	.b	.b	.b	.b	.b	tdf/3tc/efv	1	0	.n	.n	.n	1	.s	.a		no	.s	.s	.s	.s	.s	.s	.s	.s	.s	.s	.s	.s		yes	no	no	no	no	no	no		none	JO	2017-04-05
mityana hospital		129F-MI	2017-05-30	pp_14wks	yes	all of the time	.b	more than 2 months ago	.b	.b	.b	.b	.b	.b	tdf/3tc/efv	1	0	.n	.n	.n	1	.s	.a		no	.s	.s	.s	.s	.s	.s	.s	.s	.s	.s	.s	.s		yes	no	no	no	no	no	no		no	JO	2017-06-01
mityana hospital		129F-MI	2017-09-04	pp_6mon	yes	all of the time	.b	never missed medication	.b	.b	.b	.b	.b	.b	tdf/3tc/efv	1	0	.n	.n	.n	1	.s	.a		yes	yes	no	no	no	no	no	no	no	no	no	no	no		no	no	yes	no	no	no	no		taking arvs has improved her health	JO	2017-09-05
mityana hospital		129F-MI	2017-11-21	pp_9mon	yes	all of the time	.b	never missed medication	.b	.b	.b	.b	.b	.b	tdf/3tc/efv	1	0	.n	.n	.n	0.8	.s	.a		yes	no	no	no	no	no	no	no	yes	no	no	no	yes	she had no food as she feared to take drugs on an empty stomach	yes	no	no	no	no	no	no		no	JO	2017-11-22
mityana hospital		129F-MI	2018-02-27	pp_12mon	yes	all of the time	.b	never missed medication	.b	.b	.b	.b	.b	.b	tdf/3tc/efv	1	0	.n	.n	.n	1	.s	.a		no	.s	.s	.s	.s	.s	.s	.s	.s	.s	.s	.s	.s		yes	no	no	no	no	no	no		no	JO	2018-03-21
mityana hospital		129F-MI	2018-05-08	pp_15mon	yes	all of the time	.b	never missed medication	.b	.b	.b	.b	.b	.b	tdf/3tc/efv	1	0	.n	.n	.n	1	.s	.a		no	.s	.s	.s	.s	.s	.s	.s	.s	.s	.s	.s	.s		yes	no	no	no	no	no	no		no	JO	2018-05-14
mityana hospital		129F-MI	2018-08-20	pp_18mon	yes	all of the time	.b	never missed medication	.b	.b	.b	.b	.b	.b	tdf/3tc/efv	1	0	.n	.n	.n	1	.s	.a		no	.s	.s	.s	.s	.s	.s	.s	.s	.s	.s	.s	.s		yes	no	no	no	no	no	no		no	JO	2018-08-22
mityana hospital		129F-MI	2018-11-14	pp_21mon	yes	all of the time	.b	.e	yes	no	no	no	no	no	tdf/3tc/efv	1	0	.n	.n	.n	1	.s	.a		no	.s	.s	.s	.s	.s	.s	.s	.s	.s	.s	.s	.s		yes	no	no	no	no	no	no		no	JO	2018-11-16
mityana hospital		129F-MI	2019-02-05	pp_24mon	yes	all of the time	.b	.e	yes	no	no	no	no	no	tdf/3tc/efv	1	0	.n	.n	.n	1	.s	.a		no	.s	.s	.s	.s	.s	.s	.s	.s	.s	.s	.s	.s		yes	no	no	no	no	no	no		no	JO	2019-02-07
mityana hospital		130F-MI	2016-08-30	s&e	yes	all of the time	never missed medication	.c	.b	.b	.b	.b	.b	.b	tdf/3tc/efv	1	0	.n	.n	.n	1	.s	.a		yes	no	no	no	no	no	no	no	no	no	no	no	no		no	no	yes	no	no	no	no			JO	2016-10-13
mityana hospital		130F-MI	2016-09-27	anc 4wks	yes	all of the time	never missed medication	.c	.b	.b	.b	.b	.b	.b	tdf/3tc/efv	1	0	.n	.n	.n	1	.s	.a		yes	no	no	no	no	no	no	no	no	no	no	no	no		no	yes	no	no	no	no	no			JO	2016-10-13
mityana hospital		130F-MI	2016-10-25	anc_mon1 visit	yes	all of the time	never missed medication	.c	.b	.b	.b	.b	.b	.b	tdf/3tc/efv	1	0	.n	.n	.n	1	.s	.a		yes	no	no	no	no	no	no	no	no	no	no	no	no		no	no	no	yes	no	no	no		none	JO	2016-10-27
mityana hospital		130F-MI	2016-10-31	delivery visit	yes	all of the time	.b	never missed medication	.b	.b	.b	.b	.b	.b	tdf/3tc/efv	1	0	.n	.n	.n	1	.s	.a		no	.s	.s	.s	.s	.s	.s	.s	.s	.s	.s	.s	.s		yes	no	no	no	no	no	no		none	JO	2016-11-07
mityana hospital		130F-MI	2016-12-13	pp_6wks	yes	all of the time	.b	never missed medication	.b	.b	.b	.b	.b	.b	tdf/3tc/efv	1	0	.n	.n	.n	1	.s	.a		no	.s	.s	.s	.s	.s	.s	.s	.s	.s	.s	.s	.s		yes	no	no	no	no	no	no		none	JO	2016-12-14
mityana hospital		130F-MI	2017-02-07	pp_14wks	yes	most of the time	.b	15-30 days ago	.b	.b	.b	.b	.b	.b	tdf/3tc/efv	1	0	.n	.n	.n	0.9	.s	.a		yes	no	no	no	no	no	no	no	no	no	no	yes	no		yes	no	no	no	no	no	no		none	JO	2017-02-09
mityana hospital		130F-MI	2017-05-02	pp_6mon	yes	all of the time	.b	8-14 days ago	.b	.b	.b	.b	.b	.b	tdf/3tc/efv	1	0	.n	.n	.n	0.9	.s	.a		yes	no	no	no	no	no	no	no	no	no	no	yes	no		yes	no	no	no	no	no	no			JO	2017-05-15
mityana hospital		130F-MI	2017-07-25	pp_9mon	yes	all of the time	.b	more than 2 months ago	.b	.b	.b	.b	.b	.b	tdf/3tc/efv	1	0	.n	.n	.n	1	.s	.a		no	.s	.s	.s	.s	.s	.s	.s	.s	.s	.s	.s	.s		yes	no	no	no	no	no	no		none	JO	2017-07-27
mityana hospital		130F-MI	2017-10-18	pp_12mon	yes	all of the time	.b	never missed medication	.b	.b	.b	.b	.b	.b	tdf/3tc/efv	1	0	.n	.n	.n	0.9	.s	.a		yes	no	no	no	no	no	no	no	yes	no	no	no	no		yes	no	no	no	no	no	no		no	JO	2017-10-23
mityana hospital		130F-MI	2018-01-23	pp_15mon	yes	all of the time	.b	never missed medication	.b	.b	.b	.b	.b	.b	tdf/3tc/efv	1	0	.n	.n	.n	1	.s	.a		no	.s	.s	.s	.s	.s	.s	.s	.s	.s	.s	.s	.s		yes	no	no	no	no	no	no		none	JO	2018-01-24
mityana hospital		130F-MI	2018-04-30	pp_18mon	yes	all of the time	.b	15-30 days ago	.b	.b	.b	.b	.b	.b	tdf/3tc/efv	1	0	.n	.n	.n	0.9	.s	.a		no	.s	.s	.s	.s	.s	.s	.s	.s	.s	.s	.s	.s		yes	no	no	no	no	no	no		no	JO	2018-05-04
mityana hospital		130F-MI	2018-07-30	pp_21mon	yes	all of the time	.b	never missed medication	.b	.b	.b	.b	.b	.b	tdf/3tc/efv	1	0	.n	.n	.n	1	.s	.a		no	.s	.s	.s	.s	.s	.s	.s	.s	.s	.s	.s	.s		yes	no	no	no	no	no	no		no	JO	2018-08-02
mityana hospital		130F-MI	2018-10-23	pp_24mon	yes	all of the time	.b	never missed medication	.b	.b	.b	.b	.b	.b	tdf/3tc/efv	1	0	.n	.n	.n	1	.s	.a		no	.s	.s	.s	.s	.s	.s	.s	.s	.s	.s	.s	.s		yes	no	no	no	no	no	no		no	JO	2018-10-29
mityana hospital		131S-MI	2016-08-31	s&e	yes	all of the time	never missed medication	.c	.b	.b	.b	.b	.b	.b	tdf/3tc/efv	1	0	.n	.n	.n	1	.s	.a		yes	no	no	no	no	no	no	no	no	no	no	no	no		no	no	yes	no	no	no	no			JO	2016-10-14
mityana hospital		131S-MI	2016-09-27	anc 4wks	yes	most of the time	more than 2 months ago	.c	.b	.b	.b	.b	.b	.b	tdf/3tc/efv	1	2	.n	.n	.n	0.9	.s	.a		yes	no	no	no	no	no	no	no	no	no	no	no	yes	participant says she never had good food to eat before taking drugs	no	no	yes	no	no	no	no			JO	2016-10-14
mityana hospital		131S-MI	2016-10-25	anc_mon1 visit	yes	all of the time	1-2 months ago	.c	.b	.b	.b	.b	.b	.b	tdf/3tc/efv	1	0	.n	.n	.n	1	.s	.a		yes	no	no	no	no	no	no	no	no	no	no	no	no		no	no	yes	no	no	no	no		none	JO	2016-11-04
mityana hospital		132S-MI	2016-08-31	s&e	yes	most of the time	never missed medication	.c	.b	.b	.b	.b	.b	.b	tdf/3tc/efv	1	0	.n	.n	.n	1	.s	.a		yes	no	no	no	no	no	no	no	no	no	no	no	no		no	no	yes	no	no	no	no			JO	2016-10-13
mityana hospital		132S-MI	2016-09-27	anc 4wks	yes	all of the time	never missed medication	.c	.b	.b	.b	.b	.b	.b	tdf/3tc/efv	1	0	.n	.n	.n	1	.s	.a		yes	no	no	no	no	no	no	no	no	no	no	no	no		yes	no	no	no	no	no	no			JO	2016-10-13
mityana hospital		132S-MI	2016-10-25	anc_mon1 visit	yes	all of the time	never missed medication	.c	.b	.b	.b	.b	.b	.b	tdf/3tc/efv	1	0	.n	.n	.n	1	.s	.a		yes	no	no	no	no	no	no	no	no	no	no	no	no		yes	no	no	no	no	no	no			JO	2016-11-04
mityana hospital		132S-MI	2016-11-22	anc_mon2 visit	yes	all of the time	.b	never missed medication	.b	.b	.b	.b	.b	.b	tdf/3tc/efv	1	0	.n	.n	.n	1	.s	.a		no	.s	.s	.s	.s	.s	.s	.s	.s	.s	.s	.s	.s		yes	no	no	no	no	no	no		no	JO	2016-11-28
mityana hospital		132S-MI	2016-11-26	delivery visit	yes	all of the time	.b	never missed medication	.b	.b	.b	.b	.b	.b	tdf/3tc/efv	1	0	.n	.n	.n	1	.s	.a		no	.s	.s	.s	.s	.s	.s	.s	.s	.s	.s	.s	.s		yes	no	no	no	no	no	no		no	JO	2016-12-02
mityana hospital		132S-MI	2017-01-04	pp_6wks	yes	all of the time	.b	never missed medication	.b	.b	.b	.b	.b	.b	tdf/3tc/efv	1	0	.n	.n	.n	1	.s	.a		no	.s	.s	.s	.s	.s	.s	.s	.s	.s	.s	.s	.s		yes	no	no	no	no	no	no		none	JO	2017-01-31
mityana hospital		132S-MI	2017-02-28	pp_14wks	yes	all of the time	.b	never missed medication	.b	.b	.b	.b	.b	.b	tdf/3tc/efv	1	0	.n	.n	.n	1	.s	.a		no	.s	.s	.s	.s	.s	.s	.s	.s	.s	.s	.s	.s		yes	no	no	no	no	no	no		none	JO	2017-03-01
mityana hospital		132S-MI	2017-05-09	pp_6mon	yes	all of the time	.b	never missed medication	.b	.b	.b	.b	.b	.b	tdf/3tc/efv	1	3	.n	.n	.n	0.9	.s	.a		no	.s	.s	.s	.s	.s	.s	.s	.s	.s	.s	.s	.s		yes	no	no	no	no	no	no		none	JO	2017-05-15
mityana hospital		132S-MI	2017-08-01	pp_9mon	yes	all of the time	.b	more than 2 months ago	.b	.b	.b	.b	.b	.b	tdf/3tc/efv	1	0	.n	.n	.n	1	.s	.a		no	.s	.s	.s	.s	.s	.s	.s	.s	.s	.s	.s	.s		yes	no	no	no	no	no	no		none	JO	2017-08-08
mityana hospital		132S-MI	2017-10-31	pp_12mon	yes	all of the time	.b	never missed medication	.b	.b	.b	.b	.b	.b	tdf/3tc/efv	1	0	.n	.n	.n	1	.s	.a		no	.s	.s	.s	.s	.s	.s	.s	.s	.s	.s	.s	.s		yes	no	no	no	no	no	no		no	JO	2017-11-01
mityana hospital		132S-MI	2018-02-13	pp_15mon	yes	all of the time	.b	never missed medication	.b	.b	.b	.b	.b	.b	tdf/3tc/efv	1	0	.n	.n	.n	1	.s	.a		no	.s	.s	.s	.s	.s	.s	.s	.s	.s	.s	.s	.s		yes	no	no	no	no	no	no		no	JO	2018-03-05
mityana hospital		132S-MI	2018-05-23	pp_18mon	yes	all of the time	.b	never missed medication	.b	.b	.b	.b	.b	.b	tdf/3tc/efv	1	0	.n	.n	.n	1	.s	.a		no	.s	.s	.s	.s	.s	.s	.s	.s	.s	.s	.s	.s		yes	no	no	no	no	no	no		no	JO	2018-05-31
mityana hospital		132S-MI	2018-08-14	pp_21mon	yes	all of the time	.b	never missed medication	.b	.b	.b	.b	.b	.b	tdf/3tc/efv	1	0	.n	.n	.n	1	.s	.a		no	.s	.s	.s	.s	.s	.s	.s	.s	.s	.s	.s	.s		yes	no	no	no	no	no	no		no	JO	2018-08-16
mityana hospital		132S-MI	2018-10-25	pp_24mon	yes	all of the time	.b	never missed medication	.b	.b	.b	.b	.b	.b	tdf/3tc/efv	1	0	.n	.n	.n	1	.s	.a		no	.s	.s	.s	.s	.s	.s	.s	.s	.s	.s	.s	.s		yes	no	no	no	no	no	no		no	JO	2018-11-01
mityana hospital		133S-MI	2016-09-07	s&e	yes	all of the time	never missed medication	.c	.b	.b	.b	.b	.b	.b	tdf/3tc/efv	1	0	.n	.n	.n	1	.s	.a		yes	no	no	no	no	no	no	no	no	no	no	no	no		no	no	yes	no	no	no	no			JO	2016-10-17
mityana hospital		133S-MI	2016-10-04	anc 4wks	yes	all of the time	never missed medication	.c	.b	.b	.b	.b	.b	.b	tdf/3tc/efv	1	0	.n	.n	.n	1	.s	.a		yes	no	no	no	no	no	no	no	no	no	no	no	no		yes	no	no	no	no	no	no			JO	2016-10-17
mityana hospital		133S-MI	2016-11-01	anc_mon1 visit	yes	all of the time	.b	never missed medication	.b	.b	.b	.b	.b	.b	tdf/3tc/efv	1	0	.n	.n	.n	1	.s	.a		no	.s	.s	.s	.s	.s	.s	.s	.s	.s	.s	.s	.s		yes	no	no	no	no	no	no		none	JO	2016-11-04
mityana hospital		133S-MI	2016-11-29	anc_mon2 visit	yes	all of the time	.b	never missed medication	.b	.b	.b	.b	.b	.b	tdf/3tc/efv	1	0	.n	.n	.n	1	.s	.a		no	.s	.s	.s	.s	.s	.s	.s	.s	.s	.s	.s	.s		yes	no	no	no	no	no	no		none	JO	2016-12-01
mityana hospital		133S-MI	2016-12-27	anc_mon3 visit	yes	all of the time	.b	never missed medication	.b	.b	.b	.b	.b	.b	tdf/3tc/efv	1	0	.n	.n	.n	1	.s	.a		no	.s	.s	.s	.s	.s	.s	.s	.s	.s	.s	.s	.s		yes	no	no	no	no	no	no		none	JO	2017-01-03
mityana hospital		133S-MI	2017-01-14	delivery visit	yes	all of the time	.b	never missed medication	.b	.b	.b	.b	.b	.b	tdf/3tc/efv	1	0	.n	.n	.n	1	.s	.a		no	.s	.s	.s	.s	.s	.s	.s	.s	.s	.s	.s	.s		yes	no	no	no	no	no	no		no	JO	2017-01-31
mityana hospital		133S-MI	2017-02-23	pp_6wks	yes	all of the time	.b	never missed medication	.b	.b	.b	.b	.b	.b	tdf/3tc/efv	1	0	.n	.n	.n	1	.s	.a		no	.s	.s	.s	.s	.s	.s	.s	.s	.s	.s	.s	.s		yes	no	no	no	no	no	no		none	JO	2017-02-28
mityana hospital		133S-MI	2017-04-18	pp_14wks	yes	most of the time	.b	more than 2 months ago	.b	.b	.b	.b	.b	.b	tdf/3tc/efv	1	3	.n	.n	.n	0.9	.s	.a		yes	yes	no	no	no	no	no	no	no	no	no	no	no		yes	no	no	no	no	no	no		the participant says she has gotten no problem in taking her option b+ drugs	JO	2017-04-20
mityana hospital		133S-MI	2017-07-28	pp_6mon	yes	all of the time	.b	never missed medication	.b	.b	.b	.b	.b	.b	tdf/3tc/efv	1	0	.n	.n	.n	1	.s	.a		yes	yes	no	no	no	no	no	no	no	no	no	no	yes	had no transport to come for arvs	yes	no	no	no	no	no	no		no	JO	2017-08-08
mityana hospital		133S-MI	2018-06-27	pp_18mon	yes	all of the time	.b	never missed medication	.b	.b	.b	.b	.b	.b	tdf/3tc/efv	1	3	.n	.n	.n	0	.s	.a		yes	yes	no	no	no	no	no	no	no	no	no	no	yes	the husband refused her to leave home	yes	no	no	no	no	no	no		no	JO	2018-07-04
mityana hospital		133S-MI	2018-10-08	pp_21mon	yes	all of the time	.b	never missed medication	.b	.b	.b	.b	.b	.b	tdf/3tc/efv	1	0	.n	.n	.n	1	.s	.a		no	.s	.s	.s	.s	.s	.s	.s	.s	.s	.s	.s	.s		yes	no	no	no	no	no	no		no	JO	2018-10-11
mityana hospital		133S-MI	2018-12-21	pp_24mon	yes	all of the time	.b	.e	yes	no	no	no	no	no	tdf/3tc/efv	1	0	.n	.n	.n	1	.s	.a		no	.s	.s	.s	.s	.s	.s	.s	.s	.s	.s	.s	.s		yes	no	no	no	no	no	no		no	JO	2019-01-07
mityana hospital		134F-MI	2016-09-09	s&e	yes	all of the time	never missed medication	.c	.b	.b	.b	.b	.b	.b	tdf/3tc/efv	1	0	.n	.n	.n	1	.s	.a		yes	no	no	no	no	no	no	no	no	no	no	no	no		no	no	yes	yes	no	no	no			JO	2016-10-14
mityana hospital		134F-MI	2016-10-04	anc 4wks	yes	all of the time	more than 2 months ago	.c	.b	.b	.b	.b	.b	.b	tdf/3tc/efv	1	0	.n	.n	.n	1	.s	.a		yes	no	no	no	no	no	no	no	no	no	no	no	no		no	no	no	yes	yes	no	no			JO	2016-10-14
mityana hospital		134F-MI	2016-11-01	anc_mon1 visit	yes	all of the time	.b	never missed medication	.b	.b	.b	.b	.b	.b	tdf/3tc/efv	1	0	.n	.n	.n	1	.s	.a		no	.s	.s	.s	.s	.s	.s	.s	.s	.s	.s	.s	.s		yes	no	no	no	no	no	no			JO	2016-11-04
mityana hospital		134F-MI	2016-11-27	delivery visit	yes	all of the time	.b	never missed medication	.b	.b	.b	.b	.b	.b	tdf/3tc/efv	1	0	.n	.n	.n	1	.s	.a		no	.s	.s	.s	.s	.s	.s	.s	.s	.s	.s	.s	.s		yes	no	no	no	no	no	no		no	JO	2016-12-02
mityana hospital		134F-MI	2016-12-27	pp_6wks	yes	all of the time	.b	never missed medication	.b	.b	.b	.b	.b	.b	tdf/3tc/efv	1	0	.n	.n	.n	1	.s	.a		no	.s	.s	.s	.s	.s	.s	.s	.s	.s	.s	.s	.s		yes	no	no	no	no	no	no		no	JO	2017-01-03
mityana hospital		134F-MI	2017-02-21	pp_14wks	yes	most of the time	.b	15-30 days ago	.b	.b	.b	.b	.b	.b	tdf/3tc/efv	1	0	.n	.n	.n	0.9	.s	.a		yes	no	no	no	no	no	no	no	no	no	no	no	no		yes	no	no	no	no	no	no		none	JO	2017-02-28
mityana hospital		134F-MI	2017-05-16	pp_6mon	yes	all of the time	.b	never missed medication	.b	.b	.b	.b	.b	.b	tdf/3tc/efv	1	0	.n	.n	.n	1	.s	.a		no	.s	.s	.s	.s	.s	.s	.s	.s	.s	.s	.s	.s		yes	no	no	no	no	no	no		the participant says she has no problem with taking her option b+ drugs	JO	2017-05-22
mityana hospital		134F-MI	2017-08-24	pp_9mon	yes	all of the time	.b	more than 2 months ago	.b	.b	.b	.b	.b	.b	tdf/3tc/efv	1	0	.n	.n	.n	1	.s	.a		no	.s	.s	.s	.s	.s	.s	.s	.s	.s	.s	.s	.s		yes	no	no	no	no	no	no		none	JO	2017-09-05
mityana hospital		134F-MI	2017-11-21	pp_12mon	yes	all of the time	.b	more than 2 months ago	.b	.b	.b	.b	.b	.b	tdf/3tc/efv	1	0	.n	.n	.n	1	.s	.a		no	.s	.s	.s	.s	.s	.s	.s	.s	.s	.s	.s	.s		yes	no	no	no	no	no	no		no	JO	2017-12-05
mityana hospital		134F-MI	2018-01-30	pp_15mon	yes	all of the time	.b	never missed medication	.b	.b	.b	.b	.b	.b	tdf/3tc/efv	1	0	.n	.n	.n	1	.s	.a		no	.s	.s	.s	.s	.s	.s	.s	.s	.s	.s	.s	.s		yes	no	no	no	no	no	no		no	JO	2018-01-30
mityana hospital		134F-MI	2018-05-22	pp_18mon	yes	all of the time	.b	never missed medication	.b	.b	.b	.b	.b	.b	tdf/3tc/efv	1	0	.n	.n	.n	1	.s	.a		no	.s	.s	.s	.s	.s	.s	.s	.s	.s	.s	.s	.s		yes	no	no	no	no	no	no		no	JO	2018-05-28
mityana hospital		134F-MI	2018-08-08	pp_21mon	yes	all of the time	.b	never missed medication	.b	.b	.b	.b	.b	.b	tdf/3tc/efv	1	0	.n	.n	.n	0.9	.s	.a		yes	no	no	no	no	no	no	no	no	no	no	yes	no		yes	no	no	no	no	no	no		it has helped me live a good health	JO	2018-08-16
mityana hospital		134F-MI	2018-11-13	pp_24mon	yes	all of the time	.b	.e	yes	no	no	no	no	no	tdf/3tc/efv	1	0	.n	.n	.n	1	.s	.a		no	.s	.s	.s	.s	.s	.s	.s	.s	.s	.s	.s	.s		yes	no	no	no	no	no	no		arvs have improved her health and she is nolonger worried of taking them	JO	2018-11-15
mityana hospital		135F-MI	2016-09-21	s&e	yes	all of the time	never missed medication	.c	.b	.b	.b	.b	.b	.b	tdf/3tc/efv	1	0	.n	.n	.n	1	.s	.a		yes	no	no	no	no	no	no	no	no	no	no	no	no		yes	no	no	no	no	no	no			JO	2016-10-13
mityana hospital		135F-MI	2016-10-18	anc 4wks	yes	all of the time	never missed medication	.c	.b	.b	.b	.b	.b	.b	tdf/3tc/efv	1	0	.n	.n	.n	1	.s	.a		yes	no	no	no	no	no	no	no	no	no	no	no	no		no	no	no	no	no	no	no		none	JO	2016-10-20
mityana hospital		135F-MI	2016-11-15	anc_mon1 visit	yes	all of the time	.b	never missed medication	.b	.b	.b	.b	.b	.b	tdf/3tc/efv	1	0	.n	.n	.n	1	.s	.a		no	.s	.s	.s	.s	.s	.s	.s	.s	.s	.s	.s	.s		yes	no	no	no	no	no	no		no	JO	2016-11-16
mityana hospital		135F-MI	2016-12-15	anc_mon2 visit	yes	all of the time	.b	never missed medication	.b	.b	.b	.b	.b	.b	tdf/3tc/efv	1	0	.n	.n	.n	1	.s	.a		no	.s	.s	.s	.s	.s	.s	.s	.s	.s	.s	.s	.s		yes	no	no	no	no	no	no		none	JO	2017-01-03
mityana hospital		135F-MI	2017-01-10	anc_mon3 visit	yes	all of the time	.b	never missed medication	.b	.b	.b	.b	.b	.b	tdf/3tc/efv	1	0	.n	.n	.n	1	.s	.a		no	.s	.s	.s	.s	.s	.s	.s	.s	.s	.s	.s	.s		yes	no	no	no	no	no	no		none	JO	2017-01-31
mityana hospital		135F-MI	2017-02-06	anc_mon4 visit	yes	all of the time	.b	never missed medication	.b	.b	.b	.b	.b	.b	tdf/3tc/efv	1	0	.n	.n	.n	1	.s	.a		no	.s	.s	.s	.s	.s	.s	.s	.s	.s	.s	.s	.s		yes	no	no	no	no	no	no		none	JO	2017-02-08
mityana hospital		135F-MI	2017-02-17	delivery visit	yes	about half of the time	.b	more than 2 months ago	.b	.b	.b	.b	.b	.b	tdf/3tc/efv	1	0	.n	.n	.n	0.9	.s	.a		yes	no	no	no	no	no	no	no	no	no	no	no	yes	she didn't have drinking water to take her arvs	yes	no	no	no	no	no	no		none	JO	2017-03-01
mityana hospital		135F-MI	2017-04-04	pp_6wks	yes	all of the time	.b	never missed medication	.b	.b	.b	.b	.b	.b	tdf/3tc/efv	1	0	.n	.n	.n	1	.s	.a		no	.s	.s	.s	.s	.s	.s	.s	.s	.s	.s	.s	.s		yes	no	no	no	no	no	no		no	JO	2017-04-04
mityana hospital		135F-MI	2017-08-08	pp_6mon	yes	all of the time	.b	never missed medication	.b	.b	.b	.b	.b	.b	tdf/3tc/efv	1	0	.n	.n	.n	1	.s	.a		no	.s	.s	.s	.s	.s	.s	.s	.s	.s	.s	.s	.s		yes	no	no	no	no	no	no		no	JO	2017-08-11
mityana hospital		135F-MI	2017-10-31	pp_9mon	yes	all of the time	.b	never missed medication	.b	.b	.b	.b	.b	.b	tdf/3tc/efv	1	0	.n	.n	.n	1	.s	.a		no	.s	.s	.s	.s	.s	.s	.s	.s	.s	.s	.s	.s		yes	no	no	no	no	no	no		no	JO	2017-11-07
mityana hospital		135F-MI	2018-05-08	pp_15mon	yes	all of the time	.b	never missed medication	.b	.b	.b	.b	.b	.b	tdf/3tc/efv	1	0	.n	.n	.n	1	.s	.a		no	.s	.s	.s	.s	.s	.s	.s	.s	.s	.s	.s	.s		yes	no	no	no	no	no	no		no	JO	2018-05-10
mityana hospital		135F-MI	2018-08-08	pp_18mon	yes	all of the time	.b	never missed medication	.b	.b	.b	.b	.b	.b	tdf/3tc/efv	1	0	.n	.n	.n	1	.s	.a		no	.s	.s	.s	.s	.s	.s	.s	.s	.s	.s	.s	.s		yes	no	no	no	no	no	no		it has helped me to stay healthy	JO	2018-08-16
mityana hospital		135F-MI	2018-10-18	pp_21mon	yes	all of the time	.b	never missed medication	.b	.b	.b	.b	.b	.b	tdf/3tc/efv	1	0	.n	.n	.n	1	.s	.a		no	.s	.s	.s	.s	.s	.s	.s	.s	.s	.s	.s	.s		yes	no	no	no	no	no	no		no	JO	2018-10-29
mityana hospital		135F-MI	2019-01-22	pp_24mon	yes	all of the time	.b	.e	yes	no	no	no	no	no	tdf/3tc/efv	1	0	.n	.n	.n	1	.s	.a		no	.s	.s	.s	.s	.s	.s	.s	.s	.s	.s	.s	.s		yes	no	no	no	no	no	no		no	JO	2019-01-25
mityana hospital		136F-MI	2016-09-21	s&e	yes	all of the time	never missed medication	.c	.b	.b	.b	.b	.b	.b	tdf/3tc/efv	1	0	.n	.n	.n	1	.s	.a		yes	no	no	no	no	no	no	no	no	no	no	no	no		yes	no	no	no	no	no	no			JO	2016-10-13
mityana hospital		136F-MI	2016-10-18	anc 4wks	yes	all of the time	never missed medication	.c	.b	.b	.b	.b	.b	.b	tdf/3tc/efv	1	0	.n	.n	.n	1	.s	.a		yes	no	no	no	no	no	no	no	no	no	no	no	no		yes	no	no	no	no	no	no		none	JO	2016-10-20
mityana hospital		136F-MI	2016-11-15	anc_mon1 visit	yes	all of the time	.b	never missed medication	.b	.b	.b	.b	.b	.b	tdf/3tc/efv	1	0	.n	.n	.n	1	.s	.a		no	.s	.s	.s	.s	.s	.s	.s	.s	.s	.s	.s	.s		yes	no	no	no	no	no	no		none	JO	2016-11-16
mityana hospital		136F-MI	2016-12-13	anc_mon2 visit	yes	all of the time	.b	never missed medication	.b	.b	.b	.b	.b	.b	tdf/3tc/efv	1	0	.n	.n	.n	1	.s	.a		no	.s	.s	.s	.s	.s	.s	.s	.s	.s	.s	.s	.s		yes	no	no	no	no	no	no		none	JO	2016-12-14
mityana hospital		136F-MI	2017-01-10	anc_mon3 visit	yes	all of the time	.b	never missed medication	.b	.b	.b	.b	.b	.b	tdf/3tc/efv	1	0	.n	.n	.n	1	.s	.a		no	.s	.s	.s	.s	.s	.s	.s	.s	.s	.s	.s	.s		yes	no	no	no	no	no	no		none	JO	2017-01-31
mityana hospital		136F-MI	2017-02-07	anc_mon4 visit	yes	all of the time	.b	never missed medication	.b	.b	.b	.b	.b	.b	tdf/3tc/efv	1	0	.n	.n	.n	1	.s	.a		no	.s	.s	.s	.s	.s	.s	.s	.s	.s	.s	.s	.s		yes	no	no	no	no	no	no		none	JO	2017-02-08
mityana hospital		136F-MI	2017-03-07	anc_mon5 visit	yes	all of the time	.b	never missed medication	.b	.b	.b	.b	.b	.b	tdf/3tc/efv	1	0	.n	.n	.n	1	.s	.a		no	.s	.s	.s	.s	.s	.s	.s	.s	.s	.s	.s	.s		yes	no	no	no	no	no	no		none	JO	2017-03-09
mityana hospital		136F-MI	2017-04-04	anc_mon6 visit	yes	all of the time	.b	never missed medication	.b	.b	.b	.b	.b	.b	tdf/3tc/efv	1	0	.n	.n	.n	1	.s	.a		no	.s	.s	.s	.s	.s	.s	.s	.s	.s	.s	.s	.s		yes	no	no	no	no	no	no		the arvs have improved her health	JO	2017-04-05
mityana hospital		136F-MI	2017-04-08	delivery visit	yes	all of the time	.b	never missed medication	.b	.b	.b	.b	.b	.b	tdf/3tc/efv	1	0	.n	.n	.n	1	.s	.a		no	.s	.s	.s	.s	.s	.s	.s	.s	.s	.s	.s	.s		yes	no	no	no	no	no	no		no	JO	2017-04-18
mityana hospital		136F-MI	2017-05-17	pp_6wks	yes	all of the time	.b	never missed medication	.b	.b	.b	.b	.b	.b	tdf/3tc/efv	1	0	.n	.n	.n	1	.s	.a		no	.s	.s	.s	.s	.s	.s	.s	.s	.s	.s	.s	.s		yes	no	no	no	no	no	no		none	JO	2017-05-22
mityana hospital		136F-MI	2017-07-11	pp_14wks	yes	all of the time	.b	never missed medication	.b	.b	.b	.b	.b	.b	tdf/3tc/efv	1	0	.n	.n	.n	1	.s	.a		no	.s	.s	.s	.s	.s	.s	.s	.s	.s	.s	.s	.s		yes	no	no	no	no	no	no		no	JO	2017-07-17
mityana hospital		136F-MI	2017-10-03	pp_6mon	yes	all of the time	.b	never missed medication	.b	.b	.b	.b	.b	.b	tdf/3tc/efv	1	0	.n	.n	.n	1	.s	.a		no	.s	.s	.s	.s	.s	.s	.s	.s	.s	.s	.s	.s		yes	no	no	no	no	no	no		none	JO	2017-10-06
mityana hospital		136F-MI	2018-01-23	pp_9mon	yes	all of the time	.b	never missed medication	.b	.b	.b	.b	.b	.b	tdf/3tc/efv	1	0	.n	.n	.n	1	.s	.a		no	.s	.s	.s	.s	.s	.s	.s	.s	.s	.s	.s	.s		yes	no	no	no	no	no	no		taking arvs has improved her health and she feels happy	JO	2018-01-25
mityana hospital		136F-MI	2018-04-03	pp_12mon	yes	all of the time	.b	never missed medication	.b	.b	.b	.b	.b	.b	tdf/3tc/efv	1	0	.n	.n	.n	1	.s	.a		no	.s	.s	.s	.s	.s	.s	.s	.s	.s	.s	.s	.s		yes	no	no	no	no	no	no		no	JO	2018-04-04
mityana hospital		136F-MI	2018-07-06	pp_15mon	yes	all of the time	.b	never missed medication	.b	.b	.b	.b	.b	.b	tdf/3tc/efv	1	0	.n	.n	.n	1	.s	.a		no	.s	.s	.s	.s	.s	.s	.s	.s	.s	.s	.s	.s		yes	no	no	no	no	no	no		the drugs have kept her healthy	JO	2018-07-09
mityana hospital		136F-MI	2018-10-02	pp_18mon	yes	all of the time	.b	never missed medication	.b	.b	.b	.b	.b	.b	tdf/3tc/efv	1	0	.n	.n	.n	1	.s	.a		no	.s	.s	.s	.s	.s	.s	.s	.s	.s	.s	.s	.s		yes	no	no	no	no	no	no		no	JO	2018-10-03
mityana hospital		136F-MI	2018-12-18	pp_21mon	yes	all of the time	.b	.e	yes	no	no	no	no	no	tdf/3tc/efv	1	0	.n	.n	.n	1	.s	.a		no	.s	.s	.s	.s	.s	.s	.s	.s	.s	.s	.s	.s		yes	no	no	no	no	no	no		no	JO	2018-12-19
mityana hospital		136F-MI	2019-04-02	pp_24mon	yes	all of the time	.b	.e	yes	no	no	no	no	no	tdf/3tc/efv	1	0	.n	.n	.n	1	.s	.a		no	.s	.s	.s	.s	.s	.s	.s	.s	.s	.s	.s	.s		yes	no	no	no	no	no	no		none	JO	2019-04-08
mityana hospital		137S-MI	2016-09-22	s&e	yes	never	more than 2 months ago	.c	.b	.b	.b	.b	.b	.b	tdf/3tc/efv	1	1	.n	.n	.n	0	.s	.a		yes	no	no	no	no	no	no	no	no	no	no	no	no		yes	no	no	no	no	no	no			JO	2016-10-13
mityana hospital		137S-MI	2016-10-18	anc 4wks	yes	all of the time	2-4 weeks ago	.c	.b	.b	.b	.b	.b	.b	tdf/3tc/efv	1	0	.n	.n	.n	1	.s	.a		yes	no	no	no	no	no	no	no	no	no	no	no	no		no	no	no	yes	no	no	no		none	JO	2016-10-20
mityana hospital		137S-MI	2016-11-15	anc_mon1 visit	yes	all of the time	.b	1-2 months ago	.b	.b	.b	.b	.b	.b	tdf/3tc/efv	1	0	.n	.n	.n	1	.s	.a		yes	no	no	no	no	no	no	no	no	no	no	no	no		yes	no	no	no	no	no	no		none	JO	2016-11-16
mityana hospital		137S-MI	2016-12-13	anc_mon2 visit	yes	all of the time	.b	more than 2 months ago	.b	.b	.b	.b	.b	.b	tdf/3tc/efv	1	0	.n	.n	.n	1	.s	.a		no	.s	.s	.s	.s	.s	.s	.s	.s	.s	.s	.s	.s		yes	no	no	no	no	no	no			JO	2016-12-14
mityana hospital		137S-MI	2017-01-10	anc_mon3 visit	yes	all of the time	.b	more than 2 months ago	.b	.b	.b	.b	.b	.b	tdf/3tc/efv	1	0	.n	.n	.n	1	.s	.a		no	.s	.s	.s	.s	.s	.s	.s	.s	.s	.s	.s	.s		yes	no	no	no	no	no	no		no	JO	2017-01-11
mityana hospital		137S-MI	2017-02-07	anc_mon4 visit	yes	all of the time	.b	never missed medication	.b	.b	.b	.b	.b	.b	tdf/3tc/efv	1	0	.n	.n	.n	1	.s	.a		no	.s	.s	.s	.s	.s	.s	.s	.s	.s	.s	.s	.s		yes	no	no	no	no	no	no		none	JO	2017-02-09
mityana hospital		137S-MI	2017-03-07	anc_mon5 visit	yes	all of the time	.b	more than 2 months ago	.b	.b	.b	.b	.b	.b	tdf/3tc/efv	1	0	.n	.n	.n	1	.s	.a		no	.s	.s	.s	.s	.s	.s	.s	.s	.s	.s	.s	.s		yes	no	no	no	no	no	no		none	JO	2017-03-10
mityana hospital		137S-MI	2017-06-27	pp_14wks	yes	all of the time	.b	never missed medication	.b	.b	.b	.b	.b	.b	tdf/3tc/efv	1	3	.n	.n	.n	0	.s	.a		yes	no	no	yes	yes	no	no	no	no	no	no	no	no		no	no	no	no	no	no	yes	headace	no	JO	2017-07-04
mityana hospital		137S-MI	2017-09-20	pp_6mon	yes	all of the time	.b	more than 2 months ago	.b	.b	.b	.b	.b	.b	tdf/3tc/efv	1	0	.n	.n	.n	1	.s	.a		no	.s	.s	.s	.s	.s	.s	.s	.s	.s	.s	.s	.s		yes	no	no	no	no	no	no		no	JO	2017-09-22
mityana hospital		137S-MI	2017-12-18	pp_9mon	yes	all of the time	.b	never missed medication	.b	.b	.b	.b	.b	.b	tdf/3tc/efv	1	0	.n	.n	.n	0.9	.s	.a		yes	no	no	no	no	no	no	no	no	no	no	yes	no		yes	no	no	no	no	no	no		no	JO	2017-12-19
mityana hospital		137S-MI	2018-03-27	pp_12mon	yes	all of the time	.b	never missed medication	.b	.b	.b	.b	.b	.b	tdf/3tc/efv	1	0	.n	.n	.n	0.9	.s	.a		yes	no	no	no	no	no	no	no	no	no	no	no	yes	she went for burial and returned late so she decided not to swallow her arvs	yes	no	no	no	no	no	no		no	JO	2018-04-06
mityana hospital		137S-MI	2018-05-31	pp_15mon	yes	all of the time	.b	never missed medication	.b	.b	.b	.b	.b	.b	tdf/3tc/efv	1	0	.n	.n	.n	1	.s	.a		no	.s	.s	.s	.s	.s	.s	.s	.s	.s	.s	.s	.s		yes	no	no	no	no	no	no		no	JO	2018-06-01
mityana hospital		137S-MI	2018-09-20	pp_18mon	yes	all of the time	.b	never missed medication	.b	.b	.b	.b	.b	.b	tdf/3tc/efv	1	0	.n	.n	.n	1	.s	.a		no	.s	.s	.s	.s	.s	.s	.s	.s	.s	.s	.s	.s		yes	no	no	no	no	no	no		no	JO	2018-09-21
mityana hospital		137S-MI	2018-11-27	pp_21mon	yes	all of the time	.b	.e	no	no	no	yes	no	no	tdf/3tc/efv	1	0	.n	.n	.n	0.9	.s	.a		yes	no	no	no	no	no	no	no	no	no	no	yes	no		yes	no	no	no	no	no	no			JO	2018-11-28
mityana hospital		137S-MI	2019-02-26	pp_24mon	yes	all of the time	.b	.e	yes	no	no	no	no	no	tdf/3tc/efv	1	0	.n	.n	.n	1	.s	.a		no	.s	.s	.s	.s	.s	.s	.s	.s	.s	.s	.s	.s		yes	no	no	no	no	no	no		none	JO	2019-03-18
mityana hospital		138S-MI	2016-09-23	s&e	yes	all of the time	never missed medication	.c	.b	.b	.b	.b	.b	.b	tdf/3tc/efv	1	0	.n	.n	.n	1	.s	.a		yes	no	no	no	no	no	no	no	no	no	no	no	no		yes	no	no	no	no	no	no			JO	2016-10-13
mityana hospital		138S-MI	2016-10-18	anc 4wks	yes	never	1-2 weeks ago	.c	.b	.b	.b	.b	.b	.b	tdf/3tc/efv	1	3	.n	.n	.n	0	.s	.a		yes	no	no	no	no	no	no	no	no	no	no	no	yes	she did not understand that arvs have to be taken along with septrin, she took septrin only	yes	no	no	no	no	no	no		none	JO	2016-10-20
mityana hospital		138S-MI	2016-11-15	anc_mon1 visit	yes	all of the time	.b	more than 2 months ago	.b	.b	.b	.b	.b	.b	tdf/3tc/efv	1	3	.n	.n	.n	1	.s	.a		no	.s	.s	.s	.s	.s	.s	.s	.s	.s	.s	.s	.s		no	no	yes	yes	no	no	no		none	JO	2016-11-16
mityana hospital		138S-MI	2016-12-13	anc_mon2 visit	yes	about half of the time	.b	more than 2 months ago	.b	.b	.b	.b	.b	.b	tdf/3tc/efv	1	1	.n	.n	.n	0.9	.s	.a		yes	no	no	no	no	no	no	no	no	no	no	no	yes	she forgot to move with her arvs while going for funeral	no	no	yes	no	no	no	no		none	JO	2016-12-14
mityana hospital		138S-MI	2016-12-28	delivery visit	yes	all of the time	.b	within the past 7 days	.b	.b	.b	.b	.b	.b	tdf/3tc/efv	1	0	.n	.n	.n	1	.s	.a		no	.s	.s	.s	.s	.s	.s	.s	.s	.s	.s	.s	.s		yes	no	no	no	no	no	no		no	JO	2017-01-03
mityana hospital		138S-MI	2017-02-07	pp_6wks	yes	all of the time	.b	1-2 months ago	.b	.b	.b	.b	.b	.b	tdf/3tc/efv	1	0	.n	.n	.n	1	.s	.a		no	.s	.s	.s	.s	.s	.s	.s	.s	.s	.s	.s	.s		yes	no	no	no	no	no	no		none	JO	2017-02-08
mityana hospital		138S-MI	2017-04-04	pp_14wks	yes	all of the time	.b	never missed medication	.b	.b	.b	.b	.b	.b	tdf/3tc/efv	1	0	.n	.n	.n	1	.s	.a		no	.s	.s	.s	.s	.s	.s	.s	.s	.s	.s	.s	.s		yes	no	no	no	no	no	no		no	JO	2017-04-04
mityana hospital		138S-MI	2017-06-06	pp_6mon	yes	all of the time	.b	never missed medication	.b	.b	.b	.b	.b	.b	tdf/3tc/efv	1	0	.n	.n	.n	1	.s	.a		no	.s	.s	.s	.s	.s	.s	.s	.s	.s	.s	.s	.s		yes	no	no	no	no	no	no		none	JO	2017-06-08
mityana hospital		138S-MI	2017-09-05	pp_9mon	yes	all of the time	.b	within the past 7 days	.b	.b	.b	.b	.b	.b	tdf/3tc/efv	1	0	.n	.n	.n	1	.s	.a		no	.s	.s	.s	.s	.s	.s	.s	.s	.s	.s	.s	.s		no	no	yes	no	no	no	no		no	JO	2017-09-13
mityana hospital		138S-MI	2017-12-20	pp_12mon	yes	all of the time	.b	never missed medication	.b	.b	.b	.b	.b	.b	tdf/3tc/efv	1	0	.n	.n	.n	1	.s	.a		no	.s	.s	.s	.s	.s	.s	.s	.s	.s	.s	.s	.s		yes	no	no	no	no	no	no		no	JO	2018-01-03
mityana hospital		138S-MI	2018-02-27	pp_15mon	yes	all of the time	.b	never missed medication	.b	.b	.b	.b	.b	.b	tdf/3tc/efv	1	0	.n	.n	.n	1	.s	.a		no	.s	.s	.s	.s	.s	.s	.s	.s	.s	.s	.s	.s		yes	no	no	no	no	no	no		no	JO	2018-03-07
mityana hospital		138S-MI	2018-06-19	pp_18mon	yes	all of the time	.b	never missed medication	.b	.b	.b	.b	.b	.b	tdf/3tc/efv	1	0	.n	.n	.n	1	.s	.a		no	.s	.s	.s	.s	.s	.s	.s	.s	.s	.s	.s	.s		yes	no	no	no	no	no	no		no	JO	2018-06-27
mityana hospital		138S-MI	2018-09-25	pp_21mon	yes	all of the time	.b	never missed medication	.b	.b	.b	.b	.b	.b	tdf/3tc/efv	1	0	.n	.n	.n	0.9	.s	.a		yes	no	no	no	no	no	no	no	yes	no	no	no	no		yes	no	no	no	no	no	no		no	JO	2018-10-03
mityana hospital		138S-MI	2018-12-05	pp_24mon	yes	all of the time	.b	.e	yes	no	no	no	no	no	tdf/3tc/efv	1	0	.n	.n	.n	1	.s	.a		no	.s	.s	.s	.s	.s	.s	.s	.s	.s	.s	.s	.s		yes	no	no	no	no	no	no		no	JO	2018-12-10
mityana hospital		139S-MI	2016-09-23	s&e	yes	all of the time	never missed medication	.c	.b	.b	.b	.b	.b	.b	tdf/3tc/efv	1	0	.n	.n	.n	1	.s	.a		yes	no	no	no	no	no	no	no	no	no	no	no	no		yes	no	no	no	no	no	no			JO	2016-10-14
mityana hospital		139S-MI	2016-10-19	anc 4wks	yes	all of the time	never missed medication	.c	.b	.b	.b	.b	.b	.b	tdf/3tc/efv	1	0	.n	.n	.n	1	.s	.a		yes	no	no	no	no	no	no	no	no	no	no	no	no		yes	no	no	no	no	no	no		none	JO	2016-10-21
mityana hospital		139S-MI	2016-11-15	anc_mon1 visit	yes	all of the time	.b	never missed medication	.b	.b	.b	.b	.b	.b	tdf/3tc/efv	1	3	.n	.n	.n	1	.s	.a		no	.s	.s	.s	.s	.s	.s	.s	.s	.s	.s	.s	.s		yes	no	no	no	no	no	no		none	JO	2016-11-16
mityana hospital		139S-MI	2016-12-13	anc_mon2 visit	yes	all of the time	.b	never missed medication	.b	.b	.b	.b	.b	.b	tdf/3tc/efv	1	0	.n	.n	.n	1	.s	.a		no	.s	.s	.s	.s	.s	.s	.s	.s	.s	.s	.s	.s		yes	no	no	no	no	no	no		no	JO	2016-12-14
mityana hospital		139S-MI	2017-01-10	anc_mon3 visit	yes	all of the time	.b	never missed medication	.b	.b	.b	.b	.b	.b	tdf/3tc/efv	1	0	.n	.n	.n	1	.s	.a		no	.s	.s	.s	.s	.s	.s	.s	.s	.s	.s	.s	.s		yes	no	no	no	no	no	no		none	JO	2017-01-11
mityana hospital		139S-MI	2017-02-07	anc_mon4 visit	yes	all of the time	.b	never missed medication	.b	.b	.b	.b	.b	.b	tdf/3tc/efv	1	0	.n	.n	.n	1	.s	.a		no	.s	.s	.s	.s	.s	.s	.s	.s	.s	.s	.s	.s		yes	no	no	no	no	no	no		none	JO	2017-02-09
mityana hospital		139S-MI	2017-03-07	anc_mon5 visit	yes	all of the time	.b	never missed medication	.b	.b	.b	.b	.b	.b	tdf/3tc/efv	1	0	.n	.n	.n	1	.s	.a		no	.s	.s	.s	.s	.s	.s	.s	.s	.s	.s	.s	.s		yes	no	no	no	no	no	no		the participant says she has no promblem in taking her option b+ drugs	JO	2017-03-10
mityana hospital		139S-MI	2017-04-04	anc_mon6 visit	yes	all of the time	.b	never missed medication	.b	.b	.b	.b	.b	.b	tdf/3tc/efv	1	0	.n	.n	.n	1	.s	.a		no	.s	.s	.s	.s	.s	.s	.s	.s	.s	.s	.s	.s		yes	no	no	no	no	no	no		no	JO	2017-04-04
mityana hospital		139S-MI	2017-04-27	delivery visit	yes	all of the time	.b	never missed medication	.b	.b	.b	.b	.b	.b	tdf/3tc/efv	1	0	.n	.n	.n	1	.s	.a		no	.s	.s	.s	.s	.s	.s	.s	.s	.s	.s	.s	.s		yes	no	no	no	no	no	no		no	JO	2017-05-04
mityana hospital		139S-MI	2017-06-06	pp_6wks	yes	all of the time	.b	never missed medication	.b	.b	.b	.b	.b	.b	tdf/3tc/efv	1	0	.n	.n	.n	1	.s	.a		no	.s	.s	.s	.s	.s	.s	.s	.s	.s	.s	.s	.s		yes	no	no	no	no	no	no		no	JO	2017-06-08
mityana hospital		139S-MI	2017-08-02	pp_14wks	yes	all of the time	.b	never missed medication	.b	.b	.b	.b	.b	.b	tdf/3tc/efv	1	0	.n	.n	.n	1	.s	.a		no	.s	.s	.s	.s	.s	.s	.s	.s	.s	.s	.s	.s		yes	no	no	no	no	no	no		no	JO	2017-08-07
mityana hospital		139S-MI	2017-10-24	pp_6mon	yes	all of the time	.b	never missed medication	.b	.b	.b	.b	.b	.b	tdf/3tc/efv	1	0	.n	.n	.n	1	.s	.a		no	.s	.s	.s	.s	.s	.s	.s	.s	.s	.s	.s	.s		yes	no	no	no	no	no	no		no	JO	2017-10-25
mityana hospital		139S-MI	2018-01-16	pp_9mon	yes	all of the time	.b	never missed medication	.b	.b	.b	.b	.b	.b	tdf/3tc/efv	1	3	.n	.n	.n	0.1	.s	.a		yes	yes	no	no	no	no	no	no	no	no	no	no	yes	had no transport	yes	no	no	no	no	no	no		no	JO	2018-01-17
mityana hospital		139S-MI	2018-04-10	pp_12mon	yes	all of the time	.b	never missed medication	.b	.b	.b	.b	.b	.b	tdf/3tc/efv	1	0	.n	.n	.n	1	.s	.a		no	.s	.s	.s	.s	.s	.s	.s	.s	.s	.s	.s	.s		yes	no	no	no	no	no	no		no	JO	2018-04-12
mityana hospital		139S-MI	2018-06-26	pp_15mon	yes	all of the time	.b	never missed medication	.b	.b	.b	.b	.b	.b	tdf/3tc/efv	1	0	.n	.n	.n	1	.s	.a		no	.s	.s	.s	.s	.s	.s	.s	.s	.s	.s	.s	.s		yes	no	no	no	no	no	no		no	JO	2018-06-29
mityana hospital		139S-MI	2018-10-05	pp_18mon	yes	all of the time	.b	never missed medication	.b	.b	.b	.b	.b	.b	tdf/3tc/efv	1	0	.n	.n	.n	1	.s	.a		no	.s	.s	.s	.s	.s	.s	.s	.s	.s	.s	.s	.s		yes	no	no	no	no	no	no		no	JO	2018-10-22
mityana hospital		139S-MI	2019-01-08	pp_21mon	yes	all of the time	.b	.e	yes	no	no	no	no	no	tdf/3tc/efv	1	0	.n	.n	.n	1	.s	.a		no	.s	.s	.s	.s	.s	.s	.s	.s	.s	.s	.s	.s		yes	no	no	no	no	no	no		no	JO	2019-01-10
mityana hospital		139S-MI	2019-03-26	pp_24mon	yes	all of the time	.b	.e	yes	no	no	no	no	no	tdf/3tc/efv	1	0	.n	.n	.n	1	.s	.a		no	.s	.s	.s	.s	.s	.s	.s	.s	.s	.s	.s	.s		yes	no	no	no	no	no	no		none	JO	2019-04-08
mityana hospital		140F-MI	2016-09-27	s&e	yes	all of the time	never missed medication	.c	.b	.b	.b	.b	.b	.b	tdf/3tc/efv	1	0	.n	.n	.n	1	.s	.a		yes	no	no	no	no	no	no	no	no	no	no	no	no		no	no	yes	no	no	no	no			JO	2016-10-17
mityana hospital		140F-MI	2016-10-25	anc 4wks	yes	all of the time	never missed medication	.c	.b	.b	.b	.b	.b	.b	tdf/3tc/efv	1	0	.n	.n	.n	1	.s	.a		yes	no	no	no	no	no	no	no	no	no	no	no	no		no	no	no	yes	no	no	no		none	JO	2016-11-07
mityana hospital		140F-MI	2016-12-22	delivery visit	yes	all of the time	.b	never missed medication	.b	.b	.b	.b	.b	.b	tdf/3tc/efv	1	0	.n	.n	.n	1	.s	.a		no	.s	.s	.s	.s	.s	.s	.s	.s	.s	.s	.s	.s		yes	no	no	no	no	no	no		no	JO	2016-12-01
mityana hospital		140F-MI	2017-01-10	pp_6wks	yes	all of the time	.b	more than 2 months ago	.b	.b	.b	.b	.b	.b	tdf/3tc/efv	1	0	.n	.n	.n	1	.s	.a		yes	no	no	no	no	no	no	no	no	no	no	no	no		yes	no	no	no	no	no	no		none	JO	2017-01-12
mityana hospital		140F-MI	2017-02-07	pp_14wks	yes	all of the time	.b	never missed medication	.b	.b	.b	.b	.b	.b	tdf/3tc/efv	1	0	.n	.n	.n	1	.s	.a		no	.s	.s	.s	.s	.s	.s	.s	.s	.s	.s	.s	.s		yes	no	no	no	no	no	no		no	JO	2017-02-09
mityana hospital		140F-MI	2017-05-02	pp_6mon	yes	all of the time	.b	never missed medication	.b	.b	.b	.b	.b	.b	tdf/3tc/efv	1	0	.n	.n	.n	1	.s	.a		no	.s	.s	.s	.s	.s	.s	.s	.s	.s	.s	.s	.s		yes	no	no	no	no	no	no		no	JO	2017-05-15
mityana hospital		140F-MI	2017-08-22	pp_9mon	yes	all of the time	.b	never missed medication	.b	.b	.b	.b	.b	.b	tdf/3tc/efv	1	0	.n	.n	.n	1	.s	.a		no	.s	.s	.s	.s	.s	.s	.s	.s	.s	.s	.s	.s		yes	no	no	no	no	no	no		no	JO	2017-08-24
mityana hospital		140F-MI	2017-11-14	pp_12mon	yes	all of the time	.b	never missed medication	.b	.b	.b	.b	.b	.b	tdf/3tc/efv	1	0	.n	.n	.n	1	.s	.a		no	.s	.s	.s	.s	.s	.s	.s	.s	.s	.s	.s	.s		yes	no	no	no	no	no	no		no	JO	2017-11-20
mityana hospital		140F-MI	2018-05-17	pp_18mon	yes	all of the time	.b	never missed medication	.b	.b	.b	.b	.b	.b	tdf/3tc/efv	1	0	.n	.n	.n	0.9	.s	.a		yes	no	no	no	no	no	no	no	no	no	no	yes	no		yes	no	no	no	no	no	no		no	JO	2018-05-21
mityana hospital		140F-MI	2018-11-23	pp_24mon	yes	all of the time	.b	.e	no	no	no	no	yes	no	tdf/3tc/efv	1	0	.n	.n	.n	1	.s	.a		yes	no	no	no	no	no	no	no	no	no	no	yes	no		yes	no	no	no	no	no	no		no	JO	2018-11-28
mityana hospital		141F-MI	2016-09-28	s&e	yes	about half of the time	more than 2 months ago	.c	.b	.b	.b	.b	.b	.b	tdf/3tc/efv	1	1	.n	.n	.n	0.9	.s	.a		yes	no	no	no	no	no	no	no	no	no	no	no	no		no	no	yes	no	no	no	no			JO	2016-10-13
mityana hospital		141F-MI	2016-10-27	anc 4wks	yes	all of the time	2-4 weeks ago	.c	.b	.b	.b	.b	.b	.b	tdf/3tc/efv	1	0	.n	.n	.n	1	.s	.a		yes	no	no	no	no	no	no	no	no	no	no	no	no		yes	no	no	no	no	no	no		none	JO	2016-11-07
mityana hospital		141F-MI	2016-11-22	anc_mon1 visit	yes	all of the time	.b	1-2 months ago	.b	.b	.b	.b	.b	.b	tdf/3tc/efv	1	0	.n	.n	.n	1	.s	.a		no	.s	.s	.s	.s	.s	.s	.s	.s	.s	.s	.s	.s		yes	no	no	no	no	no	no		none	JO	2016-11-25
mityana hospital		141F-MI	2016-12-20	anc_mon2 visit	yes	all of the time	.b	more than 2 months ago	.b	.b	.b	.b	.b	.b	tdf/3tc/efv	1	0	.n	.n	.n	1	.s	.a		no	.s	.s	.s	.s	.s	.s	.s	.s	.s	.s	.s	.s		yes	no	no	no	no	no	no		none	JO	2017-01-06
mityana hospital		141F-MI	2017-01-17	anc_mon3 visit	yes	all of the time	.b	more than 2 months ago	.b	.b	.b	.b	.b	.b	tdf/3tc/efv	1	0	.n	.n	.n	1	.s	.a		no	.s	.s	.s	.s	.s	.s	.s	.s	.s	.s	.s	.s		no	no	no	no	no	no	no		none	JO	2017-01-30
mityana hospital		141F-MI	2017-02-14	anc_mon4 visit	yes	all of the time	.b	more than 2 months ago	.b	.b	.b	.b	.b	.b	tdf/3tc/efv	1	0	.n	.n	.n	1	.s	.a		no	.s	.s	.s	.s	.s	.s	.s	.s	.s	.s	.s	.s		yes	no	no	no	no	no	no		no	JO	2017-02-21
mityana hospital		141F-MI	2017-03-14	anc_mon5 visit	yes	all of the time	.b	more than 2 months ago	.b	.b	.b	.b	.b	.b	tdf/3tc/efv	1	0	.n	.n	.n	1	.s	.a		no	.s	.s	.s	.s	.s	.s	.s	.s	.s	.s	.s	.s		yes	no	no	no	no	no	no		no	JO	2017-03-17
mityana hospital		141F-MI	2017-04-02	delivery visit	yes	all of the time	.b	more than 2 months ago	.b	.b	.b	.b	.b	.b	tdf/3tc/efv	1	0	.n	.n	.n	1	.s	.a		no	.s	.s	.s	.s	.s	.s	.s	.s	.s	.s	.s	.s		yes	no	no	no	no	no	no		no	JO	2017-04-04
mityana hospital		141F-MI	2017-05-16	pp_6wks	yes	all of the time	.b	never missed medication	.b	.b	.b	.b	.b	.b	tdf/3tc/efv	1	0	.n	.n	.n	1	.s	.a		no	.s	.s	.s	.s	.s	.s	.s	.s	.s	.s	.s	.s		yes	no	no	no	no	no	no		no	JO	2017-05-25
mityana hospital		141F-MI	2017-07-11	pp_14wks	yes	all of the time	.b	more than 2 months ago	.b	.b	.b	.b	.b	.b	tdf/3tc/efv	1	0	.n	.n	.n	1	.s	.a		no	.s	.s	.s	.s	.s	.s	.s	.s	.s	.s	.s	.s		yes	no	no	no	no	no	no		no	JO	2017-07-17
mityana hospital		141F-MI	2017-10-10	pp_6mon	yes	all of the time	.b	never missed medication	.b	.b	.b	.b	.b	.b	tdf/3tc/efv	1	0	.n	.n	.n	1	.s	.a		no	.s	.s	.s	.s	.s	.s	.s	.s	.s	.s	.s	.s		yes	no	no	no	no	no	no		none	JO	2017-10-11
mityana hospital		141F-MI	2018-01-09	pp_9mon	yes	all of the time	.b	never missed medication	.b	.b	.b	.b	.b	.b	tdf/3tc/efv	1	0	.n	.n	.n	1	.s	.a		no	.s	.s	.s	.s	.s	.s	.s	.s	.s	.s	.s	.s		yes	no	no	no	no	no	no		no	JO	2018-01-11
mityana hospital		141F-MI	2018-06-27	pp_15mon	yes	all of the time	.b	never missed medication	.b	.b	.b	.b	.b	.b	tdf/3tc/efv	1	1	.n	.n	.n	0.9	.s	.a		yes	no	no	no	no	no	no	no	no	no	no	no	yes	she just wanted to miss a dose	yes	no	no	no	no	no	no		no	JO	2018-06-27
mityana hospital		141F-MI	2018-09-05	pp_18mon	yes	all of the time	.b	never missed medication	.b	.b	.b	.b	.b	.b	tdf/3tc/efv	1	0	.n	.n	.n	0.9	.s	.a		yes	no	no	no	no	no	no	no	no	no	no	yes	no		yes	no	no	no	no	no	no		no	JO	2018-09-06
mityana hospital		141F-MI	2019-01-07	pp_21mon	yes	all of the time	.b	.e	no	no	no	no	yes	no	tdf/3tc/efv	1	0	.n	.n	.n	1	.s	.a		yes	yes	no	no	no	no	no	no	no	no	no	no	no		yes	no	no	no	no	no	no		no	JO	2019-01-09
mityana hospital		141F-MI	2019-03-21	pp_24mon	yes	all of the time	.b	.e	yes	no	no	no	no	no	tdf/3tc/efv	1	0	.n	.n	.n	1	.s	.a		no	.s	.s	.s	.s	.s	.s	.s	.s	.s	.s	.s	.s		yes	no	no	no	no	no	no		none	JO	2019-04-08
mityana hospital		142F-MI	2016-10-10	s&e	yes	never	more than 2 months ago	.c	.b	.b	.b	.b	.b	.b	tdf/3tc/efv	1	3	.n	.n	.n	0	.s	.a		yes	no	no	no	no	no	no	no	yes	no	no	no	no		yes	no	no	no	no	no	no			JO	2016-10-18
mityana hospital		142F-MI	2016-11-08	anc 4wks	yes	all of the time	.b	never missed medication	.b	.b	.b	.b	.b	.b	tdf/3tc/efv	1	0	.n	.n	.n	1	.s	.a		no	.s	.s	.s	.s	.s	.s	.s	.s	.s	.s	.s	.s		no	no	yes	no	no	no	no		none	JO	2016-11-10
mityana hospital		142F-MI	2016-12-06	anc_mon1 visit	yes	all of the time	.b	8-14 days ago	.b	.b	.b	.b	.b	.b	tdf/3tc/efv	1	0	.n	.n	.n	1	.s	.a		no	.s	.s	.s	.s	.s	.s	.s	.s	.s	.s	.s	.s		yes	no	no	no	no	no	no		none	JO	2016-12-07
mityana hospital		142F-MI	2017-01-03	anc_mon2 visit	yes	all of the time	.b	never missed medication	.b	.b	.b	.b	.b	.b	tdf/3tc/efv	1	0	.n	.n	.n	1	.s	.a		no	.s	.s	.s	.s	.s	.s	.s	.s	.s	.s	.s	.s		no	no	yes	no	no	no	no		no	JO	2017-01-04
mityana hospital		142F-MI	2017-01-13	delivery visit	yes	all of the time	.b	never missed medication	.b	.b	.b	.b	.b	.b	tdf/3tc/efv	1	0	.n	.n	.n	1	.s	.a		no	.s	.s	.s	.s	.s	.s	.s	.s	.s	.s	.s	.s		yes	no	no	no	no	no	no		none	JO	2017-01-30
mityana hospital		142F-MI	2017-02-23	pp_6wks	yes	all of the time	.b	never missed medication	.b	.b	.b	.b	.b	.b	tdf/3tc/efv	1	0	.n	.n	.n	1	.s	.a		no	.s	.s	.s	.s	.s	.s	.s	.s	.s	.s	.s	.s		yes	no	no	no	no	no	no		none	JO	2017-03-01
mityana hospital		142F-MI	2017-04-18	pp_14wks	yes	most of the time	.b	more than 2 months ago	.b	.b	.b	.b	.b	.b	tdf/3tc/efv	1	1	.n	.n	.n	0.9	.s	.a		yes	no	no	no	no	no	no	no	no	no	no	no	yes	she took some alcohol and go weak so she decided not take her arv dose	no	no	yes	no	no	no	no		none	JO	2017-04-20
mityana hospital		142F-MI	2017-07-11	pp_6mon	yes	all of the time	.b	never missed medication	.b	.b	.b	.b	.b	.b	tdf/3tc/efv	1	0	.n	.n	.n	1	.s	.a		no	.s	.s	.s	.s	.s	.s	.s	.s	.s	.s	.s	.s		no	no	no	no	no	no	yes	numbness of the peripherals	no	JO	2017-07-20
mityana hospital		142F-MI	2017-10-11	pp_9mon	yes	all of the time	.b	never missed medication	.b	.b	.b	.b	.b	.b	tdf/3tc/efv	1	0	.n	.n	.n	1	.s	.a		no	.s	.s	.s	.s	.s	.s	.s	.s	.s	.s	.s	.s		yes	no	no	no	no	no	no		no	JO	2017-10-13
mityana hospital		142F-MI	2018-01-12	pp_12mon	yes	all of the time	.b	never missed medication	.b	.b	.b	.b	.b	.b	tdf/3tc/efv	1	0	.n	.n	.n	1	.s	.a		no	.s	.s	.s	.s	.s	.s	.s	.s	.s	.s	.s	.s		yes	no	no	no	no	no	no		no	JO	2018-01-16
mityana hospital		142F-MI	2018-04-10	pp_15mon	yes	all of the time	.b	never missed medication	.b	.b	.b	.b	.b	.b	tdf/3tc/efv	1	0	.n	.n	.n	1	.s	.a		no	.s	.s	.s	.s	.s	.s	.s	.s	.s	.s	.s	.s		yes	no	no	no	no	no	no		none	JO	2018-04-13
mityana hospital		142F-MI	2018-06-19	pp_18mon	yes	all of the time	.b	never missed medication	.b	.b	.b	.b	.b	.b	tdf/3tc/efv	1	0	.n	.n	.n	1	.s	.a		no	.s	.s	.s	.s	.s	.s	.s	.s	.s	.s	.s	.s		yes	no	no	no	no	no	no		no	JO	2018-06-20
mityana hospital		142F-MI	2018-10-02	pp_21mon	yes	all of the time	.b	never missed medication	.b	.b	.b	.b	.b	.b	tdf/3tc/efv	1	0	.n	.n	.n	1	.s	.a		no	.s	.s	.s	.s	.s	.s	.s	.s	.s	.s	.s	.s		yes	no	no	no	no	no	no		no	JO	2018-10-03
mityana hospital		142F-MI	2019-01-08	pp_24mon	yes	all of the time	.b	.e	no	no	no	yes	no	no	tdf/3tc/efv	1	0	.n	.n	.n	0.9	.s	.a		yes	no	no	no	no	no	no	no	no	no	no	no	yes	she traveled without any arv pill and spent the night there	yes	no	no	no	no	no	no		no	JO	2019-01-10
mityana hospital		143F-MI	2016-10-12	s&e	yes	all of the time	never missed medication	.c	.b	.b	.b	.b	.b	.b	tdf/3tc/efv	1	0	.n	.n	.n	1	.s	.a		yes	no	no	no	no	no	no	no	no	no	no	no	no		no	no	yes	no	no	no	no		none	JO	2016-10-20
mityana hospital		143F-MI	2016-11-08	anc 4wks	yes	all of the time	.b	more than 2 months ago	.b	.b	.b	.b	.b	.b	tdf/3tc/efv	1	0	.n	.n	.n	1	.s	.a		no	.s	.s	.s	.s	.s	.s	.s	.s	.s	.s	.s	.s		yes	no	no	no	no	no	no			JO	2016-11-10
[truncated: 4,860 more rows]
[truncated: 98 more columns]
